# Supplementary material for: Synthesis and crystal structure of a 6-chloro­nicotinate salt of a one-dimensional cationic nickel(II) coordination polymer with 4,4′-bi­pyridine
Source: Acta Crystallogr E Crystallogr Commun. 2020 Apr 2;76(Pt 5):599–604. doi: 10.1107/S2056989020004193 (PMC7199272; doi:10.1107/S2056989020004193)
Supplement: Supplementary file 1 [file e-76-00599-sup1.cif]

##############################################################################
#                                                                            #
# This CIF contains the data in a paper accepted for publication in          #
# Acta Crystallographica Section E. It conforms to the requirements of       #
# Notes for Authors for Acta Crystallographica Section E, and has been       #
# peer reviewed under the auspices of the IUCr Commission on Journals.       #
#                                                                            #
# Full details of the Crystallographic Information File format               #
# are given in the paper "The Crystallographic Information File (CIF):       #
# a New Standard Archive File for Crystallography" by S. R. Hall, F. H.      #
# Allen and I. D. Brown [Acta Cryst. (1991), A47, 655-685].                  #
#                                                                            #
# The current version of the core CIF dictionary is obtainable from          #
# ftp://ftp.iucr.org/pub/cif_core.dic.                                       #
#                                                                            #
# Software is freely available for graphical display of the structure(s)     #
# in this CIF. For information consult the CIF software page                 #
# http://www.iucr.org/resources/cif/software.                                #
#                                                                            #
# This file may be used for bona fide research purposes within the           #
# scientific community so long as proper attribution is given to the journal # 
# article from which it was obtained.                                        #
#                                                                            #
##############################################################################
data_I
_database_code_depnum_ccdc_archive 'CCDC 1992951'
_audit_creation_method     'SHELXL-2018/3'
_journal_date_recd_electronic     2020-03-18
_journal_date_accepted     2020-03-26
_journal_name_full     'Acta Crystallographica, Section E'
_journal_year     2020
_journal_volume     76
_journal_issue      5
_journal_page_first     599
_journal_page_last     604
_journal_paper_category     GM
_journal_paper_doi     10.1107/S2056989020004193
_journal_coeditor_code     HB7900
_publ_contact_author_name     'Vesna Sokol'
_publ_contact_author_address
;
Department of Physical Chemistry, Faculty of Chemistry and Technology,
 University of Split, Rudera Bo\<skovica 35, HR-21000 Split, Croatia
;
_publ_contact_author_email     'vsokol@ktf-split.hr'
_publ_contact_author_fax     ?
_publ_contact_author_phone     '+38521329445'
_publ_section_title
;
Synthesis and crystal structure of a 6-chloronicotinate salt of a
one-dimensional cationic nickel(II) coordination polymer with 4,4'-bipyridine
;
loop_
    _publ_author_name
    _publ_author_footnote
    _publ_author_address
    'Politeo, Nives' .
;
Department of Physical Chemistry, Faculty of Chemistry and Technology,
University of Split, Ru\/dera Bo\<skovi\'ca 35, HR-21000 Split,
Croatia
;
    'Pisa\<ci\'c, Mateja' .
;
Department of Chemistry, Faculty of Science, University of Zagreb, Horvatovac
102a, HR-10000 Zagreb,
Croatia
;
    '\/Dakovi\'c, Marijana' .
;
Department of Chemistry, Faculty of Science, University of Zagreb, Horvatovac
102a, HR-10000 Zagreb,
Croatia
;
    'Sokol, Vesna' .
;
Department of Physical Chemistry, Faculty of Chemistry and Technology,
University of Split, Ru\/dera Bo\<skovi\'ca 35, HR-21000 Split,
Croatia
;
    'Kukovec, Boris-Marko' .
;
Department of Physical Chemistry, Faculty of Chemistry and Technology,
University of Split, Ru\/dera Bo\<skovi\'ca 35, HR-21000 Split,
Croatia
;
_publ_section_synopsis
;
The title compound is a 6-chloronicotinate salt of a one-dimensional cationic
nickel(II) coordination polymer with 4,4'-bipyridine. The nickel(II) ion in
the polymeric cation is octahedrally coordinated by four water molecule O
atoms and by two 4,4'-bipyridine N atoms. The 4,4'-bipyridine ligands act as
bridges, connecting the symmetry-related nickel(II) ions into  polymeric
chains  along the <i>b-</i>axis direction. In the extended structure, these
chains, the anions and the water molecules of crystallization  are assembled
into a  three-dimensional  network <i>via</i> strong O---H...O and O---H...N
hydrogen bonds
;
_chemical_name_systematic
;\
<i>catena</i>-Poly[[[tetraaquanickel(II)]-\m-4,4'-bipyridine-\
\k^2^<i>N</i>:<i>N</i>']  bis(6-chloronicotinate) tetrahydrate]
;
_chemical_name_common     ?
_chemical_formula_moiety     'C10 H16 N2 Ni O4 2+, 2(C6 H3 Cl N O2 -), 4(H2 O)'
_chemical_formula_sum     'C22 H30 Cl2 N4 Ni O12'
_chemical_formula_iupac     '[Ni (C10 H8 N2) (H2 O)4] (C6 H3 Cl N O2)2, 4H2 O'
_chemical_formula_weight     672.11
_chemical_melting_point     ?
_space_group_crystal_system     monoclinic
_space_group_name_H-M_alt     'P 21/n'
_space_group_name_Hall     '-P 2yn'
loop_
    _space_group_symop_operation_xyz
    'x, y, z'
    '-x+1/2, y+1/2, -z+1/2'
    '-x, -y, -z'
    'x-1/2, -y-1/2, z-1/2'
_cell_length_a     10.7997(3)
_cell_length_b     11.2319(2)
_cell_length_c     12.0225(3)
_cell_angle_alpha     90
_cell_angle_beta     95.184(2)
_cell_angle_gamma     90
_cell_volume     1452.38(6)
_cell_formula_units_Z     2
_cell_measurement_reflns_used     6296
_cell_measurement_theta_min     4.3810
_cell_measurement_theta_max     32.2040
_cell_measurement_temperature     296(2)
_exptl_crystal_description     'prism'
_exptl_crystal_colour     'light-green'
_exptl_crystal_size_max     0.24
_exptl_crystal_size_mid     0.18
_exptl_crystal_size_min     0.16
_exptl_crystal_density_diffrn     1.537
_exptl_crystal_density_meas     ?
_exptl_crystal_density_method     ?
_exptl_crystal_F_000     696
_exptl_absorpt_coefficient_mu     0.918
_exptl_absorpt_correction_type     multi-scan
_exptl_absorpt_process_details
;
(CrysAlisPro; Rigaku OD, 2018)
;
_exptl_absorpt_correction_T_min     0.92743
_exptl_absorpt_correction_T_max     1.00000
_diffrn_ambient_temperature     296(2)
_diffrn_source     ?
_diffrn_radiation_type     MoK\a
_diffrn_radiation_wavelength     0.71073
_diffrn_measurement_device_type
      'Oxford Diffraction Xcalibur2 diffractometer with Sapphire 3 CCD detector'
_diffrn_measurement_method     '\w-scan'
_diffrn_detector_area_resol_mean     ?
_diffrn_reflns_number     11778
_diffrn_reflns_av_R_equivalents     0.0251
_diffrn_reflns_av_unetI/netI     0.0196
_diffrn_reflns_theta_min     4.201
_diffrn_reflns_theta_max     24.995
_diffrn_reflns_theta_full     24.995
_diffrn_measured_fraction_theta_max     0.995
_diffrn_measured_fraction_theta_full     0.995
_diffrn_reflns_limit_h_min     -12
_diffrn_reflns_limit_h_max     12
_diffrn_reflns_limit_k_min     -13
_diffrn_reflns_limit_k_max     13
_diffrn_reflns_limit_l_min     -14
_diffrn_reflns_limit_l_max     14
_refine_special_details     ?
_reflns_number_total     2541
_reflns_number_gt     2144
_reflns_threshold_expression     'I > 2\s(I)'
_refine_ls_structure_factor_coef     Fsqd
_refine_ls_matrix_type     full
_refine_ls_R_factor_all     0.0376
_refine_ls_R_factor_gt     0.0285
_refine_ls_wR_factor_gt     0.0695
_refine_ls_wR_factor_ref     0.0738
_refine_ls_goodness_of_fit_ref     1.069
_refine_ls_restrained_S_all     1.067
_refine_ls_number_reflns     2541
_refine_ls_number_parameters     211
_refine_ls_number_restraints     12
_refine_ls_hydrogen_treatment     mixed
_refine_ls_weighting_scheme     calc
_refine_ls_weighting_details
              'w=1/[\s^2^(Fo^2^)+(0.0367P)^2^+0.3591P] where P=(Fo^2^+2Fc^2^)/3'
_atom_sites_solution_hydrogens     mixed
_atom_sites_solution_primary     dual
_atom_sites_solution_secondary     ?
_refine_ls_shift/su_max     0.000
_refine_ls_shift/su_mean     0.000
_refine_diff_density_max     0.231
_refine_diff_density_min     -0.229
_refine_ls_extinction_method     none
_refine_ls_extinction_coef     .
loop_
    _atom_type_symbol
    _atom_type_description
    _atom_type_scat_dispersion_real
    _atom_type_scat_dispersion_imag
    _atom_type_scat_source
    'C' 'C' 0.0033 0.0016
                         'International Tables Vol C Tables 4.2.6.8 and 6.1.1.4'
    'H' 'H' 0.0000 0.0000
                         'International Tables Vol C Tables 4.2.6.8 and 6.1.1.4'
    'Ni' 'Ni' 0.3393 1.1124
                         'International Tables Vol C Tables 4.2.6.8 and 6.1.1.4'
    'N' 'N' 0.0061 0.0033
                         'International Tables Vol C Tables 4.2.6.8 and 6.1.1.4'
    'O' 'O' 0.0106 0.0060
                         'International Tables Vol C Tables 4.2.6.8 and 6.1.1.4'
    'Cl' 'Cl' 0.1484 0.1585
                         'International Tables Vol C Tables 4.2.6.8 and 6.1.1.4'
_computing_data_collection
;
CrysAlisPro  (Rigaku OD, 2018)
;
_computing_cell_refinement
;
CrysAlisPro  (Rigaku OD, 2018)
;
_computing_data_reduction
;
CrysAlisPro  (Rigaku OD, 2018)
;
_computing_structure_solution
;
SHELXT (Sheldrick, 2015<i>a</i>)
;
_computing_structure_refinement
;
<i>SHELXL2018/3</i> (Sheldrick, 2015<i>b</i>)
;
_computing_molecular_graphics
;
MERCURY (Macrae <i>et al.</i>,  2020)
;
_computing_publication_material
;
<i>SHELXL2018/3</i> (Sheldrick, 2015<i>b</i>)
;
loop_
    _atom_site_type_symbol
    _atom_site_label
    _atom_site_fract_x
    _atom_site_fract_y
    _atom_site_fract_z
    _atom_site_U_iso_or_equiv
    _atom_site_adp_type
    _atom_site_calc_flag
    _atom_site_occupancy
    _atom_site_disorder_assembly
    _atom_site_disorder_group
    Ni Ni1 0.500000 0.500000 0.500000 0.02724(12) Uani d 1 . .
    Cl Cl1 0.14959(7) -0.20644(6) 0.64253(6) 0.0683(2) Uani d 1 . .
    N N1 0.49579(14) 0.68437(13) 0.49747(12) 0.0302(4) Uani d 1 . .
    N N2 0.14853(18) 0.02547(18) 0.65643(15) 0.0489(5) Uani d 1 . .
    O O1 0.63069(14) 0.50565(11) 0.63625(12) 0.0365(3) Uani d 1 . .
    H H11 0.6796(16) 0.5604(14) 0.6359(19) 0.044 Uiso d 1 . .
    H H12 0.6766(17) 0.4477(13) 0.6434(18) 0.044 Uiso d 1 . .
    O O2 0.35666(14) 0.50182(12) 0.60512(12) 0.0381(3) Uani d 1 . .
    H H21 0.363(2) 0.5067(18) 0.6729(8) 0.046 Uiso d 1 . .
    H H22 0.2918(13) 0.4706(19) 0.5828(17) 0.046 Uiso d 1 . .
    O O3 0.21575(15) 0.29848(13) 0.36561(13) 0.0513(4) Uani d 1 . .
    O O4 0.15477(15) 0.36711(14) 0.52437(14) 0.0577(5) Uani d 1 . .
    O O5 0.77684(18) 0.31004(15) 0.67043(15) 0.0578(5) Uani d 1 . .
    H H51 0.765(2) 0.280(2) 0.7309(13) 0.069 Uiso d 1 . .
    H H52 0.8451(14) 0.341(2) 0.670(2) 0.069 Uiso d 1 . .
    O O6 -0.02489(19) 0.4641(2) 0.64545(15) 0.0691(5) Uani d 1 . .
    H H61 0.027(2) 0.434(2) 0.608(2) 0.083 Uiso d 1 . .
    H H62 -0.063(2) 0.511(2) 0.604(2) 0.083 Uiso d 1 . .
    C C1 0.5043(2) 0.74728(16) 0.40446(16) 0.0366(5) Uani d 1 . .
    H H1 0.509493 0.706173 0.337893 0.044 Uiso calc 1 . .
    C C2 0.5057(2) 0.86964(16) 0.40158(16) 0.0368(5) Uani d 1 . .
    H H2 0.511821 0.909144 0.334314 0.044 Uiso calc 1 . .
    C C3 0.49798(17) 0.93401(15) 0.49898(15) 0.0280(4) Uani d 1 . .
    C C4 0.48697(19) 0.86865(16) 0.59518(16) 0.0361(5) Uani d 1 . .
    H H4 0.480202 0.907506 0.662667 0.043 Uiso calc 1 . .
    C C5 0.48605(19) 0.74622(15) 0.59102(16) 0.0359(5) Uani d 1 . .
    H H5 0.478228 0.704445 0.656807 0.043 Uiso calc 1 . .
    C C6 0.1538(2) 0.1347(2) 0.61298(18) 0.0456(5) Uani d 1 . .
    H H6 0.147862 0.199385 0.660541 0.055 Uiso calc 1 . .
    C C7 0.16748(18) 0.15756(17) 0.50216(16) 0.0356(5) Uani d 1 . .
    C C8 0.1733(2) 0.06049(18) 0.43203(17) 0.0414(5) Uani d 1 . .
    H H8 0.180909 0.072105 0.356359 0.050 Uiso calc 1 . .
    C C9 0.1679(2) -0.05304(19) 0.47386(18) 0.0439(5) Uani d 1 . .
    H H9 0.172347 -0.119476 0.428227 0.053 Uiso calc 1 . .
    C C10 0.1557(2) -0.06397(19) 0.58621(18) 0.0429(5) Uani d 1 . .
    C C11 0.17917(18) 0.28366(18) 0.46017(19) 0.0419(5) Uani d 1 . .
loop_
    _atom_site_aniso_label
    _atom_site_aniso_U_11
    _atom_site_aniso_U_22
    _atom_site_aniso_U_33
    _atom_site_aniso_U_12
    _atom_site_aniso_U_13
    _atom_site_aniso_U_23
    Ni1 0.0411(2) 0.01267(17) 0.02797(19) -0.00048(13) 0.00315(14) 0.00009(12)
    Cl1 0.0830(5) 0.0554(4) 0.0687(4) 0.0079(3) 0.0195(4) 0.0253(3)
    N1 0.0420(9) 0.0166(7) 0.0319(8) 0.0007(6) 0.0030(7) -0.0009(6)
    N2 0.0538(12) 0.0589(12) 0.0347(10) -0.0021(9) 0.0074(9) 0.0018(9)
    O1 0.0476(9) 0.0236(7) 0.0370(8) -0.0015(6) -0.0024(7) 0.0019(6)
    O2 0.0462(9) 0.0351(8) 0.0340(7) -0.0063(6) 0.0083(7) -0.0039(6)
    O3 0.0695(11) 0.0353(8) 0.0500(10) -0.0096(7) 0.0104(8) -0.0005(7)
    O4 0.0557(10) 0.0410(9) 0.0795(12) -0.0068(7) 0.0228(9) -0.0210(8)
    O5 0.0731(13) 0.0458(10) 0.0537(10) 0.0071(8) 0.0020(10) 0.0065(8)
    O6 0.0751(14) 0.0873(14) 0.0481(10) 0.0270(10) 0.0226(10) 0.0193(9)
    C1 0.0597(14) 0.0203(9) 0.0305(10) -0.0001(8) 0.0075(10) -0.0023(8)
    C2 0.0601(14) 0.0186(9) 0.0325(11) -0.0011(8) 0.0082(10) 0.0023(8)
    C3 0.0325(10) 0.0169(9) 0.0346(10) 0.0011(7) 0.0023(8) 0.0008(7)
    C4 0.0578(13) 0.0201(9) 0.0308(10) 0.0006(8) 0.0061(9) -0.0036(8)
    C5 0.0570(13) 0.0190(9) 0.0321(11) -0.0002(8) 0.0057(9) 0.0042(8)
    C6 0.0457(13) 0.0504(14) 0.0410(12) -0.0061(10) 0.0055(10) -0.0107(10)
    C7 0.0318(11) 0.0374(11) 0.0376(11) -0.0035(8) 0.0039(9) -0.0055(9)
    C8 0.0526(14) 0.0384(12) 0.0340(11) -0.0028(10) 0.0081(10) -0.0004(9)
    C9 0.0543(14) 0.0353(11) 0.0432(13) 0.0000(10) 0.0094(11) -0.0036(10)
    C10 0.0408(13) 0.0447(13) 0.0440(13) 0.0027(9) 0.0080(10) 0.0089(10)
    C11 0.0326(12) 0.0358(11) 0.0570(14) -0.0041(9) 0.0032(10) -0.0103(10)
_geom_special_details
;
 All esds (except the esd in the dihedral angle between two l.s. planes)
 are estimated using the full covariance matrix.  The cell esds are taken
 into account individually in the estimation of esds in distances, angles
 and torsion angles; correlations between esds in cell parameters are only
 used when they are defined by crystal symmetry.  An approximate (isotropic)
 treatment of cell esds is used for estimating esds involving l.s. planes.
;
loop_
    _geom_bond_atom_site_label_1
    _geom_bond_atom_site_label_2
    _geom_bond_site_symmetry_2
    _geom_bond_distance
    _geom_bond_publ_flag
    Ni1 O1 3_666 2.0643(15) ?
    Ni1 O1 . 2.0643(15) ?
    Ni1 N1 3_666 2.0715(14) ?
    Ni1 N1 . 2.0715(14) ?
    Ni1 O2 3_666 2.0850(13) ?
    Ni1 O2 . 2.0850(13) ?
    Cl1 C10 . 1.741(2) ?
    N1 C1 . 1.333(2) ?
    N1 C5 . 1.334(2) ?
    N2 C10 . 1.319(3) ?
    N2 C6 . 1.337(3) ?
    O1 H11 . 0.811(9) ?
    O1 H12 . 0.818(9) ?
    O2 H21 . 0.813(9) ?
    O2 H22 . 0.807(10) ?
    O3 C11 . 1.248(2) ?
    O4 C11 . 1.257(2) ?
    O5 H51 . 0.822(10) ?
    O5 H52 . 0.815(10) ?
    O6 H61 . 0.818(10) ?
    O6 H62 . 0.813(10) ?
    C1 C2 . 1.375(3) ?
    C1 H1 . 0.9300 ?
    C2 C3 . 1.385(2) ?
    C2 H2 . 0.9300 ?
    C3 C4 . 1.384(2) ?
    C3 C3 3_676 1.483(3) ?
    C4 C5 . 1.376(3) ?
    C4 H4 . 0.9300 ?
    C5 H5 . 0.9300 ?
    C6 C7 . 1.378(3) ?
    C6 H6 . 0.9300 ?
    C7 C8 . 1.383(3) ?
    C7 C11 . 1.513(3) ?
    C8 C9 . 1.374(3) ?
    C8 H8 . 0.9300 ?
    C9 C10 . 1.375(3) ?
    C9 H9 . 0.9300 ?
loop_
    _geom_angle_atom_site_label_1
    _geom_angle_atom_site_label_2
    _geom_angle_atom_site_label_3
    _geom_angle_site_symmetry_1
    _geom_angle_site_symmetry_3
    _geom_angle
    _geom_angle_publ_flag
    O1 Ni1 O1 3_666 . 180.0 ?
    O1 Ni1 N1 3_666 3_666 89.62(6) ?
    O1 Ni1 N1 . 3_666 90.37(6) ?
    O1 Ni1 N1 3_666 . 90.38(6) ?
    O1 Ni1 N1 . . 89.62(6) ?
    N1 Ni1 N1 3_666 . 180.0 ?
    O1 Ni1 O2 3_666 3_666 90.61(6) ?
    O1 Ni1 O2 . 3_666 89.39(6) ?
    N1 Ni1 O2 3_666 3_666 89.00(5) ?
    N1 Ni1 O2 . 3_666 91.00(5) ?
    O1 Ni1 O2 3_666 . 89.39(6) ?
    O1 Ni1 O2 . . 90.61(6) ?
    N1 Ni1 O2 3_666 . 91.00(5) ?
    N1 Ni1 O2 . . 89.00(5) ?
    O2 Ni1 O2 3_666 . 180.0 ?
    C1 N1 C5 . . 116.61(16) ?
    C1 N1 Ni1 . . 122.63(12) ?
    C5 N1 Ni1 . . 120.76(12) ?
    C10 N2 C6 . . 116.23(18) ?
    Ni1 O1 H11 . . 114.7(16) ?
    Ni1 O1 H12 . . 115.0(16) ?
    H11 O1 H12 . . 102(2) ?
    Ni1 O2 H21 . . 127.6(17) ?
    Ni1 O2 H22 . . 117.6(16) ?
    H21 O2 H22 . . 111(2) ?
    H51 O5 H52 . . 113(3) ?
    H61 O6 H62 . . 105(3) ?
    N1 C1 C2 . . 123.56(17) ?
    N1 C1 H1 . . 118.2 ?
    C2 C1 H1 . . 118.2 ?
    C1 C2 C3 . . 119.92(17) ?
    C1 C2 H2 . . 120.0 ?
    C3 C2 H2 . . 120.0 ?
    C4 C3 C2 . . 116.48(16) ?
    C4 C3 C3 . 3_676 121.39(19) ?
    C2 C3 C3 . 3_676 122.13(19) ?
    C5 C4 C3 . . 120.04(17) ?
    C5 C4 H4 . . 120.0 ?
    C3 C4 H4 . . 120.0 ?
    N1 C5 C4 . . 123.37(17) ?
    N1 C5 H5 . . 118.3 ?
    C4 C5 H5 . . 118.3 ?
    N2 C6 C7 . . 124.1(2) ?
    N2 C6 H6 . . 117.9 ?
    C7 C6 H6 . . 117.9 ?
    C6 C7 C8 . . 117.23(19) ?
    C6 C7 C11 . . 121.10(18) ?
    C8 C7 C11 . . 121.65(18) ?
    C9 C8 C7 . . 120.18(19) ?
    C9 C8 H8 . . 119.9 ?
    C7 C8 H8 . . 119.9 ?
    C8 C9 C10 . . 117.0(2) ?
    C8 C9 H9 . . 121.5 ?
    C10 C9 H9 . . 121.5 ?
    N2 C10 C9 . . 125.3(2) ?
    N2 C10 Cl1 . . 116.40(16) ?
    C9 C10 Cl1 . . 118.34(17) ?
    O3 C11 O4 . . 124.1(2) ?
    O3 C11 C7 . . 118.15(17) ?
    O4 C11 C7 . . 117.69(19) ?
loop_
    _geom_torsion_atom_site_label_1
    _geom_torsion_atom_site_label_2
    _geom_torsion_atom_site_label_3
    _geom_torsion_atom_site_label_4
    _geom_torsion_site_symmetry_1
    _geom_torsion_site_symmetry_2
    _geom_torsion_site_symmetry_3
    _geom_torsion_site_symmetry_4
    _geom_torsion
    _geom_torsion_publ_flag
    C5 N1 C1 C2 . . . . 1.2(3) ?
    Ni1 N1 C1 C2 . . . . -177.83(16) ?
    N1 C1 C2 C3 . . . . 0.0(3) ?
    C1 C2 C3 C4 . . . . -1.1(3) ?
    C1 C2 C3 C3 . . . 3_676 178.6(2) ?
    C2 C3 C4 C5 . . . . 1.0(3) ?
    C3 C3 C4 C5 3_676 . . . -178.7(2) ?
    C1 N1 C5 C4 . . . . -1.3(3) ?
    Ni1 N1 C5 C4 . . . . 177.75(16) ?
    C3 C4 C5 N1 . . . . 0.2(3) ?
    C10 N2 C6 C7 . . . . -0.8(3) ?
    N2 C6 C7 C8 . . . . 1.4(3) ?
    N2 C6 C7 C11 . . . . -176.9(2) ?
    C6 C7 C8 C9 . . . . -1.2(3) ?
    C11 C7 C8 C9 . . . . 177.10(19) ?
    C7 C8 C9 C10 . . . . 0.5(3) ?
    C6 N2 C10 C9 . . . . 0.0(3) ?
    C6 N2 C10 Cl1 . . . . 179.70(16) ?
    C8 C9 C10 N2 . . . . 0.1(3) ?
    C8 C9 C10 Cl1 . . . . -179.55(16) ?
    C6 C7 C11 O3 . . . . 166.0(2) ?
    C8 C7 C11 O3 . . . . -12.3(3) ?
    C6 C7 C11 O4 . . . . -12.0(3) ?
    C8 C7 C11 O4 . . . . 169.7(2) ?
loop_
    _geom_hbond_atom_site_label_D
    _geom_hbond_atom_site_label_H
    _geom_hbond_atom_site_label_A
    _geom_hbond_site_symmetry_A
    _geom_hbond_distance_DH
    _geom_hbond_distance_HA
    _geom_hbond_distance_DA
    _geom_hbond_angle_DHA
    _geom_hbond_publ_flag
    O1 H11 O3 3_666 0.811(9) 1.948(10) 2.756(2) 175(2) yes
    O1 H12 O5 . 0.818(9) 1.898(10) 2.715(2) 175(2) yes
    O2 H21 N2 2_556 0.813(9) 2.078(11) 2.885(2) 172(2) yes
    O2 H22 O4 . 0.807(10) 1.961(11) 2.757(2) 169(2) yes
    O5 H51 O3 4_666 0.822(10) 1.959(10) 2.776(2) 172(3) yes
    O5 H52 O6 1_655 0.815(10) 2.013(13) 2.790(3) 160(3) yes
    O6 H61 O4 . 0.818(10) 1.936(10) 2.753(2) 177(3) yes
    O6 H62 O4 3_566 0.813(10) 2.226(11) 3.035(3) 174(3) yes
    C4 H4 O6 2_556 0.93 2.40 3.288(3) 160 yes
    C9 H9 O5 3_656 0.93 2.53 3.447(3) 169 yes
_shelx_space_group_comment
;
The symmetry employed for this shelxl refinement is uniquely defined
by the following loop, which should always be used as a source of
symmetry information in preference to the above space-group names.
They are only intended as comments.
;
_shelx_estimated_absorpt_T_min     ?
_shelx_estimated_absorpt_T_max     ?
_shelx_hkl_file
;
   0   0  -3 50.1265 28.0477   4
   0   0  -3 5.68709 24.3222   8
   0   0   3 35.0001 25.7843   8
   0   0  -4 108574. 726.708   8
   0   0   4 105909. 718.432   8
   0   0  -4 107736. 652.254   4
   0   0   5 1.42214 32.6971   8
   0   0  -5 30.2433 30.1495   8
   0   0  -5 6.78847 34.4919   4
   0   0   6 77641.5 759.298   8
   0   0  -6 77468.1 683.261   4
   0   0   7-17.7438 46.6159   8
   0   0   8 71563.2 860.783   8
   0   0   9 6.83259 50.0758   8
   0   0  10 7951.46 326.018   8
   0   0 -11 33.7722 76.5081   2
   0   0  11 42.9396 63.2463   8
   0   0  12 10055.2 410.254   8
   0   0 -12 10648.2 382.584   2
   0   0  13 12.7927 57.6230   8
   0   0 -13 24.1969 66.3125   2
   0   0  14 3136.94 256.156   8
   0   0 -14 3765.36 314.685   6
   0   0  15-100.186 79.7774   8
   0   0 -15 152.693 111.247   6
   0   0 -16 150.535 122.035   6
   0   0 -17 232.572 134.493   6
   0   1  -3 151.602 40.2575   8
   0   1   3 113.971 36.6096   4
   0  -1   3 73.0877 35.0306   8
   0  -1  -3 121.841 29.1934   8
   0  -1  -3 148.310 35.0087   4
   0  -1  -3 108.650 28.1958   2
   0   1   3 103.656 25.8406   8
   0  -1  -4 580.781 54.5083   4
   0   1   4 645.546 56.5690   8
   0  -1   4 580.829 68.5768   8
   0   1   4 433.708 49.5303   4
   0  -1  -4 547.700 53.4421   8
   0   1  -4 517.268 62.4740   8
   0   1   5 11910.0 234.297   4
   0   1  -5 11792.1 266.091   4
   0  -1   5 12532.5 300.774   8
   0  -1  -5 11763.5 244.713   8
   0  -1  -5 12267.3 229.507   4
   0   1   5 11851.9 247.642   8
   0  -1  -6 9248.59 241.672   8
   0  -1  -6 9019.50 219.687   4
   0   1   6 9542.05 247.025   8
   0   1   6 9226.57 225.125   4
   0  -1   6 9010.43 279.112   8
   0   1   7 28001.7 463.791   8
   0  -1  -7 28427.9 417.361   4
   0  -1   7 28381.0 531.350   8
   0  -1  -8 373.403 76.2632   2
   0   1   8 339.760 67.2727   8
   0  -1   8 415.035 84.0471   8
   0  -1   9 7885.36 323.152   8
   0  -1  -9 7795.93 260.194   2
   0   1   9 7600.61 284.750   8
   0  -1  10 157.303 70.9430   8
   0  -1 -10 532.261 133.508   6
   0   1  10 282.976 72.3187   8
   0  -1 -10 329.951 77.9382   2
   0   1  11 187.488 67.9170   8
   0  -1 -11 354.937 119.465   6
   0  -1  11 218.510 79.9173   8
   0  -1 -11 232.854 72.4933   2
   0  -1 -12 2655.91 185.125   2
   0  -1 -12 2797.41 250.680   6
   0   1  12 2642.96 204.015   8
   0  -1  12 2694.59 223.585   8
   0   1  13 486.610 99.8640   8
   0  -1 -13 575.645 143.310   6
   0  -1  13 257.431 93.4861   8
   0   1 -13 386.142 112.155   2
   0  -1  14 209.404 99.8420   8
   0   1 -14 131.987 88.0771   2
   0   1 -14 145.342 110.135   6
   0  -1 -14 148.872 106.669   6
   0   1  14 208.082 96.2463   8
   0  -1  15 1311.59 190.040   8
   0  -1 -15 1538.40 225.259   6
   0   1 -15 1828.26 241.740   6
   0  -1 -16 323.718 136.797   6
   0   1 -16 406.109 133.395   6
   0  -1  16 303.695 107.771   8
   0  -1 -17 592.749 175.862   6
   0   1 -17 680.567 170.530   6
   0   2  -2 24037.2 221.155   1
   0   2   2 25234.0 339.812   6
   0   2  -2 25154.7 339.534   8
   0  -2   2 25691.3 226.943   1
   0  -2   2 25345.9 341.779   8
   0  -2  -2 25390.9 334.476   6
   0   2   2 24877.9 270.194   4
   0   2   3 1348.09 55.2333   8
   0   2   3 1279.77 48.8906   2
   0  -2  -3 1377.84 94.7399   6
   0  -2   3 1396.66 72.3521   1
   0   2  -3 1370.02 93.9400   8
   0   2   3 1277.62 70.4944   4
   0  -2   3 1446.50 97.1617   8
   0  -2  -3 1278.57 68.2465   4
   0   2   4 12558.5 224.179   4
   0  -2  -4 12862.5 302.339   6
   0  -2   4 12615.5 241.405   1
   0  -2   4 12569.8 299.755   8
   0   2   4 12397.8 196.271   8
   0  -2  -4 12215.1 213.869   4
   0  -2  -5 269.806 70.7085   6
   0  -2  -5 222.826 30.9594   2
   0  -2   5 157.610 42.6701   1
   0  -2   5 158.925 49.5453   8
   0   2   5 217.999 48.2015   4
   0  -2  -5 172.394 35.9102   4
   0   2   5 285.344 44.2350   8
   0  -2  -6 7129.17 191.449   4
   0  -2   6 7115.81 265.656   8
   0   2   6 6936.42 196.167   4
   0   2   6 6912.70 193.995   8
   0  -2  -6 7361.79 276.573   6
   0  -2  -6 7052.99 172.817   2
   0  -2   7 2572.96 178.999   8
   0  -2  -7 2453.78 117.085   2
   0   2   7 2528.91 133.836   4
   0  -2  -7 2311.86 122.909   4
   0   2   7 2674.49 136.164   8
   0  -2  -7 2849.22 198.389   6
   0  -2   8 6630.26 293.695   8
   0  -2  -8 6876.59 312.515   6
   0  -2  -8 6408.90 200.922   2
   0   2   8 6262.53 214.605   4
   0   2   8 6337.65 227.893   8
   0  -2  -9 24.5821 44.7013   2
   0   2   9 7.50343 46.4769   8
   0  -2   9-25.0918 64.5857   8
   0  -2  -9 102.213 81.1246   6
   0  -2 -10 3264.10 247.718   6
   0  -2  10 3193.82 232.604   8
   0   2  10 2669.79 171.960   8
   0  -2 -10 2780.89 155.019   2
   0  -2  11 1410.88 165.366   8
   0   2  11 1359.05 134.855   8
   0  -2 -11 1655.52 195.699   6
   0  -2 -11 1319.81 117.460   2
   0  -2 -12 1806.75 208.331   6
   0   2  12 1915.54 168.366   8
   0  -2  12 1905.54 201.655   8
   0   2  13 46.2211 56.0023   8
   0  -2 -13 217.193 100.047   6
   0  -2  13 23.3459 84.0686   8
   0  -2  14 1907.03 220.997   8
   0  -2 -14 1948.27 240.754   6
   0  -2 -15 350.282 135.458   6
   0  -2  15 159.653 103.372   8
   0   2 -16 967.464 192.134   6
   0  -2 -16 703.683 181.499   6
   0  -2  16 617.546 147.983   8
   0  -2 -17 66.1338 119.933   6
   0   2 -17 73.6354 102.070   6
   0   3   0 23.2960 22.2775   7
   0   3   0 24.3393 26.5565   6
   0   3   0 88.2257 38.8282   5
   0  -3   0 46.2403 30.9667   8
   0  -3   0 31.6735 35.0433   5
   0  -3   0 48.7421 32.9877   6
   0   3   0 72.3076 27.5346   8
   0  -3  -1 40014.8 439.930   6
   0   3   1 38899.2 431.546   6
   0  -3   1 39276.0 339.469   7
   0   3   1 40487.9 463.188   5
   0   3   1 40047.8 321.663   8
   0  -3   1 40394.4 468.708   5
   0  -3   1 39568.0 427.890   8
   0   3  -1 39535.0 429.639   8
   0   3  -1 39211.5 315.568   1
   0  -3  -1 40082.1 454.021   5
   0  -3  -1 39850.0 318.648   8
   0  -3  -2 31931.3 423.669   6
   0   3   2 32325.8 429.448   5
   0   3  -2 32356.6 435.435   8
   0   3   2 32525.0 376.972   4
   0  -3   2 31609.6 269.688   1
   0   3   2 32505.9 248.180   8
   0  -3   2 32293.7 432.016   8
   0   3   2 33265.5 435.578   6
   0   3  -2 32712.1 280.390   1
   0   3   3 8267.81 194.755   4
   0  -3   3 7796.41 239.221   8
   0  -3  -3 8336.88 236.988   6
   0  -3   3 8153.46 156.667   1
   0   3  -3 8283.99 157.365   1
   0  -3  -4 550.765 73.7834   6
   0   3   4 679.410 43.9760   8
   0  -3  -4 569.436 53.2343   4
   0   3   4 646.589 61.7606   4
   0  -3   4 538.786 77.4826   8
   0   3   4 636.445 39.8561   2
   0  -3   4 615.551 58.4272   1
   0  -3   5 13225.9 271.348   1
   0  -3  -5 13150.0 257.151   4
   0  -3  -5 13705.5 362.801   6
   0   3   5 13325.6 212.575   8
   0  -3   5 13694.6 363.225   8
   0   3   5 13626.7 271.131   4
   0   3   6 3824.72 159.570   4
   0  -3   6 3934.98 210.878   8
   0   3   6 3660.18 129.405   8
   0  -3  -6 3792.09 210.504   6
   0  -3  -6 3846.94 146.932   4
   0  -3   6 3714.85 163.075   1
   0  -3  -7 14956.2 437.293   6
   0   3   7 14354.2 282.420   8
   0  -3   7 14888.1 431.989   8
   0  -3  -7 13688.3 291.139   4
   0   3   7 14463.2 315.580   4
   0  -3  -8 9056.54 366.834   6
   0   3   8 8594.20 243.653   8
   0   3   8 8763.64 260.140   4
   0  -3   8 9118.44 363.421   8
   0  -3   9 18619.7 538.129   8
   0  -3  -9 16917.2 529.371   6
   0   3   9 17576.6 378.814   4
   0   3   9 17478.8 377.656   8
   0  -3  10 6207.27 332.523   8
   0  -3 -10 6430.12 345.788   6
   0   3  10 5749.50 235.900   8
   0  -3 -11 1849.94 202.882   6
   0   3  11 1866.89 145.469   8
   0  -3  11 1980.02 200.623   8
   0   3  12 16.4401 44.3519   8
   0  -3  12 86.9896 92.2585   8
   0  -3 -12 115.232 93.2364   6
   0  -3  13 812.443 150.075   8
   0  -3 -13 995.931 174.653   6
   0  -3  14 45.6112 89.1016   8
   0  -3 -14 51.9189 82.5403   6
   0  -3  15 597.762 145.627   8
   0  -3 -15 405.729 143.218   6
   0  -3 -16-42.0892 118.319   6
   0  -3  16 90.9142 87.8063   8
   0  -3  17 218.289 123.615   8
   0   3 -17 456.345 164.246   6
   0  -3 -17 73.9612 97.0102   6
   0  -4   0 128403. 862.046   6
   0  -4   0 125513. 775.251   8
   0   4   0 131336. 759.659   7
   0  -4   0 126595. 933.551   5
   0   4   0 129860. 788.304   8
   0   4   0 124398. 849.595   6
   0   4  -1 3101.40 135.142   6
   0  -4   1 3464.14 146.338   8
   0   4  -1 3373.73 113.674   1
   0  -4  -1 3580.16 154.178   6
   0  -4   1 3571.96 164.844   5
   0   4  -1 3327.42 142.486   8
   0  -4   1 3288.71 113.657   7
   0  -4  -1 3495.19 114.759   8
   0   4   1 3404.90 114.559   8
   0   4   1 3447.84 150.225   6
   0  -4  -1 3384.46 153.284   5
   0   4  -1 3257.88 119.069   7
   0  -4   2 1314.35 78.7042   7
   0  -4   2 1208.17 96.4586   8
   0  -4  -2 1263.51 103.266   5
   0  -4   2 1133.77 103.372   5
   0  -4  -2 1250.31 100.099   6
   0   4  -2 1361.21 70.8436   1
   0   4   2 1235.25 61.8664   8
   0   4  -3 7387.93 157.050   1
   0  -4  -3 7380.74 242.106   6
   0  -4   3 7217.89 250.907   8
   0   4   3 7372.93 132.092   8
   0   4   3 7461.88 214.212   4
   0  -4   3 6858.00 148.647   1
   0  -4  -4 12760.3 341.400   6
   0  -4   4 12935.0 351.838   8
   0  -4   4 12431.1 217.738   1
   0  -4   4 12564.0 173.698   3
   0   4  -4 12316.2 222.234   1
   0   4   4 12704.3 279.075   4
   0   4   5 7730.21 146.742   8
   0   4   5 8014.69 228.294   4
   0  -4  -5 8001.23 289.102   6
   0   4   5 7622.94 141.680   2
   0  -4   5 7784.29 197.744   1
   0  -4   5 7930.08 295.245   8
   0  -4  -6 13348.6 403.886   6
   0  -4   6 13326.6 405.697   8
   0   4   6 13131.3 304.966   4
   0  -4   6 12893.6 287.894   1
   0   4   6 13144.0 218.363   8
   0  -4  -7 6117.36 291.738   6
   0  -4   7 5653.32 285.379   8
   0   4   7 5465.07 162.022   8
   0   4   7 5923.86 217.373   4
   0  -4   8 12362.5 440.051   8
   0   4   8 11880.8 261.541   8
   0   4   8 12370.2 323.783   4
   0  -4  -8 12493.2 437.570   6
   0   4   9 1867.84 117.482   8
   0  -4  -9 2142.01 204.523   6
   0   4   9 1938.32 138.713   4
   0  -4   9 1860.33 189.680   8
   0  -4  10 121.086 73.8238   8
   0  -4 -10-15.3522 68.2584   6
   0   4  10-79.0216 67.7918   4
   0   4  10 87.4334 42.7815   8
   0   4  11 14.9029 36.7369   8
   0  -4  11-82.1599 82.7979   8
   0  -4  12 901.229 155.308   8
   0  -4 -12 785.209 153.182   6
   0  -4 -13 199.813 109.569   6
   0  -4  13 280.691 115.674   8
   0  -4  14 2199.24 251.238   8
   0  -4 -14 1963.99 245.941   6
   0  -4  15 71.1847 89.2286   8
   0  -4 -15 69.5918 111.698   6
   0  -4  16 219.099 123.352   8
   0  -4 -16 108.938 102.407   6
   0   4 -17 268.304 138.774   6
   0  -4  17 54.0073 90.2851   8
   0  -5   0 11.6592 47.4838   5
   0   5   0-20.2305 37.0035   7
   0   5   0 7.22823 26.1546   8
   0  -5   0 10.3633 37.1658   8
   0  -5  -1 130505. 794.591   8
   0   5   1 133328. 814.540   8
   0   5  -1 132267. 825.100   7
   0  -5  -1 134433. 1017.52   6
   0  -5  -1 136039. 1082.90   5
   0  -5   1 133927. 979.866   8
   0   5  -1 129117. 781.146   1
   0  -5   1 135893. 1101.45   5
   0  -5  -2 7411.65 252.810   6
   0   5   2 7282.69 171.219   8
   0  -5   2 6916.21 186.590   7
   0   5  -2 6822.43 170.263   1
   0  -5   2 7114.46 263.597   5
   0  -5  -2 6970.98 251.987   5
   0  -5   2 6870.22 240.632   8
   0   5   3 6537.14 145.986   8
   0  -5   3 6339.93 190.382   7
   0   5   3 6753.93 227.499   4
   0  -5   3 6530.31 250.859   8
   0   5  -3 6464.39 160.597   1
   0  -5  -3 6795.25 251.303   6
   0  -5  -4 8934.06 308.267   6
   0  -5   4 8917.58 317.792   8
   0   5  -4 8832.74 193.556   1
   0  -5   4 8939.53 184.469   1
   0   5   4 8906.71 155.171   8
   0   5   4 9334.63 265.474   4
   0  -5  -5 1555.66 144.432   6
   0  -5   5 1444.76 64.1194   3
   0   5   5 1280.60 103.359   4
   0  -5   5 1495.10 146.707   8
   0  -5   5 1467.73 84.2969   1
   0   5   6 118.763 61.6571   4
   0  -5   6 140.919 47.1189   1
   0  -5  -6 114.560 64.6593   6
   0  -5   6 100.922 35.3208   3
   0   5   6 123.850 24.4860   8
   0  -5   6 46.4683 64.9735   8
   0  -5   7 6269.82 313.328   8
   0   5   7 5831.42 145.239   8
   0  -5   7 5787.71 206.610   1
   0   5   7 6386.39 240.432   4
   0  -5  -7 6458.38 312.812   6
   0   5   8 1235.27 128.071   4
   0   5   8 1011.62 72.6361   8
   0  -5   8 1161.31 150.377   8
   0  -5  -8 1130.53 154.783   6
   0   5   9 11212.6 247.028   8
   0   5   9 11781.5 344.811   4
   0  -5   9 11708.0 472.016   8
   0  -5  -9 11460.6 460.867   6
   0  -5  10 19.7390 75.3569   8
   0   5  10-34.8773 61.1852   4
   0   5  10 43.0530 35.2406   8
   0  -5 -10 9.92168 73.5103   6
   0  -5  11 6878.50 394.533   8
   0  -5 -11 7388.96 406.855   6
   0   5  11 6636.86 264.061   4
   0  -5  12 111.087 96.6070   8
   0  -5 -12 127.464 99.0130   6
   0  -5  13 795.891 155.410   8
   0  -5 -13 509.395 136.919   6
   0  -5  14 82.7492 94.5057   8
   0  -5 -14 74.4424 92.6923   6
   0  -5  15 517.745 148.429   8
   0  -5 -15 421.849 126.484   6
   0  -5 -16-53.8204 93.5077   6
   0  -5  16 16.5415 94.5904   8
   0  -5  17 692.250 176.185   8
   0  -6   0 55494.8 764.395   5
   0  -6   0 54232.6 629.008   8
   0   6   1 7504.95 218.431   8
   0  -6  -1 7829.13 270.483   6
   0  -6   1 7749.90 256.648   8
   0  -6   1 7445.38 286.917   5
   0   6  -1 7571.34 220.618   7
   0   6  -1 7612.46 212.556   1
   0  -6  -1 7449.98 283.757   5
   0  -6  -1 7407.04 213.171   8
   0   6  -2 4914.69 88.8689   3
   0  -6   2 4734.80 218.009   8
   0  -6  -2 4878.50 222.186   6
   0  -6   2 4780.45 238.915   5
   0  -6   2 5135.08 174.940   7
   0   6   2 5001.59 161.968   8
   0  -6  -2 5137.09 240.373   5
   0   6  -2 4983.50 161.326   1
   0   6   3 865.750 63.3024   8
   0   6   3 719.764 91.0796   4
   0  -6   3 918.570 108.357   8
   0  -6   3 882.110 116.223   5
   0   6  -3 930.273 76.8877   1
   0  -6  -3 875.619 106.468   6
   0  -6   3 718.700 74.2117   7
   0   6  -4 2971.74 122.435   1
   0  -6   4 3120.63 201.492   8
   0   6   4 3101.97 177.972   4
   0  -6   4 3116.32 208.454   5
   0  -6   4 3157.80 152.645   7
   0  -6  -4 3176.79 197.717   6
   0   6   4 2872.37 100.892   8
   0  -6  -5 7984.03 322.652   6
   0   6   5 7516.67 142.136   8
   0  -6   5 7960.47 335.041   8
   0   6   5 7932.68 279.028   4
   0  -6   5 7625.93 184.418   1
   0   6   6 34227.4 276.643   8
   0   6   6 36856.7 593.825   4
   0   6   6 35106.0 334.734   2
   0  -6   6 33754.6 421.121   1
   0  -6  -6 37879.3 734.431   6
   0   6   6 34664.7 275.028   8
   0  -6   6 36900.5 743.667   8
   0   6   7 1670.14 143.222   4
   0  -6   7 1733.66 182.063   8
   0   6   7 1645.77 62.0212   8
   0  -6  -7 1842.27 181.989   6
   0  -6   7 1696.08 86.9598   3
   0  -6   7 1523.90 103.547   1
   0  -6  -8 13436.2 485.174   6
   0   6   8 12253.5 179.781   8
   0  -6   8 12877.2 270.475   3
   0   6   8 13153.5 373.919   4
   0  -6   8 13516.3 496.964   8
   0  -6   9 187.864 50.4324   3
   0  -6   9 271.357 98.4590   8
   0   6   9 322.015 94.8591   4
   0  -6  -9 174.417 79.2021   6
   0  -6 -10 1345.24 176.136   6
   0   6  10 1564.50 145.395   4
   0  -6  10 1461.25 189.388   8
   0  -6  11 580.480 138.925   8
   0  -6 -11 652.908 133.633   6
   0  -6  12 1746.00 225.516   8
   0  -6 -12 1546.05 212.513   6
   0  -6 -13 7.16698 83.6758   6
   0  -6  13 137.316 106.474   8
   0  -6 -14 899.791 187.424   6
   0  -6  14 1089.75 200.728   8
   0  -6  15-20.6894 83.6403   8
   0  -6 -15 58.1244 105.459   6
   0  -6  16 813.894 198.495   8
   0  -7   0-38.1239 44.3238   8
   0  -7   0 19.9947 53.7922   5
   0  -7   1 29432.3 612.801   5
   0  -7   1 30275.5 544.249   8
   0   7  -1 29038.4 455.509   1
   0  -7  -1 31022.5 581.072   6
   0  -7  -1 29841.9 609.257   5
   0  -7   2 16.1115 63.2317   5
   0  -7  -2-25.2730 53.6996   5
   0   7  -2-17.7451 48.6318   1
   0   7   2 1.31177 28.5020   8
   0  -7   2-11.5824 57.1115   8
   0  -7  -2 10.6584 50.6203   6
   0   7   3 7844.82 297.356   4
   0  -7   3 7839.42 237.587   7
   0  -7  -3 8234.79 321.458   6
   0  -7   3 8079.38 318.169   8
   0   7  -3 7967.79 214.961   1
   0   7   3 7824.00 204.763   8
   0  -7   3 7765.34 333.154   5
   0   7   4 590.076 54.4314   8
   0   7   4 720.942 106.181   4
   0  -7  -4 790.747 114.990   6
   0  -7   4 695.086 82.1012   7
   0   7  -4 679.207 74.1850   1
   0  -7   4 792.439 116.925   8
   0  -7   4 663.858 117.202   5
   0   7   5 7306.94 152.744   8
   0  -7  -5 8191.09 344.931   6
   0   7  -5 7716.64 198.448   1
   0  -7   5 7885.20 348.393   8
   0  -7   5 7967.23 359.627   5
   0   7   5 8431.85 308.338   4
   0  -7   5 7711.64 259.589   7
   0   7   6 329.063 75.0748   4
   0  -7  -6 677.652 126.774   6
   0   7   6 487.101 31.2160   8
   0   7   6 516.403 32.6381   8
   0  -7   6 512.841 55.1476   1
   0  -7   6 735.578 98.3002   7
   0  -7   6 560.379 115.900   8
   0  -7  -7 13168.8 477.618   6
   0   7   7 13177.6 391.048   4
   0  -7   7 12690.1 485.330   8
   0  -7  -8 498.764 119.328   6
   0   7   8 583.374 113.601   4
   0  -7   8 618.136 135.827   8
   0  -7   9 2911.32 254.870   8
   0   7   9 2956.87 200.059   4
   0  -7  -9 2616.26 238.531   6
   0   7  10 161.231 90.1887   4
   0  -7  10 153.703 100.512   8
   0  -7 -10 29.3293 71.0517   6
   0  -7 -11 395.072 123.748   6
   0  -7  11 373.466 130.149   8
   0  -7 -12 79.3785 101.418   6
   0  -7  12 40.6299 92.0674   8
   0  -7 -13 2757.74 295.249   6
   0  -7  13 2236.19 269.011   8
   0  -7  14-70.3631 117.662   8
   0  -7 -14 170.511 116.661   6
   0  -7 -15 2310.01 298.530   6
   0  -7  15 1983.85 277.706   8
   0  -8   0 7300.50 268.763   8
   0  -8   0 7523.46 336.119   5
   0   8   0 7305.17 261.650   1
   0  -8   1 1251.78 148.182   5
   0  -8   1 1150.47 122.217   8
   0   8  -1 1203.88 112.012   1
   0  -8  -1 1104.88 138.870   5
   0   8  -2 9677.76 269.795   1
   0  -8  -2 9824.65 362.027   6
   0  -8   2 9986.89 352.784   8
   0  -8   2 9634.83 388.321   5
   0  -8  -2 9343.59 377.101   5
   0   8   3 53.6574 32.6378   8
   0  -8   3 85.1037 60.6358   8
   0   8   3-41.9942 83.7931   4
   0  -8   3 28.4047 71.5803   5
   0  -8  -3 77.9864 65.4243   6
   0   8  -3 116.060 60.1732   1
   0   8   4 51.2091 27.5300   8
   0  -8   4 42.6720 70.0144   5
   0  -8   4 36.6968 67.1273   8
   0  -8   4 9.35065 41.8125   7
   0   8  -4 118.889 50.4843   1
   0   8   4 9.30799 76.3709   4
   0  -8  -4 53.4621 67.0075   6
   0   8   5 2219.48 94.0063   8
   0  -8   5 2564.92 224.653   5
   0  -8   5 2219.97 147.535   7
   0  -8  -5 2579.24 213.056   6
   0   8   5 2680.55 195.584   4
   0  -8   5 2537.93 212.263   8
   0   8  -5 2410.83 119.152   1
   0   8   6 2857.49 209.174   4
   0  -8  -6 2720.30 229.687   6
   0  -8   6 2625.50 234.947   5
   0  -8   6 2985.10 238.362   8
   0  -8   6 2650.68 166.889   7
   0   8   7 226.055 81.0144   4
   0  -8   7 190.548 87.0393   8
   0  -8  -7 285.137 89.0443   6
   0  -8   7 407.928 83.9358   7
   0  -8   7 292.271 103.977   5
   0   8   8 5292.40 273.148   4
   0  -8  -8 5588.74 342.397   6
   0  -8   8 5586.18 350.336   8
   0  -8   9 296.776 115.888   8
   0  -8  -9 182.500 92.8882   6
   0   8   9 337.307 110.133   4
   0  -8 -10 10244.0 499.295   6
   0  -8  10 9655.13 497.066   8
   0  -8  11-5.34420 80.3173   8
   0  -8 -11 162.154 116.275   6
   0  -8 -12 412.243 135.367   6
   0  -8  12 273.312 107.054   8
   0  -8  13-29.8747 96.6299   8
   0  -8 -13-93.6290 103.969   6
   0  -8 -14 40.3842 109.911   6
   0  -8  14 293.855 132.742   8
   0  -8  15 255.884 129.858   8
   0  -9   0 18.3196 65.8497   5
   0   9   0 76.3143 63.5293   1
   0  -9   0 6.47811 50.2519   8
   0  -9  -1 26597.6 667.558   5
   0   9  -1 26294.0 502.140   1
   0  -9   1 26631.2 577.952   8
   0  -9   1 26273.8 670.291   5
   0  -9  -2 7724.92 346.780   6
   0   9  -2 7578.92 137.830   3
   0  -9   2 7701.40 332.220   8
   0  -9   2 7499.47 369.372   5
   0   9  -2 7826.83 260.142   1
   0  -9  -2 7471.66 358.525   5
   0  -9  -3 18208.4 538.402   6
   0   9  -3 17382.0 366.192   1
   0  -9   3 17587.2 565.075   5
   0  -9   3 17698.0 523.965   8
   0   9   3 17525.5 518.700   4
   0  -9   4 82.3518 82.2306   5
   0   9  -4 48.7944 50.4379   1
   0   9   4 40.1346 83.0686   4
   0  -9   4 62.3177 67.3312   8
   0  -9  -4 6.05230 62.8040   6
   0  -9   5 7169.38 380.133   5
   0   9   5 7308.60 333.990   4
   0  -9   5 6937.25 255.797   7
   0  -9   5 7015.25 363.747   8
   0  -9  -5 7014.88 354.537   6
   0   9  -5 6990.58 201.130   1
   0   9   6 1158.23 150.996   4
   0  -9   6 858.486 146.446   8
   0  -9   6 764.727 140.836   5
   0  -9  -6 959.755 146.262   6
   0  -9   6 949.179 106.487   7
   0  -9   7 3415.40 284.212   5
   0  -9   7 3818.71 296.502   8
   0  -9   7 3333.60 199.809   7
   0  -9  -7 3275.23 267.490   6
   0   9   7 3313.28 230.310   4
   0   9   8 1216.63 152.919   4
   0  -9   8 1171.04 179.311   8
   0  -9  -8 1398.68 185.947   6
   0  -9   8 1386.33 143.191   7
   0  -9   8 1318.18 192.753   5
   0  -9   9 3577.46 306.415   8
   0  -9   9 3159.93 291.141   5
   0   9   9 3378.67 236.628   4
   0  -9  -9 3416.06 294.329   6
   0  -9 -10 249.801 107.773   6
   0  -9  10 308.921 117.242   8
   0  -9  11 2728.34 293.659   8
   0  -9 -11 2955.88 298.316   6
   0  -9 -12 269.252 121.366   6
   0  -9  12 161.023 92.0626   8
   0  -9  13 1397.35 238.040   8
   0  -9 -13 1394.99 226.640   6
   0  -9 -14 73.3351 100.502   6
   0  -9  14-32.2547 107.666   8
   0 -10   0 10210.3 440.690   5
   0  10   0 9619.47 341.772   1
   0 -10   1 543.550 104.361   8
   0 -10  -1 690.718 133.957   5
   0  10   1 688.192 108.380   1
   0  10  -1 654.894 98.2522   1
   0 -10   1 668.347 125.460   5
   0  10  -2 0.86648 62.2845   1
   0 -10   2 76.6730 69.2923   8
   0 -10   2 71.3192 81.8490   5
   0 -10  -2 165.209 91.7533   5
   0 -10  -3 352.062 106.254   6
   0  10  -3 417.305 82.2595   1
   0 -10   3 363.746 100.285   8
   0 -10   3 535.322 137.022   5
   0  10   3 159.145 76.9472   4
   0 -10  -4 83.4427 65.5633   6
   0 -10   4 220.770 95.0826   8
   0  10   4 113.430 76.1425   4
   0 -10   4 259.561 114.371   5
   0  10  -4 120.111 56.8815   1
   0  10   5-13.5110 77.3087   4
   0 -10   5 17.5518 64.7889   8
   0 -10  -5 44.9034 77.5904   6
   0 -10   5-21.3597 77.0050   5
   0 -10   6 15585.7 589.778   8
   0 -10  -6 16206.1 586.700   6
   0  10   6 16395.0 530.694   4
   0 -10   6 14651.1 583.864   5
   0  10   7-19.2511 91.5745   4
   0 -10  -7 32.3125 78.9094   6
   0 -10   7 105.749 95.8913   5
   0 -10   7 156.929 100.281   8
   0 -10  -8 5553.81 373.975   6
   0  10   8 4925.80 295.552   4
   0 -10   8 4853.48 361.542   5
   0 -10   8 5302.74 378.393   8
   0 -10  -9 485.506 140.444   6
   0 -10   9 280.276 114.326   8
   0 -10   9 199.966 109.804   5
   0 -10 -10 240.834 115.213   6
   0 -10  10 252.573 121.870   5
   0 -10  10 132.004 104.858   8
   0 -10 -11 279.440 124.761   6
   0 -10  11 130.960 81.4901   5
   0 -10  11 211.854 120.711   8
   0 -10 -12-4.32048 84.1083   6
   0 -10  12 113.211 109.136   8
   0 -10  12 153.918 131.786   5
   0 -10 -13 107.863 113.408   6
   0 -10  13 163.032 123.356   8
   0 -10  13 47.3483 92.1009   5
   0 -10  14 1105.70 209.343   5
   0 -11   0-31.5154 75.4931   5
   0  11   0-44.3739 61.1591   1
   0 -11  -1 17569.7 617.055   5
   0 -11   1 18260.7 629.411   5
   0  11  -1 19121.5 484.476   1
   0  11   1 18427.1 521.476   1
   0 -11   1 18190.2 528.511   8
   0  11  -2 866.474 107.040   1
   0 -11  -2 852.676 152.623   5
   0 -11   2 831.049 130.665   8
   0  11   2 469.947 109.511   4
   0 -11   2 754.512 138.370   5
   0 -11   3 1297.96 181.593   5
   0 -11   3 1462.99 174.112   8
   0 -11  -3 1526.79 185.275   6
   0  11   3 1275.92 169.869   4
   0 -11  -4 68.1232 77.4694   6
   0 -11   4-4.55974 76.4126   5
   0 -11   4 148.640 76.0248   8
   0  11   4 85.2209 85.5813   4
   0 -11   5 399.899 120.217   5
   0  11   5 320.943 108.051   4
   0 -11   5 453.129 120.030   8
   0 -11  -5 355.997 108.527   6
   0 -11   6 589.408 147.829   5
   0 -11   6 484.854 131.559   8
   0 -11  -6 625.853 138.998   6
   0  11   6 608.319 140.155   4
   0 -11  -7 5024.28 357.808   6
   0  11   7 4994.31 314.042   4
   0 -11   7 4989.10 371.269   5
   0 -11   7 5086.95 367.234   8
   0 -11   8 660.043 164.963   8
   0  11   8 434.843 114.426   4
   0 -11   8 605.953 155.975   5
   0 -11  -8 723.585 161.640   6
   0 -11   9 6999.06 461.603   5
   0 -11   9 7731.38 485.817   8
   0 -11  -9 7980.82 479.704   6
   0 -11 -10 979.581 193.061   6
   0 -11  10 1329.35 227.802   8
   0 -11  10 884.318 187.807   5
   0 -11  11 2790.74 312.645   5
   0 -11 -11 2797.31 310.807   6
   0 -11  11 2664.08 314.010   8
   0 -11 -12 79.3480 115.019   6
   0 -11  12 104.714 105.683   5
   0 -11  12 40.2054 103.620   8
   0 -11  13 499.656 141.866   5
   0 -12   0 1008.96 171.874   5
   0  12   0 922.708 135.553   1
   0  12  -1 90.3783 84.0210   1
   0  12   1-70.4671 63.3830   1
   0 -12   1 37.4762 81.5572   5
   0 -12  -1 111.509 92.2039   5
   0  12   2 3755.39 260.840   1
   0 -12   2 3627.45 262.833   8
   0 -12   2 3908.86 313.256   5
   0  12   2 3197.14 274.100   4
   0 -12  -2 3832.80 311.339   5
   0 -12   3 322.423 114.483   5
   0  12   3 248.905 97.6789   4
   0 -12   3 591.681 128.026   8
   0 -12   4 5185.89 345.502   8
   0  12   4 5169.51 342.144   4
   0 -12   4 4936.12 366.123   5
   0 -12  -4 5527.05 360.728   6
   0 -12  -5-19.4301 72.3373   6
   0 -12   5 125.433 99.9210   5
   0 -12   5-40.3457 76.2497   8
   0  12   5 152.617 102.592   4
   0 -12  -6 969.401 168.864   6
   0  12   6 1069.38 174.100   4
   0 -12   6 962.211 181.766   5
   0 -12   6 934.726 172.833   8
   0  12   7 550.050 124.438   4
   0 -12   7 909.822 174.652   8
   0 -12  -7 543.164 137.006   6
   0 -12   7 544.104 149.860   5
   0 -12   8 1182.70 207.950   5
   0 -12  -8 1491.26 219.213   6
   0 -12   8 1449.24 223.565   8
   0 -12   9 130.579 106.183   5
   0 -12  -9 2.11814 78.5486   6
   0 -12   9 106.700 86.2483   8
   0 -12 -10 3598.63 349.048   6
   0 -12  10 3836.76 368.433   8
   0 -12  10 3569.08 352.879   5
   0 -12 -11 194.793 132.829   6
   0 -12  11 205.441 141.799   5
   0 -12  11 83.0063 121.624   8
   0 -12  12 1598.61 251.275   5
   0 -13   0-90.6732 82.3878   5
   0  13   1 2217.64 244.748   4
   0  13   1 2211.31 209.274   1
   0 -13   1 2190.67 257.848   5
   0 -13  -1 2524.74 273.637   5
   0  13   2 658.154 132.090   1
   0 -13   2 771.794 158.933   5
   0  13   2 469.323 123.038   4
   0 -13   3 52.5414 86.9263   5
   0 -13   3 212.929 98.8870   8
   0  13   3-39.8260 101.383   4
   0  13   3 119.237 75.8502   1
   0 -13   4 83.3601 102.278   5
   0 -13   4 7.06473 72.6893   8
   0  13   4 135.114 104.216   4
   0 -13   5 133.575 90.4102   8
   0 -13   5 24.1134 91.7990   5
   0 -13  -5 47.5345 89.0108   6
   0  13   5 68.1608 100.612   4
   0  13   6 201.131 123.115   4
   0 -13   6 207.930 108.381   8
   0 -13  -6 179.470 111.598   6
   0 -13   6 135.139 90.8928   5
   0 -13   7 544.850 150.211   8
   0 -13   7 426.565 143.193   5
   0  13   7 321.281 120.367   4
   0 -13  -7 343.396 131.867   6
   0 -13  -8-14.8368 85.0726   6
   0 -13   8 50.5874 99.6970   5
   0 -13   8 57.1910 119.571   8
   0 -13  -9 413.849 144.872   6
   0 -13   9 418.151 136.179   5
   0 -13   9 389.523 142.326   8
   0 -13  10 48.6148 83.8225   8
   0 -13 -10 101.494 106.271   6
   0 -13  10 10.5787 75.5830   5
   0 -14   0 7886.99 485.331   5
   0 -14  -1 442.999 134.191   5
   0 -14   1 328.506 128.758   5
   0  14   1 218.550 126.762   4
   0  14   2 3603.96 329.264   4
   0 -14   2 4046.57 361.885   5
   0 -14   3 177.467 127.261   5
   0  14   3 68.1522 96.3080   4
   0  14   3-27.3554 92.9479   1
   0 -14   4 531.081 142.447   8
   0  14   4 654.427 144.597   1
   0 -14   4 515.627 144.881   5
   0  14   4 683.911 160.271   4
   0  14   5 109.842 114.687   4
   0  14   5 11.2010 104.949   1
   0 -14   5 34.4287 102.787   5
   0 -14   5 109.007 101.915   8
   0 -14  -6 1575.64 231.952   6
   0  14   6 1555.08 224.715   4
   0 -14   6 1207.61 202.344   8
   0 -14   6 1286.10 229.675   5
   0 -14   7 177.910 118.167   5
   0 -14  -7 167.103 119.529   6
   0 -14   7 202.391 115.841   8
   0 -14  -8 2696.55 309.432   6
   0 -14   8 2416.88 306.262   5
   0 -14   8 2631.22 312.662   8
   0 -14   9 176.843 124.491   8
   0  15   0 1.74410 117.590   4
   0 -15   0 184.070 126.347   5
   0  15   1 442.445 165.154   4
   0 -15   1 263.189 128.316   5
   0  15   2 306.037 148.354   4
   0 -15   2 332.450 137.656   5
   0 -15   3 1042.41 208.268   5
   0  15   3 874.471 186.948   4
   0 -15   4 69.8108 108.003   5
   0  15   4 97.9039 108.060   4
   0 -15   5 2764.18 323.513   5
   0 -15   5 2725.66 293.604   8
   0  15   5 2872.16 303.305   4
   0 -15   6 118.449 98.3301   8
   0 -15   6 73.8249 93.5122   5
   0  15   6-21.7490 125.353   1
   0 -15   7 1991.75 271.742   8
   0  15   7 2136.62 272.594   1
   0  16   0 11305.7 645.235   4
   0 -16   0 11421.7 647.207   5
   0  16  -1-188.458 159.180   4
   0 -16   1 146.194 118.082   5
   0  16   1-118.427 136.193   4
   0  16   2 4688.51 421.062   4
   0  16   3 64.4949 118.552   4
   0  16   4 276.399 119.795   4
   0  16   5 66.2328 131.700   4
   1   0 -18 119.071 113.953   6
   1   0 -17 1651.65 241.978   6
   1   0 -16 95.3695 93.5792   6
  -1   0  15 108.384 75.9082   8
   1   0 -15 37.7495 93.0517   6
  -1   0  14 57.5078 58.7592   8
   1   0 -14-6.31305 77.9138   6
   1   0 -13 340.486 96.7469   2
  -1   0  13 390.687 97.8745   8
   1   0 -13 569.005 137.025   6
  -1   0  12 4.92849 60.3778   8
   1   0 -12 93.0397 74.9327   2
   1   0 -12 211.602 101.192   6
   1   0 -11 21575.7 528.487   2
  -1   0  11 20515.7 543.273   8
   1   0 -11 20653.2 599.154   6
   1   0 -10 26.5255 73.2767   2
  -1   0  10 2.34763 59.1572   8
  -1   0   9 41453.0 684.751   8
   1   0  -9 41984.2 660.889   2
   1   0  -8 29.0516 49.6553   4
  -1   0   8-49.4355 48.4896   8
   1   0  -8 63.5748 78.3676   2
  -1   0   7 11401.2 315.057   8
   1   0  -7 11249.8 249.829   4
  -1   0   6 13.8451 40.3560   8
   1   0  -6-17.4478 30.4429   4
  -1   0   5 5339.25 176.994   8
   1   0  -5 5748.79 143.654   4
   1   0  -5 5475.72 178.181   8
   1   0  -4 59.0606 33.6159   8
   1   0  -4-34.4274 32.0741   4
  -1   0   4 26.2172 28.4352   8
   1   0  -3 38109.9 382.956   2
  -1   0   3 39180.3 368.381   8
   1   0  -3 37878.7 364.427   8
   1   0   3 112212. 711.261   4
   1   0   3 110427. 697.499   8
  -1   0  -3 115084. 720.287   4
  -1   0  -4 11.8552 43.2724   4
   1   0   4-19.1908 39.3181   8
  -1   0  -5 70.8042 48.3282   4
   1   0   5 56.4700 35.1566   8
   1   0   6 30.5721 48.1308   8
   1   0   7 2755.58 167.688   8
   1   0   8 40.4798 55.3606   8
   1   0   9 25509.5 570.248   8
   1   0  10-26.1323 59.5542   8
   1   0  11 25317.3 632.549   8
   1   0  12 91.3933 86.7107   8
   1   0  13 3895.40 282.270   8
   1   0  14 51.7638 77.2985   8
  -1   0 -14 212.882 126.590   6
  -1   0 -15 563.142 161.235   6
   1   0  15 610.002 126.552   8
  -1   0 -16-36.4091 86.6444   6
  -1   0 -17 145.319 118.852   6
   1   1 -18 133.709 118.282   6
   1  -1 -17 246.762 135.055   6
   1   1 -17 154.649 125.627   6
   1   1 -16 1165.07 195.915   6
   1  -1 -16 1133.68 196.907   6
   1  -1 -15 126.280 107.896   6
   1   1 -15 155.965 107.631   6
  -1  -1  15 49.9111 69.6176   8
  -1   1  14 1880.63 185.247   8
  -1  -1  14 1479.40 185.965   8
   1   1 -14 1567.22 183.243   2
   1  -1 -14 1593.04 208.742   6
   1   1 -14 1510.17 200.990   6
   1   1 -13 729.638 144.583   6
   1   1 -13 640.798 128.002   2
  -1  -1  13 732.251 132.346   8
  -1   1  13 639.090 114.570   8
   1  -1 -13 563.416 139.220   6
   1  -1 -13 700.892 111.797   2
   1  -1 -12 43.6180 57.2357   2
  -1  -1  12 123.233 69.4596   8
   1   1 -12 172.015 83.1754   2
   1  -1 -12 269.385 108.653   6
  -1   1  12 127.516 68.0955   8
   1   1 -11 46.7885 75.9586   2
  -1   1  11 123.644 59.0207   8
   1  -1 -11 254.978 99.6518   6
  -1  -1  11 53.2363 59.8509   8
   1  -1 -11 153.257 77.1501   2
  -1  -1  10 2531.64 199.774   8
   1  -1 -10 2707.45 222.166   6
  -1   1  10 2291.90 166.653   8
   1  -1 -10 2652.70 177.026   2
   1  -1  -9 4140.88 204.452   2
  -1   1   9 4096.82 204.276   8
   1  -1  -9 3889.66 159.015   4
   1  -1  -9 4590.83 262.646   6
  -1  -1   9 4046.42 231.158   8
   1  -1  -8 18877.5 483.385   6
   1  -1  -8 18891.5 397.594   2
  -1  -1   8 18852.3 457.357   8
  -1   1   8 19011.1 403.711   8
   1  -1  -8 18509.7 311.319   4
   1  -1  -7 414.409 74.7081   2
  -1  -1   7 255.831 67.6918   8
  -1   1   7 311.115 56.3631   8
   1   1  -7 211.355 50.8707   4
   1  -1  -7 362.766 86.9433   6
   1  -1  -7 330.146 49.0217   4
   1  -1  -6 254.038 58.3701   2
   1  -1  -6 243.570 68.8526   6
  -1   1   6 223.088 43.8212   8
   1  -1  -6 251.190 43.5546   4
  -1  -1   6 204.037 56.5314   8
   1  -1  -6 164.982 37.5326   8
  -1   1   5 1516.86 86.2490   8
   1  -1  -5 1628.83 98.2769   2
   1  -1  -5 1629.31 116.932   6
  -1  -1   5 1551.34 107.518   8
   1  -1  -5 1629.32 67.8787   4
   1  -1  -5 1604.36 88.1698   8
   1  -1  -4 8370.77 188.264   2
   1  -1  -4 8515.30 229.894   6
   1  -1  -4 8578.51 119.448   4
   1  -1  -4 8009.23 166.405   8
  -1  -1   4 8543.11 225.712   8
  -1   1   4 8380.52 169.715   8
   1   1  -4 7971.68 219.142   8
  -1   1   3 58070.8 364.288   8
   1  -1  -3 59854.7 523.172   6
  -1   1   3 54997.6 433.760   2
   1  -1  -3 57956.0 436.517   2
   1  -1  -3 56274.5 354.905   8
   1   1  -3 56282.2 516.409   8
  -1   1   3 57301.4 517.677   6
  -1  -1   3 59360.1 525.930   8
   1  -1  -2 85162.7 536.942   6
  -1   1  -2 327.827 41.1914   8
  -1  -1  -2 377.861 45.8863   4
  -1   1  -2 216.742 38.0895   1
   1  -1   2 321.619 42.9716   1
   1   1   2 239.989 43.9030   4
   1  -1   2 288.240 41.7112   8
   1   1   3 27527.4 352.684   4
  -1  -1  -3 27415.4 343.319   4
  -1   1  -3 27979.8 380.385   8
  -1   1  -3 27265.4 378.130   4
   1  -1   3 26579.6 365.345   1
   1  -1   3 27426.1 379.171   8
   1  -1   4 60320.3 625.345   8
  -1   1  -4 60135.6 612.051   4
   1  -1   4 60827.5 620.072   1
   1   1   4 58714.9 534.875   8
   1   1   4 59335.0 564.958   4
  -1  -1  -4 58344.9 544.968   4
   1   1   5 1739.46 106.777   8
   1   1   5 1713.79 115.101   4
   1  -1   5 1803.64 126.467   8
  -1  -1  -5 1777.15 109.769   4
   1  -1   6 44608.1 643.421   8
   1   1   6 45518.7 579.163   8
   1   1   6 45269.3 575.899   4
   1   1   7 56.5701 51.9088   8
   1  -1   7 61.7376 58.4809   8
   1   1   8 2452.71 163.037   8
   1  -1   8 2444.15 179.730   8
   1   1   9 273.748 78.4040   8
   1  -1   9 216.921 75.5475   8
   1   1  10 2553.00 188.211   8
   1  -1  10 2553.29 205.468   8
   1   1  11 43.4697 62.8593   8
  -1  -1 -11 108.786 68.8515   2
   1  -1  11-42.3324 65.9609   8
   1  -1  12 4439.48 291.295   8
  -1  -1 -12 4286.04 221.232   2
   1   1  12 4428.70 271.218   8
  -1  -1 -12 4466.93 320.799   6
  -1  -1 -13 124.456 101.628   6
   1   1  13-27.6526 54.7124   8
   1  -1  13 12.7612 83.0486   8
   1   1  14 1247.07 165.586   8
   1  -1  14 1275.47 181.704   8
  -1  -1 -14 1256.61 204.515   6
  -1  -1 -15 61.1786 103.476   6
   1  -1  15 4.06998 76.3091   8
  -1   1 -16 554.047 158.962   6
   1  -1  16 348.400 115.611   8
  -1  -1 -16 648.302 167.682   6
  -1   1 -17 253.590 139.280   6
  -1  -1 -17 179.167 117.804   6
   1   2 -18 117.465 109.167   6
   1   2 -17 2700.57 293.475   6
   1  -2 -17 2560.23 299.096   6
   1   2 -16 546.337 149.565   6
   1  -2 -16 374.182 134.069   6
  -1  -2  16 562.449 150.040   8
  -1  -2  15 3470.58 302.511   8
   1  -2 -15 3475.91 320.259   6
   1   2 -15 3773.83 317.296   6
   1   2 -15 3374.06 279.549   2
   1  -2 -14 91.5466 98.0838   6
   1   2 -14 211.046 108.897   6
   1   2 -14 128.832 100.243   2
  -1  -2  14-91.7513 84.5236   8
  -1  -2  13 20.2392 60.3927   8
   1  -2 -13 52.8714 83.8349   6
  -1   2  13 31.1338 53.7549   8
   1   2 -13 27.5832 78.4354   2
  -1   2  12 28.2086 43.9579   8
  -1  -2  12 10.2012 69.1150   8
   1  -2 -12 170.125 102.155   6
   1  -2 -11 203.012 92.1130   6
  -1  -2  11 95.5161 71.5938   8
   1  -2 -11 110.409 55.6609   2
  -1   2  11 101.063 50.9780   8
  -1   2  10 415.686 75.1668   8
   1  -2 -10 424.313 105.467   6
   1  -2 -10 388.351 77.6949   2
  -1  -2  10 364.858 93.2293   8
   1  -2  -9 15173.8 285.903   4
  -1   2   9 16079.0 374.640   8
   1  -2  -9 17006.7 500.007   6
  -1  -2   9 16879.3 483.488   8
   1  -2  -9 16625.7 372.459   2
   1  -2  -8-34.1416 54.4211   2
  -1   2   8 20.1255 37.6518   8
   1  -2  -8 38.1622 31.5851   4
   1  -2  -8 50.9504 72.6226   6
  -1  -2   8-22.7627 57.3503   8
   1  -2  -7 25718.5 385.634   8
   1  -2  -7 25738.3 313.370   4
   1  -2  -7 27362.2 411.777   2
  -1   2   7 26753.3 394.827   8
   1  -2  -7 28113.8 565.789   6
  -1  -2   7 27593.9 549.061   8
  -1   2   6 115.109 30.2939   8
   1  -2  -6 199.842 36.4793   4
  -1  -2   6 122.823 58.5750   8
  -1   2   6 159.656 33.0485   4
   1  -2  -6 214.778 63.9444   6
   1  -2  -6 175.769 36.2429   8
  -1  -2   5 20636.6 412.630   8
   1  -2  -5 19708.5 223.117   4
   1  -2  -5 19878.8 253.522   8
   1  -2  -5 20879.5 411.762   6
  -1   2   5 20330.6 240.235   4
  -1   2   5 19998.1 262.052   8
   1  -2  -4 159.573 22.7783   8
  -1   2   4 135.134 35.8093   2
  -1  -2   4 168.557 49.7612   8
  -1   2   4 206.314 36.3808   4
   1  -2  -4 80.5855 44.2849   6
  -1   2   4 150.078 22.9788   8
  -1  -2   3 12352.4 211.699   3
  -1   2   3 12709.5 272.220   6
  -1   2   3 12736.6 160.233   4
   1   2  -3 12901.8 276.798   8
   1  -2  -3 12329.0 269.034   6
  -1  -2   3 13520.8 285.284   8
  -1   2   2 16.0854 20.5752   5
  -1   2   2-55.2306 40.4925   6
  -1  -2   2 7.54362 33.2956   8
   1  -2  -2 27.6014 29.4804   6
   1   2  -2 27.1620 26.7407   8
  -1  -2   2 5.93913 25.8018   3
   1   2  -2 35.8176 24.7973   3
   1  -2  -1 4547.62 121.243   5
   1  -2  -1 4525.46 77.0738   8
  -1   2   1 4408.35 121.096   5
   1   2  -1 4032.80 100.518   3
   1   2  -1 4160.25 125.567   5
  -1  -2   1 4389.24 125.177   7
   1   2  -1 4454.64 133.734   8
  -1  -2   1 4445.85 133.812   8
   1   2   1 22099.8 304.025   5
  -1   2  -1 21982.3 287.542   8
  -1  -2  -1 21580.0 287.444   4
   1  -2   1 22050.6 268.321   1
   1  -2   1 22229.0 287.466   8
  -1  -2  -1 22330.1 268.166   6
   1   2   1 22127.6 291.743   4
   1   2   1 21653.7 267.911   6
  -1   2  -2 27367.4 326.701   1
   1   2   2 28115.7 344.554   4
   1  -2   2 26780.0 322.924   1
  -1  -2  -2 27961.9 357.309   6
  -1   2  -2 27008.4 367.942   8
   1  -2   2 27407.7 369.669   8
  -1  -2  -2 27324.7 336.964   4
  -1  -2  -3 10675.5 259.426   6
   1  -2   3 10940.2 261.912   8
   1   2   3 10038.2 223.847   4
  -1   2  -3 10204.9 223.066   1
  -1  -2  -3 10441.8 222.532   4
   1  -2   3 10525.4 227.928   1
  -1   2  -3 10369.5 257.206   8
   1  -2   4 149.730 55.2136   8
   1  -2   4 161.083 49.2958   1
   1   2   4 141.869 59.4033   4
  -1  -2  -4 138.899 37.3641   4
  -1  -2  -5 24379.7 230.040   2
   1  -2   5 24273.1 468.725   8
   1   2   5 24706.6 403.277   4
   1   2   5 24511.1 365.800   8
  -1  -2  -5 24462.8 387.967   4
   1   2   6 134.661 54.9062   4
   1  -2   6 250.144 72.2491   8
   1   2   6 171.354 45.3519   8
  -1  -2  -6 218.008 36.6663   2
   1   2   7 23917.1 449.476   4
   1  -2   7 24545.6 536.019   8
   1   2   7 23495.2 431.965   8
  -1  -2  -7 23797.5 314.599   2
  -1  -2  -8 1578.59 97.4195   2
   1  -2   8 1706.28 162.566   8
   1   2   8 1769.59 134.971   8
   1   2   8 1481.42 125.769   4
  -1  -2  -9 1337.83 99.9153   2
  -1  -2  -9 1784.89 185.111   6
   1  -2   9 1243.29 148.519   8
   1   2   9 1203.93 117.364   4
   1   2   9 1691.24 141.586   8
   1  -2  10 1027.07 146.412   8
  -1  -2 -10 1069.62 159.273   6
  -1  -2 -10 943.254 93.1775   2
   1   2  10 809.908 106.426   8
  -1  -2 -11 381.073 120.934   6
  -1  -2 -11 390.519 71.1605   2
   1   2  11 365.565 86.7258   8
   1  -2  11 325.734 93.5036   8
  -1  -2 -12 1211.08 182.731   6
   1   2  12 987.729 130.321   8
   1  -2  12 816.605 141.095   8
   1   2  13 2345.73 200.049   8
   1  -2  13 2424.69 240.172   8
  -1  -2 -13 2816.41 275.990   6
   1  -2  14-14.4722 70.9656   8
  -1  -2 -14-26.3232 95.4204   6
   1  -2  15 1296.21 200.233   8
  -1  -2 -15 1524.34 231.842   6
  -1  -2 -16 121.687 104.770   6
   1  -2  16 21.4407 82.9670   8
  -1  -2 -17 620.947 169.612   6
  -1   2 -17 308.557 134.450   6
   1  -2  17 310.478 128.277   8
   1  -3 -17 80.8490 102.703   6
  -1  -3  17 190.282 109.407   8
   1   3 -17 84.7033 105.698   6
   1   3 -16 245.939 125.744   6
  -1  -3  16 367.476 133.608   8
   1  -3 -16-16.3687 90.4691   6
   1   3 -15 40.9587 90.6385   2
   1   3 -15 151.454 98.4008   6
  -1  -3  15 76.0153 92.3613   8
   1  -3 -15 10.5958 88.2731   6
  -1  -3  14 89.9219 78.5476   8
   1  -3 -14 3.05493 94.8978   6
   1   3 -14 134.715 102.400   2
  -1  -3  13 499.238 118.373   8
   1  -3 -13 394.939 122.143   6
  -1  -3  12 490.699 111.110   8
  -1   3  12 524.611 85.4741   8
   1  -3 -12 353.374 111.863   6
  -1   3  11 341.734 68.6982   8
   1  -3 -11 259.881 95.2263   6
  -1  -3  11 385.922 101.471   8
  -1   3  10 4758.80 203.327   8
  -1  -3  10 4741.54 289.192   8
   1  -3 -10 5124.14 304.697   6
  -1   3   9 5910.09 207.910   8
   1  -3  -9 6066.39 312.367   6
  -1  -3   9 5812.70 309.846   8
   1  -3  -9 5447.73 168.253   4
  -1   3   8 1570.86 93.9290   4
  -1   3   8 1716.14 103.479   8
   1  -3  -8 1554.53 86.9496   4
  -1  -3   8 1826.60 167.072   8
   1  -3  -8 1832.62 166.943   6
  -1   3   7 805.816 68.7849   4
  -1  -3   7 742.296 113.100   8
  -1   3   7 817.768 65.8648   8
   1  -3  -7 713.420 57.7899   4
   1  -3  -7 843.991 115.370   6
  -1   3   6 1184.34 79.2785   4
   1  -3  -6 1176.12 120.108   6
  -1  -3   6 1145.24 121.244   8
  -1   3   6 1151.99 63.3140   8
  -1  -3   6 1251.07 86.3269   1
  -1  -3   5 6576.09 255.393   8
  -1  -3   5 6070.86 157.304   1
  -1   3   5 6439.64 157.264   4
   1  -3  -5 6093.92 242.827   6
  -1   3   5 6152.15 168.019   2
  -1   3   5 6138.64 111.759   8
   1  -3  -4 2153.99 135.263   6
  -1  -3   4 2121.51 138.548   8
  -1  -3   4 2215.98 78.7706   1
  -1   3   4 2201.24 94.0094   4
  -1   3   4 2281.10 98.8485   2
  -1  -3   4 2265.71 102.224   3
   1  -3  -3 25015.9 412.335   6
  -1   3   3 23790.5 295.556   4
  -1  -3   3 24464.8 426.393   8
  -1   3   3 24407.4 371.844   5
  -1  -3   3 23804.6 284.168   3
   1   3  -2 3549.90 101.957   3
  -1   3   2 3862.08 157.075   6
   1   3  -2 3839.34 155.218   8
  -1   3   2 3797.72 142.245   5
   1  -3  -2 3882.46 144.665   5
  -1  -3   2 3792.81 159.378   8
   1  -3  -2 4024.69 160.725   6
  -1  -3   2 3789.51 151.330   5
  -1  -3   1 3625.30 141.766   5
  -1   3   1 3774.36 140.773   5
  -1  -3   1 3484.74 139.133   8
   1  -3  -1 3780.09 145.580   6
  -1   3   1 3583.77 91.7098   8
   1  -3  -1 3814.58 138.779   5
   1   3  -1 3263.92 104.165   6
  -1   3   1 3583.72 144.004   6
   1   3  -1 3478.84 131.775   7
  -1  -3   1 3524.01 128.237   7
   1   3  -1 3525.49 136.573   8
   1  -3  -1 3657.91 91.4231   8
   1   3  -1 3471.67 141.752   5
   1  -3   0 46410.4 402.126   8
   1   3   0 44616.5 399.500   6
  -1   3   0 44405.7 440.976   1
  -1  -3   0 46305.1 493.254   5
   1   3   0 46259.3 465.068   7
  -1   3   0 45155.9 400.644   8
   1  -3   0 45891.5 487.205   5
  -1  -3   0 45969.1 405.981   6
   1   3   0 45988.0 447.866   8
  -1   3   0 43763.5 481.969   6
   1   3   0 46449.0 505.683   5
   1  -3   1 23476.8 304.722   1
   1   3   1 24128.4 371.950   5
  -1   3  -1 24119.5 315.767   1
  -1  -3  -1 24130.3 322.464   6
   1   3   1 23824.6 327.414   6
   1  -3   1 23754.4 334.919   8
   1   3   1 24215.4 355.886   4
  -1   3  -1 23789.7 339.502   8
  -1   3  -2 114271. 835.413   8
   1  -3   2 120195. 840.428   8
  -1   3  -2 119295. 716.061   1
   1   3   2 114948. 851.218   5
  -1  -3  -2 117486. 799.474   6
   1  -3   2 117477. 699.431   1
   1   3   2 115063. 785.273   4
  -1  -3  -2 120210. 795.098   4
   1   3   2 117044. 808.696   6
  -1   3  -3 1437.38 91.6663   1
  -1  -3  -3 1377.71 105.592   6
  -1  -3  -3 1521.71 95.9204   4
   1  -3   3 1420.21 88.8392   1
   1   3   3 1349.56 91.4247   4
   1  -3   3 1475.89 109.897   8
   1  -3   4 163.221 60.0510   8
  -1  -3  -4 98.9909 50.0543   6
  -1   3  -4 75.3468 41.4103   1
   1  -3   4 267.159 57.1333   1
   1   3   4 204.668 58.6564   4
  -1  -3  -4 147.143 45.9000   4
  -1  -3  -5 5107.65 227.408   6
   1  -3   5 5077.95 227.944   8
   1   3   5 5239.81 196.994   4
   1   3   5 5044.70 161.433   8
   1  -3   5 5022.64 193.938   1
   1   3   6 2366.22 146.879   4
   1  -3   6 2254.03 172.730   8
  -1  -3  -6 2463.37 176.656   6
   1   3   6 2134.67 115.161   8
  -1  -3  -7 2837.61 201.233   6
   1   3   7 2463.31 137.681   8
   1  -3   7 2605.88 191.302   8
   1   3   7 2444.40 156.447   4
   1   3   8 2559.56 150.177   8
   1  -3   8 2686.17 203.527   8
  -1  -3  -8 2686.31 213.824   6
   1   3   8 2377.92 159.410   4
   1   3   9 2800.17 165.043   8
   1  -3   9 2816.50 221.746   8
  -1  -3  -9 2918.98 233.645   6
   1   3   9 2948.51 186.045   4
   1  -3  10 5785.74 332.220   8
   1   3  10 5219.58 238.692   8
   1   3  10 5251.50 248.614   4
  -1  -3 -10 5781.36 334.009   6
   1   3  11 37.2136 40.6342   8
   1  -3  11 140.109 88.9932   8
  -1  -3 -11 128.407 103.016   6
  -1  -3 -12 1992.33 225.363   6
   1  -3  12 1742.48 201.929   8
   1   3  12 1816.16 162.434   8
   1   3  13 70.9252 55.4659   8
  -1  -3 -13 133.204 105.733   6
   1  -3  13 6.33812 73.7109   8
   1  -3  14 74.7081 81.2445   8
  -1  -3 -14-97.8282 88.4506   6
   1  -3  15 22.6718 71.7630   8
  -1  -3 -15 101.144 107.123   6
  -1  -3 -16 52.3979 91.4451   6
   1  -3  16 159.672 103.180   8
   1  -3  17 74.7611 96.2479   8
  -1  -4  17 1105.42 202.909   8
   1  -4 -17 955.161 201.819   6
  -1  -4  16 128.535 113.522   8
   1   4 -16 101.383 104.568   6
   1   4 -16 95.7880 124.481   2
   1  -4 -16-13.4610 89.4729   6
  -1  -4  15 1000.08 182.616   8
   1  -4 -15 413.456 134.927   6
   1   4 -15 830.510 175.293   2
   1  -4 -14 328.229 136.208   6
  -1  -4  14 342.958 125.163   8
   1  -4 -13 821.830 159.064   6
  -1  -4  13 574.814 131.431   8
   1  -4 -12 228.326 98.4499   6
  -1  -4  12 549.570 132.924   8
  -1  -4  11 7207.01 386.279   8
  -1   4  11 6868.96 235.065   8
   1  -4 -11 7613.60 402.474   6
   1  -4 -10 4717.44 302.709   6
  -1  -4  10 4824.18 305.364   8
  -1   4  10 4349.60 173.258   8
  -1  -4   9 19544.5 573.640   8
  -1   4   9 18289.7 336.314   4
   1  -4  -9 18881.2 558.783   6
  -1   4   9 18249.1 313.497   8
  -1   4   8 95.5212 31.9231   8
   1  -4  -8-12.8145 80.3797   6
  -1   4   8 106.765 51.6351   4
  -1  -4   8 83.7329 78.6531   8
  -1  -4   7 10088.6 379.939   8
  -1  -4   7 10382.0 256.855   1
   1  -4  -7 10547.0 377.971   6
  -1   4   7 10118.2 244.483   4
  -1   4   7 9963.22 172.417   8
  -1  -4   6 113.015 66.0993   8
  -1   4   6 68.0762 15.7561   8
  -1   4   6 51.0778 37.0563   2
  -1  -4   6 64.9495 44.0771   3
  -1   4   6 125.593 50.4190   4
  -1  -4   6 75.1920 36.1027   1
   1  -4  -6 37.0229 52.1151   6
  -1   4   5 15975.9 281.050   2
  -1   4   5 16595.5 290.379   4
   1  -4  -5 17070.6 421.975   6
  -1  -4   5 17220.8 434.847   8
  -1  -4   5 16293.2 226.114   1
  -1  -4   5 16331.5 284.769   3
  -1  -4   4 4869.86 138.253   3
   1  -4  -4 4786.28 213.424   6
  -1   4   4 4827.76 156.883   4
  -1  -4   4 4842.30 222.831   8
  -1  -4   4 4720.09 88.2058   1
  -1  -4   3 41375.7 579.929   5
  -1  -4   3 40876.7 600.431   8
   1  -4  -3 42676.0 595.410   6
  -1  -4   2 61.2549 42.9936   5
  -1  -4   2 38.0047 43.9378   7
   1  -4  -2 66.8895 19.0337   8
   1  -4  -2 47.4756 40.9443   6
   1   4  -2 26.1906 18.5694   1
   1  -4  -2 35.3594 35.7768   5
  -1   4   2 61.2006 16.7567   8
   1   4  -2 73.9365 28.3667   3
  -1  -4   2 74.1699 44.3258   8
  -1  -4   1 32474.2 462.907   8
   1   4  -1 33234.1 391.649   6
  -1  -4   1 34336.3 495.321   5
   1   4  -1 34305.2 440.546   7
  -1   4   1 33541.7 340.823   8
  -1  -4   1 34624.0 428.425   7
   1   4  -1 33971.0 464.527   8
   1  -4  -1 33288.2 475.079   5
   1  -4  -1 33970.5 338.784   8
   1  -4  -1 33706.4 483.465   6
  -1   4   0 6992.85 198.887   1
   1   4   0 7076.99 205.169   7
  -1  -4   0 7100.58 191.446   6
  -1  -4   0 7362.48 228.848   5
  -1   4   0 7043.13 182.896   8
   1   4   0 7247.17 200.188   8
   1   4   0 6903.19 187.568   6
   1  -4   0 7013.61 221.962   5
   1  -4   0 7148.60 183.158   8
  -1   4  -1 35846.6 461.510   8
   1   4   1 35936.3 414.854   8
  -1   4  -1 36389.9 428.968   1
   1  -4   1 36671.1 462.816   8
  -1  -4  -1 36370.1 457.108   6
   1  -4   1 36977.8 522.804   5
   1   4   1 36409.3 457.069   6
  -1  -4  -1 36291.8 513.195   5
   1   4   1 36815.2 498.418   4
   1   4   2 1963.05 122.482   4
  -1   4  -2 1908.63 105.220   1
  -1  -4  -2 1949.24 117.587   6
   1  -4   2 1969.70 72.9106   7
   1  -4   2 1953.43 98.8668   1
   1  -4   2 1868.55 118.719   8
   1   4   3 23324.6 405.811   4
  -1   4  -3 22597.7 349.492   1
   1  -4   3 23540.2 444.979   8
   1  -4   3 22882.0 342.298   1
  -1  -4  -3 22706.3 422.375   6
   1  -4   4 29258.9 412.913   1
  -1  -4  -4 29770.0 522.452   6
  -1   4  -4 29587.7 421.716   1
   1   4   4 28187.0 458.082   4
   1  -4   4 30670.8 546.596   8
  -1  -4  -5 1235.55 120.522   6
   1   4   5 1406.57 120.765   4
   1  -4   5 1267.10 126.626   8
  -1   4  -5 1079.07 92.1043   1
   1  -4   5 1251.17 102.161   1
   1   4   6 146.492 88.5654   4
   1  -4   6 42.7841 68.3375   8
  -1  -4  -6 22.0738 65.9382   6
   1   4   6 67.5377 38.7638   8
   1   4   7 1382.11 97.9937   8
  -1  -4  -7 1652.50 165.814   6
   1  -4   7 1433.06 151.293   8
   1   4   7 1430.45 136.870   4
   1   4   8 2567.18 176.554   4
   1  -4   8 2529.43 210.038   8
  -1  -4  -8 2353.63 207.051   6
   1   4   8 2432.97 134.365   8
   1  -4   9 4932.29 298.254   8
  -1  -4  -9 5067.23 309.555   6
   1   4   9 4714.63 201.491   8
   1   4   9 4733.69 235.085   4
   1   4  10 2937.16 170.367   8
  -1  -4 -10 3443.06 261.780   6
   1  -4  10 3102.69 249.449   8
   1   4  10 3007.46 199.161   4
   1   4  11 2537.67 181.878   4
   1  -4  11 2568.99 246.271   8
  -1  -4 -11 2922.05 263.480   6
   1   4  11 2860.82 179.467   8
  -1  -4 -12 682.602 157.313   6
   1  -4  12 645.176 142.480   8
   1  -4  13 1315.27 194.779   8
  -1  -4 -13 1226.53 200.930   6
  -1  -4 -14 363.521 137.911   6
   1  -4  14 407.398 121.507   8
   1  -4  15 948.693 188.322   8
  -1  -4 -15 791.375 182.753   6
   1  -4  16 151.426 113.068   8
  -1  -4 -16 37.4061 95.4169   6
   1  -4  17 474.608 139.622   8
  -1  -5  17-66.8235 108.131   8
   1  -5 -16 1459.59 237.527   6
  -1  -5  16 1464.26 233.012   8
   1   5 -16 1337.73 221.497   2
   1  -5 -15 16.7127 84.3149   6
  -1  -5  15 318.215 131.022   8
  -1  -5  14 2476.11 277.396   8
   1  -5 -14 2157.60 258.391   6
   1  -5 -13 81.2470 85.1689   6
  -1  -5  13 182.164 89.3812   8
   1  -5 -12 420.549 126.439   6
  -1  -5  12 455.236 128.115   8
  -1  -5  11 82.6759 63.5165   3
  -1  -5  11-35.0119 74.8679   8
   1  -5 -11 37.6360 76.5947   6
  -1  -5  10 9754.76 330.570   3
  -1   5  10 9706.83 264.790   4
  -1  -5  10 10591.1 464.240   8
   1  -5 -10 10339.9 451.967   6
   1  -5  -9 5664.14 323.188   6
  -1  -5   9 5880.84 240.827   3
  -1   5   9 5344.23 125.401   8
  -1   5   9 5830.84 211.838   4
  -1  -5   9 5837.18 332.765   8
  -1  -5   8 64739.0 721.545   3
  -1  -5   8 63881.1 643.174   1
  -1  -5   8 66257.6 1051.08   8
  -1   5   8 65740.1 682.951   4
   1  -5  -8 69660.3 1054.10   6
  -1   5   7 2469.02 138.721   4
   1  -5  -7 2234.48 193.140   6
  -1  -5   7 2515.93 208.798   8
  -1  -5   7 2260.05 113.429   1
  -1  -5   7 2398.16 131.842   3
  -1  -5   6 11642.1 251.572   3
  -1  -5   6 12267.1 412.646   8
  -1  -5   6 11177.4 197.671   1
  -1   5   6 11450.5 244.624   2
  -1   5   6 11266.8 278.214   4
   1  -5  -6 11762.3 390.408   6
  -1   5   5 2390.65 133.480   4
  -1  -5   5 2072.22 165.094   8
  -1  -5   5 2216.96 100.481   3
  -1  -5   5 2206.61 68.8395   1
   1  -5  -5 2421.85 174.525   6
   1  -5  -4 1971.14 149.669   6
  -1   5   4 1762.36 112.688   4
  -1  -5   4 1821.36 143.550   5
  -1  -5   4 1832.45 149.613   8
  -1  -5   3 1846.66 119.452   7
   1   5  -3 1885.93 57.8683   1
  -1  -5   3 1992.99 145.553   5
  -1   5   3 1829.91 59.2429   8
   1  -5  -3 2015.40 147.483   6
  -1  -5   3 1807.98 143.313   8
   1  -5  -2 152537. 1133.45   5
  -1  -5   2 151309. 1186.22   5
  -1  -5   2 151309. 1155.61   8
  -1  -5   2 148879. 987.324   7
   1   5  -2 148538. 700.602   3
  -1   5   2 149973. 703.041   8
   1  -5  -2 152684. 1173.23   6
   1   5  -2 147784. 628.579   1
   1  -5  -2 147650. 690.699   8
  -1  -5   1 8672.63 235.460   7
   1  -5  -1 8088.16 192.438   8
  -1  -5   1 8511.76 259.000   8
   1  -5  -1 8287.32 267.026   5
   1  -5  -1 8298.70 266.842   6
   1   5  -1 8125.04 224.684   6
  -1  -5   1 8226.81 277.734   5
  -1   5   1 8382.27 196.549   8
   1  -5   0 142546. 1110.81   5
   1  -5   0 137116. 890.693   8
  -1   5   0 139676. 906.849   8
  -1   5   0 142677. 775.774   7
  -1  -5   0 140382. 1111.03   5
  -1  -5   0 142043. 957.093   6
  -1   5   0 146154. 976.358   1
  -1  -5  -1 5953.32 207.413   6
  -1   5  -1 5868.70 192.082   1
   1   5   1 5746.99 184.610   8
  -1   5  -1 5592.42 142.189   7
   1  -5   1 5888.81 235.116   5
  -1  -5  -1 5684.62 229.065   5
   1  -5   1 5601.36 199.186   8
  -1  -5  -2 393.222 67.7908   6
   1  -5   2 374.257 40.4212   7
   1   5   2 334.208 65.5477   4
   1  -5   2 281.421 61.1179   8
   1  -5   2 387.524 78.8273   5
   1  -5   2 299.673 45.7071   1
  -1   5  -2 382.958 61.4611   1
   1   5   2 396.284 50.0304   8
   1  -5   3 13554.2 236.070   7
  -1  -5  -3 14314.9 356.873   6
   1   5   3 14401.0 349.169   4
   1  -5   3 13996.3 278.335   1
   1   5   3 13959.6 257.443   8
  -1   5  -3 14199.5 292.335   1
   1  -5   3 14411.7 373.401   8
   1   5   4 23286.4 452.959   4
   1  -5   4 21320.6 491.461   8
   1  -5   4 21743.3 360.633   1
  -1  -5  -4 22953.5 486.327   6
  -1   5  -4 21877.9 372.078   1
  -1   5  -5 2592.44 138.892   1
  -1  -5  -5 2604.69 179.295   6
   1  -5   5 2577.47 187.232   8
   1  -5   5 2555.77 134.854   1
   1   5   5 2605.06 161.949   4
   1  -5   6 34181.5 689.105   8
  -1  -5  -6 34061.5 672.350   6
   1   5   6 33905.2 571.394   4
   1  -5   7 38.5625 71.2262   8
  -1  -5  -7 78.6528 65.4998   6
   1   5   7 113.532 43.6921   8
   1   5   8 1210.24 138.748   4
  -1  -5  -8 1017.43 144.106   6
   1  -5   8 927.429 139.535   8
   1   5   8 1113.08 90.4029   8
  -1  -5  -9 1105.70 153.239   6
   1   5   9 1133.86 135.386   4
   1   5   9 1212.23 99.1054   8
   1  -5   9 1334.39 173.246   8
   1  -5  10 4185.81 297.264   8
   1   5  10 3718.10 221.412   4
  -1  -5 -10 4129.11 302.375   6
   1   5  10 3730.10 180.325   8
  -1  -5 -11 397.329 111.302   6
   1  -5  11 602.708 146.133   8
   1   5  11 517.587 105.421   4
   1  -5  12 9362.76 484.485   8
  -1  -5 -12 9989.69 500.052   6
  -1  -5 -13-75.4844 99.2375   6
   1  -5  13 4.12119 93.0806   8
   1  -5  14 2205.00 263.183   8
  -1  -5 -14 1783.32 243.803   6
  -1  -5 -15-189.687 115.863   6
   1  -5  15-192.846 117.651   8
   1  -5  16 213.163 122.260   8
  -1  -5 -16 222.876 141.935   6
   1   6 -17 918.297 198.529   2
   1  -6 -16 148.039 123.026   6
  -1  -6  16 56.4617 114.731   8
   1  -6 -15 1480.85 234.045   6
  -1  -6  15 1412.43 232.554   8
   1  -6 -14 20.1093 88.0154   6
  -1  -6  14 174.402 123.118   8
  -1  -6  13 104.055 87.7579   8
   1  -6 -13 96.8501 92.3367   6
  -1  -6  12 25.6681 76.1511   8
   1  -6 -12 194.409 104.676   6
  -1  -6  11 489.522 132.423   8
   1  -6 -11 451.234 126.333   6
  -1  -6  10 64.2962 77.6227   8
  -1   6  10-3.07384 50.7906   4
   1  -6 -10 85.4201 72.6550   6
   1  -6  -9 6466.95 353.603   6
  -1  -6   9 6187.46 357.255   8
  -1  -6   9 6011.61 226.255   3
  -1   6   9 6120.92 234.349   4
  -1  -6   8 4113.56 279.611   8
   1  -6  -8 3915.28 267.652   6
  -1   6   8 4086.44 194.557   4
  -1  -6   8 4001.20 168.344   3
   1  -6  -7 5726.74 306.257   6
  -1  -6   7 6029.28 328.219   8
  -1  -6   7 5666.11 140.292   1
  -1   6   7 6113.04 229.774   4
  -1  -6   7 5859.36 181.638   3
  -1   6   7 5738.07 178.185   2
  -1  -6   6 4307.78 94.3309   1
   1  -6  -6 5164.11 280.137   6
  -1   6   6 4784.17 204.661   4
  -1   6   6 4667.22 165.986   2
  -1  -6   6 5042.25 283.648   8
   1  -6  -5 1364.56 146.371   6
  -1  -6   5 1395.45 148.189   5
  -1   6   5 1396.64 120.952   4
  -1  -6   5 1335.40 148.936   8
  -1   6   4 2643.96 153.790   4
  -1  -6   4 2691.65 186.655   8
  -1  -6   4 2722.31 159.681   7
   1  -6  -4 2817.25 195.169   6
  -1  -6   4 2833.48 193.371   5
   1  -6  -3 7709.55 296.898   6
  -1  -6   3 7730.16 296.924   8
   1  -6  -3 7374.26 282.767   5
  -1  -6   3 7552.10 244.078   7
   1   6  -3 7492.71 142.576   1
  -1  -6   3 7444.30 299.007   5
   1   6  -3 7205.56 144.704   3
  -1   6   3 7269.87 150.972   8
  -1  -6   2 4238.75 179.520   7
   1   6  -2 4315.65 128.977   3
   1   6  -2 4320.94 128.191   1
  -1  -6   2 4304.03 216.148   8
   1  -6  -2 4074.15 211.667   5
  -1  -6   2 4297.66 222.980   5
  -1   6   2 4087.88 136.832   8
   1  -6  -2 4522.88 222.971   6
   1  -6  -2 4198.76 137.977   8
   1  -6  -1 11727.9 261.187   8
   1  -6  -1 12059.5 355.304   5
  -1  -6   1 12133.8 367.687   5
  -1   6   1 11839.0 263.370   8
   1  -6  -1 12641.8 357.543   6
  -1  -6   1 12201.8 330.825   8
  -1   6   0 8819.72 261.397   1
  -1   6   0 9017.70 219.793   7
   1  -6   0 8613.55 304.687   5
   1  -6   0 8996.09 251.477   8
  -1  -6   0 9034.98 313.055   5
  -1  -6   0 8905.20 270.619   6
   1  -6   1 12137.6 367.352   5
  -1  -6  -1 12332.9 327.322   6
   1  -6   1 12038.1 316.709   8
  -1   6  -1 12180.4 239.571   7
  -1  -6  -1 12252.2 366.766   5
  -1   6  -1 11934.4 296.458   1
   1  -6   2 11438.9 369.784   5
  -1  -6  -2 11087.8 323.973   6
   1   6   2 11167.8 337.069   4
  -1   6  -2 11299.1 278.557   1
   1  -6   2 10826.4 325.533   8
   1   6   2 10834.7 262.587   8
   1  -6   3 19873.9 298.937   7
  -1   6  -3 19620.3 365.085   1
  -1  -6  -3 20045.9 455.780   6
   1  -6   3 19259.3 344.027   1
   1  -6   3 19590.0 464.748   8
   1   6   3 19772.7 449.209   4
   1   6   3 19594.3 339.346   8
   1  -6   4 9648.16 246.310   1
   1   6   4 9989.76 328.571   4
   1   6   4 9656.44 226.465   8
  -1   6  -4 9534.53 260.991   1
  -1  -6  -4 10503.5 349.174   6
   1  -6   4 10063.0 355.953   8
   1  -6   4 10018.5 233.556   7
   1   6   5 12511.0 363.650   4
   1  -6   5 12265.2 411.353   8
  -1  -6  -5 12741.0 403.451   6
  -1   6  -5 12024.7 299.772   1
   1   6   6 3461.69 206.832   4
   1  -6   6 3446.83 237.331   8
  -1  -6  -6 3318.55 225.113   6
   1   6   7 8780.79 216.977   8
   1  -6   7 8908.24 391.251   8
   1   6   7 9074.15 330.455   4
  -1  -6  -7 9048.14 383.088   6
   1  -6   7 8975.35 170.793   3
   1  -6   8 2934.32 243.923   8
  -1  -6  -8 2984.84 234.892   6
   1   6   8 2825.83 197.655   4
   1   6   8 2729.40 128.859   8
   1   6   9 5418.72 273.066   4
   1   6   9 5058.84 179.922   8
  -1  -6  -9 5383.23 328.881   6
   1  -6   9 5177.10 328.912   8
   1   6  10 280.537 101.892   4
  -1  -6 -10 183.874 90.2254   6
   1  -6  10 263.332 101.392   8
   1  -6  11 986.360 169.207   8
  -1  -6 -11 682.818 141.666   6
   1   6  11 541.143 103.005   4
   1  -6  12 2348.01 256.851   8
  -1  -6 -12 2182.52 244.783   6
   1  -6  13 1271.80 211.262   8
  -1  -6 -13 1203.66 193.930   6
  -1  -6 -14-102.564 105.397   6
   1  -6  14-99.6072 84.0111   8
  -1  -6 -15 1101.01 210.800   6
   1  -6  15 1287.62 221.695   8
   1  -6  16-105.907 114.391   8
   1  -7 -15 241.580 146.847   6
  -1  -7  15 277.900 143.464   8
  -1  -7  14 1134.40 209.541   8
   1  -7 -14 1056.69 201.287   6
   1  -7 -13 145.542 99.6189   6
  -1  -7  13 48.9590 87.1444   8
  -1  -7  12 995.494 187.205   8
   1  -7 -12 1093.30 184.674   6
   1  -7 -11-26.7092 75.5390   6
  -1  -7  11 249.576 118.135   8
   1  -7 -10 1844.09 212.131   6
  -1  -7  10 1645.02 208.321   8
  -1  -7   9-59.2233 82.1501   8
   1  -7  -9 71.6588 94.0960   6
  -1   7   9 32.4610 68.2620   4
  -1   7   8 4480.38 217.916   4
   1  -7  -8 4815.80 305.946   6
  -1  -7   8 4578.89 307.696   8
  -1   7   7 112.308 59.0289   4
  -1  -7   7 129.773 95.0159   8
  -1   7   7 126.759 45.8060   2
   1  -7  -7 238.018 96.2547   6
  -1  -7   6 19441.5 467.076   7
  -1   7   6 19604.9 442.543   4
   1  -7  -6 20002.4 572.674   6
  -1  -7   6 19461.3 576.823   8
  -1  -7   6 19328.7 560.668   5
  -1  -7   5 158.614 75.2534   7
   1  -7  -5 137.213 78.0905   6
  -1  -7   5 58.1537 70.3024   5
  -1  -7   5 138.462 85.2673   8
  -1   7   5 133.022 65.8127   4
   1  -7  -4 15268.2 460.603   6
  -1  -7   4 15176.4 376.426   7
   1   7  -4 15159.6 186.134   1
  -1  -7   4 15390.8 471.917   8
  -1   7   4 14366.7 185.798   8
  -1   7   4 15111.7 396.818   4
  -1  -7   4 14865.3 466.366   5
   1  -7  -3 53.2752 57.6263   5
  -1  -7   3 67.3096 58.8030   5
  -1  -7   3 94.2841 73.9882   8
   1   7  -3 90.3018 39.9220   1
  -1  -7   3 94.4542 44.7359   7
   1  -7  -3 183.299 81.5709   6
   1   7  -3 50.2811 24.4329   3
  -1   7   3 53.8060 27.4438   8
  -1  -7   2 46.1988 48.7101   8
   1  -7  -2 104.449 39.0074   8
   1   7  -2 98.6851 43.5504   1
  -1   7   2 89.6232 41.4318   8
   1  -7  -2-18.8393 52.0999   5
  -1  -7   2 39.3524 57.4175   5
   1  -7  -2 82.8314 66.8295   6
  -1  -7   1 1293.88 127.204   8
   1  -7  -1 1318.76 101.020   8
   1  -7  -1 1338.51 136.047   5
  -1  -7   1 1402.32 145.512   5
   1  -7   0 5048.38 207.477   8
  -1   7   0 5063.02 220.809   1
  -1  -7   0 5507.76 269.029   5
  -1   7   0 5096.17 182.775   7
   1  -7   0 5079.18 255.661   5
  -1   7  -1 85.5157 43.5251   7
  -1  -7  -1 132.929 62.1567   6
  -1  -7  -1 29.9784 52.8002   5
   1  -7   1 20.8137 48.6743   8
   1  -7   1 13.1992 56.7658   5
  -1   7  -1 61.7429 64.1873   1
   1  -7   2 33016.5 598.184   8
  -1  -7  -2 35198.6 623.864   6
   1  -7   2 34398.3 686.410   5
  -1   7  -2 32766.1 514.026   1
   1   7   2 33959.3 637.283   4
   1  -7   3 73.5202 82.8265   5
  -1   7  -3 117.620 69.7322   1
  -1  -7  -3 78.2973 63.5900   6
   1   7   3 49.5516 68.1115   4
   1  -7   3 169.210 75.1816   8
   1  -7   4 12746.9 272.112   7
   1   7   4 13284.9 284.160   8
   1  -7   4 13554.6 460.881   5
  -1   7  -4 13398.0 322.072   1
   1  -7   4 13741.8 438.602   8
   1   7   4 13955.5 410.352   4
  -1  -7  -4 14015.4 430.654   6
  -1   7  -5 3218.61 162.774   1
   1   7   5 2992.69 131.750   8
   1   7   5 3749.12 225.314   4
   1  -7   5 3057.41 153.188   7
   1  -7   5 3139.00 225.343   8
  -1  -7  -5 3322.78 223.007   6
   1  -7   6 7797.49 367.673   8
   1   7   6 6830.03 191.437   8
  -1   7  -6 7539.24 248.189   1
   1   7   6 7707.60 316.512   4
  -1  -7  -6 7772.80 353.635   6
   1   7   7 76.2401 86.9462   4
   1  -7   7 77.6992 79.0496   8
  -1  -7  -7 127.879 101.928   6
   1   7   7 59.5012 32.7855   8
   1  -7   8 11366.1 479.535   8
  -1  -7  -8 11583.5 471.561   6
   1   7   8 11315.1 398.731   4
   1   7   8 10708.3 230.737   8
  -1  -7  -9 366.332 113.115   6
   1   7   9 642.297 124.816   4
   1  -7   9 505.341 122.636   8
  -1  -7 -10 3763.97 300.908   6
   1  -7  10 4136.42 321.606   8
   1   7  10 4027.37 256.057   4
  -1  -7 -11 111.764 86.1901   6
   1  -7  11 33.2337 94.2800   8
   1  -7  12 704.235 158.755   8
  -1  -7 -12 738.407 166.704   6
  -1  -7 -13 129.556 115.641   6
   1  -7  13-33.2333 107.253   8
  -1  -7 -14 1245.32 228.813   6
   1  -7  14 848.646 180.545   8
  -1  -7 -15 226.085 132.981   6
   1  -7  15 232.279 135.980   8
  -1  -8  15 53.9068 116.389   8
  -1  -8  14 113.294 132.310   8
   1  -8 -14 4.71184 95.7633   6
   1  -8 -13 126.059 101.901   6
  -1  -8  13 142.659 115.914   8
  -1  -8  12 95.6101 106.749   8
   1  -8 -12 159.825 121.158   6
  -1  -8  11 1022.17 188.117   8
   1  -8 -11 930.933 175.402   6
   1  -8 -10 225.716 104.263   6
  -1  -8  10 77.0878 108.440   8
   1  -8  -9 2924.08 262.161   6
  -1  -8   9 2642.59 263.338   8
  -1   8   9 3211.07 203.125   4
  -1  -8   9 2905.59 258.288   5
  -1   8   8 1103.21 130.551   4
   1  -8  -8 926.843 153.449   6
  -1  -8   8 1199.55 141.438   7
  -1  -8   8 1128.14 170.513   8
  -1  -8   8 1067.41 167.809   5
  -1  -8   7 237.467 76.2288   7
   1  -8  -7 234.852 86.6456   6
  -1  -8   7 280.243 94.0446   5
  -1   8   7 195.721 67.4349   4
  -1  -8   7 157.257 86.8544   8
  -1  -8   6 2168.70 211.079   8
   1  -8  -6 1816.45 190.249   6
  -1  -8   6 1808.99 155.354   7
  -1  -8   6 1996.82 200.524   5
  -1   8   6 2018.76 166.470   4
  -1  -8   5 7449.82 358.077   8
   1  -8  -5 7219.17 348.912   6
  -1  -8   5 7056.86 352.310   5
  -1  -8   5 6881.84 276.502   7
  -1   8   5 6857.57 289.084   4
   1  -8  -4 1575.91 165.306   6
  -1  -8   4 1355.69 158.877   8
  -1   8   4 1336.53 72.1255   8
  -1  -8   4 1424.96 128.317   7
  -1  -8   4 1507.22 166.497   5
  -1   8   4 1506.49 141.843   4
   1   8  -4 1348.04 69.7851   1
  -1  -8   3 4401.05 256.430   8
  -1  -8   3 4161.39 263.614   5
   1  -8  -3 4474.11 257.741   5
   1   8  -3 4222.61 109.502   3
  -1  -8   3 4144.16 203.750   7
   1  -8  -3 4660.64 270.178   6
  -1   8   3 3762.76 146.510   8
   1   8  -3 4316.65 146.784   1
   1  -8  -2 26.8103 57.1471   5
   1  -8  -2 103.652 80.5775   6
  -1  -8   2-1.52911 57.6262   8
   1   8  -2 85.3989 50.7363   1
  -1  -8   2 24.1969 72.1441   5
   1  -8  -1 17214.6 496.210   5
  -1  -8   1 16783.7 504.155   5
   1  -8  -1 17118.9 376.211   8
   1   8  -1 17296.0 351.801   1
  -1   8   1 17053.6 438.762   1
  -1  -8   1 16737.5 442.865   8
  -1  -8   0 8507.08 357.035   5
  -1   8   0 8188.85 293.847   1
   1  -8   0 8248.21 283.111   8
   1  -8   0 8157.12 347.771   5
   1  -8   1 39098.8 766.993   5
  -1  -8  -1 38562.6 755.295   5
  -1  -8  -1 39842.3 685.832   6
   1  -8   1 39057.5 651.847   8
  -1   8  -1 38842.4 615.048   1
  -1  -8  -2 550.221 94.6976   6
   1  -8   2 450.704 109.167   5
   1  -8   2 572.592 95.3208   8
   1   8   2 400.284 96.8198   4
  -1   8  -2 584.658 92.7759   1
   1   8   3 355.926 93.2972   4
   1  -8   3 521.093 100.792   8
  -1   8  -3 487.270 87.2457   1
   1  -8   3 644.393 123.989   5
  -1  -8  -3 453.947 98.8251   6
  -1   8  -4 2480.84 153.017   1
  -1  -8  -4 2460.18 196.258   6
   1  -8   4 2460.25 218.663   5
   1  -8   4 2432.19 199.958   8
   1   8   4 2495.10 194.503   4
   1  -8   4 2078.77 118.593   7
   1   8   5 1505.10 168.603   4
   1  -8   5 997.160 90.3399   7
   1  -8   5 1085.87 146.021   8
  -1   8  -5 1179.30 112.480   1
   1   8   5 1051.89 84.8013   8
  -1  -8  -5 1321.90 156.430   6
   1  -8   5 1112.21 156.669   5
   1  -8   6 214.282 102.844   8
  -1   8  -6 24.8003 47.6122   1
  -1  -8  -6 54.7407 69.7256   6
   1  -8   6 104.063 50.3983   7
   1  -8   7 573.374 131.330   8
   1   8   7 497.927 52.6424   8
   1   8   7 403.174 102.590   4
   1  -8   7 493.752 78.6784   7
  -1  -8  -7 538.305 118.073   6
   1  -8   8 697.418 141.389   8
  -1  -8  -8 792.449 147.631   6
   1   8   8 958.431 142.442   4
   1   8   9 2626.14 219.576   4
   1  -8   9 2331.89 246.207   8
  -1  -8  -9 2529.53 241.886   6
   1   8  10 137.383 103.752   4
   1  -8  10 99.3962 84.4710   8
  -1  -8 -10-36.8571 85.5397   6
  -1  -8 -11 4649.73 357.429   6
   1  -8  11 5052.85 381.165   8
  -1  -8 -12 59.6131 84.2788   6
   1  -8  12-23.0926 84.0021   8
  -1  -8 -13 1348.58 222.645   6
   1  -8  13 1116.16 212.507   8
  -1  -8 -14 179.067 111.844   6
   1  -8  14 266.526 127.587   8
  -1  -9  15 478.592 146.459   5
   1  -9 -14 450.237 147.829   6
  -1  -9  14 363.785 130.654   5
  -1  -9  14 364.982 145.250   8
   1  -9 -13 129.342 101.641   6
  -1  -9  13 151.728 109.037   5
  -1  -9  13 119.407 99.3231   8
  -1  -9  12 45.1108 78.5568   5
   1  -9 -12-92.5636 92.9857   6
  -1  -9  12 62.4496 90.7953   8
  -1  -9  11 354.950 149.164   8
  -1  -9  11 98.4996 84.1765   5
   1  -9 -11 188.164 110.744   6
  -1  -9  10 3144.01 290.734   5
  -1  -9  10 3802.94 336.511   8
   1  -9 -10 3296.62 306.061   6
  -1  -9   9 1507.65 166.080   7
   1  -9  -9 1258.30 186.760   6
  -1  -9   9 1179.77 179.530   5
  -1  -9   9 1214.26 198.508   8
  -1  -9   8 15230.8 596.958   8
  -1  -9   8 12925.3 542.634   5
  -1   9   8 13776.5 436.962   4
  -1  -9   8 14045.5 455.077   7
   1  -9  -8 14512.4 574.474   6
   1  -9  -7 488.221 124.621   6
  -1   9   7 471.027 101.743   4
  -1  -9   7 619.113 107.491   7
  -1  -9   7 555.314 135.373   5
  -1  -9   7 499.665 128.730   8
   1  -9  -6 4343.49 301.797   6
  -1  -9   6 4400.57 301.822   8
  -1  -9   6 4178.47 231.692   7
  -1   9   6 4411.72 253.219   4
  -1  -9   6 4302.69 299.629   5
  -1  -9   5 2126.00 160.443   7
   1  -9  -5 2400.79 216.418   6
  -1  -9   5 2225.33 216.561   5
  -1  -9   5 2173.26 212.122   8
  -1   9   5 2287.42 187.435   4
   1   9  -4 1151.28 71.8340   1
   1  -9  -4 1201.26 157.630   6
  -1   9   4 958.686 124.658   4
  -1  -9   4 893.373 106.922   7
  -1  -9   4 931.859 143.532   8
  -1  -9   4 1108.80 158.990   5
   1  -9  -3 5152.41 299.595   5
  -1   9   3 3985.66 170.412   8
  -1  -9   3 4602.04 275.631   8
   1   9  -3 4948.17 172.275   1
   1  -9  -3 5070.35 295.873   6
  -1  -9   3 5236.91 312.534   5
   1   9  -3 4410.78 103.737   3
  -1  -9   2 8560.66 352.286   8
   1   9  -2 8717.81 211.663   3
   1   9  -2 8735.07 254.590   1
   1  -9  -2 9019.21 388.126   5
  -1  -9   2 8910.83 396.439   5
   1  -9  -1 23.7443 46.5441   8
  -1  -9   1 7.31182 59.4547   8
   1  -9  -1 93.3004 79.4269   5
   1   9  -1-89.7282 55.7314   1
  -1  -9   1-13.7189 63.8409   5
  -1   9   1-38.0132 78.6955   1
  -1   9   0 9948.89 345.227   1
   1  -9   0 9780.31 406.140   5
  -1  -9   0 10001.5 416.265   5
   1  -9   0 9904.57 329.729   8
  -1  -9  -1 9226.35 401.024   5
  -1   9  -1 9747.05 331.024   1
   1  -9   1 9664.13 412.856   5
   1  -9   1 9606.07 343.696   8
  -1  -9  -2 111.657 71.7405   6
   1   9   2 30.3227 102.023   4
   1  -9   2 181.644 101.862   5
  -1   9  -2 53.4946 65.3525   1
   1  -9   2 104.734 65.3283   8
  -1  -9  -3 5.11400 57.6971   6
   1  -9   3 97.3064 76.9224   8
   1   9   3-123.525 104.442   4
   1  -9   3 111.203 95.4287   5
  -1   9  -3 56.2256 66.3742   1
  -1  -9  -4 353.238 93.9591   6
   1   9   4 315.214 106.732   4
  -1   9  -4 312.983 78.1289   1
   1  -9   4 273.776 106.013   5
   1  -9   4 123.718 72.3845   8
   1   9   5 107.834 91.7188   4
   1  -9   5-76.7123 72.1907   8
  -1  -9  -5 59.3298 70.3094   6
  -1   9  -5-22.0648 51.1445   1
   1  -9   5 50.6127 74.3048   5
   1  -9   6 7002.99 394.354   5
   1  -9   6 6254.42 231.390   7
  -1  -9  -6 7396.59 378.370   6
   1  -9   6 6864.95 371.084   8
   1   9   6 6860.29 335.610   4
  -1   9  -6 6862.76 241.976   1
   1  -9   7 2187.00 224.230   8
  -1  -9  -7 2178.29 218.864   6
   1   9   7 1963.99 192.970   4
   1  -9   7 2081.83 231.968   5
  -1  -9  -8 1799.69 204.872   6
   1  -9   8 2217.21 241.211   8
   1   9   8 2270.99 212.595   4
   1  -9   9 67.2070 75.5229   8
  -1  -9  -9 97.2821 95.5423   6
   1   9   9 313.269 116.859   4
   1  -9  10 38.7000 103.877   8
  -1  -9 -10 119.920 114.704   6
  -1  -9 -11 117.075 99.1416   6
   1  -9  11 95.7887 102.605   8
  -1  -9 -12 1772.88 246.867   6
   1  -9  12 1794.48 253.781   8
  -1  -9 -13 174.521 129.378   6
   1  -9  13 138.092 130.064   8
  -1  -9 -14 2022.21 283.216   6
   1  -9  14 1840.65 274.939   8
  -1 -10  14 52.3081 93.4710   5
   1 -10 -13 416.294 141.141   6
  -1 -10  13 377.885 140.599   8
  -1 -10  13 461.851 145.082   5
  -1 -10  12 168.679 131.374   8
  -1 -10  12 186.311 118.186   5
   1 -10 -12-56.2124 109.634   6
   1 -10 -11 757.555 172.414   6
  -1 -10  11 875.252 201.298   8
  -1 -10  11 614.879 149.930   5
  -1 -10  10 598.157 162.786   8
   1 -10 -10 535.232 141.327   6
  -1 -10  10 209.027 97.9004   5
  -1 -10   9 2214.98 248.768   5
   1 -10  -9 2134.91 246.236   6
  -1 -10   9 2068.49 254.880   8
  -1 -10   8 46.3407 80.1297   8
   1 -10  -8 54.1545 73.7474   6
  -1 -10   8-29.9283 72.2273   5
  -1  10   8-6.30859 84.6748   4
  -1 -10   7 4240.34 322.027   5
   1 -10  -7 4766.30 334.021   6
  -1  10   7 4804.94 282.618   4
  -1 -10   7 4217.90 245.459   7
  -1 -10   7 4755.88 344.472   8
  -1 -10   6 717.938 108.810   7
  -1 -10   6 698.815 142.718   8
   1 -10  -6 911.286 160.261   6
  -1 -10   6 781.917 153.153   5
  -1  10   6 647.712 127.017   4
  -1 -10   5 8278.23 413.526   8
  -1 -10   5 8622.41 432.678   5
  -1 -10   5 7759.66 309.800   7
   1 -10  -5 8751.70 427.904   6
  -1  10   5 8068.90 368.787   4
   1 -10  -4 312.107 110.098   6
  -1 -10   4 127.618 88.1248   5
  -1 -10   4 81.7699 82.7968   8
  -1  10   4 70.7574 82.8898   4
   1  10  -3 9726.37 254.643   1
   1 -10  -3 10157.2 436.899   6
   1 -10  -3 9768.58 428.379   5
  -1 -10   3 9330.31 437.171   5
  -1 -10   3 9047.57 402.913   8
   1 -10  -2 311.113 108.199   5
   1  10  -2 368.247 76.6561   1
  -1 -10   2 298.898 86.2029   8
  -1 -10   2 279.981 95.2283   5
  -1  10   2 116.603 69.0052   1
  -1  10   1 6563.10 309.306   1
  -1 -10   1 6289.34 352.060   5
   1  10  -1 6279.86 252.290   1
   1 -10  -1 6799.18 359.010   5
   1 -10  -1 6261.55 258.727   8
  -1  10   0 1400.27 150.299   1
  -1 -10   0 1623.15 189.765   5
   1 -10   0 1340.78 165.375   5
   1  10   0 1296.00 124.741   1
   1 -10   0 1450.57 140.469   8
   1 -10   1 4910.74 266.083   8
  -1  10  -1 4888.08 254.123   1
  -1 -10  -1 4248.86 293.439   5
   1  10   1 4192.18 277.817   4
   1 -10   1 4847.23 311.346   5
   1 -10   2 691.053 113.404   8
  -1 -10  -2 742.115 123.208   6
   1  10   2 479.535 106.888   4
   1 -10   2 685.101 136.419   5
  -1  10  -2 668.579 99.4783   1
   1 -10   3 7715.76 402.411   5
   1 -10   3 8446.16 380.299   8
  -1  10  -3 7765.40 294.835   1
  -1 -10  -3 8114.68 376.214   6
   1  10   3 7811.60 379.769   4
  -1 -10  -4 51.7579 66.6797   6
  -1  10  -4 97.0026 72.3334   1
   1  10   4-82.6106 92.0733   4
   1 -10   4 7.58361 71.8709   8
   1 -10   4 69.6264 74.7514   5
   1 -10   5 8099.87 406.785   8
   1  10   5 8561.93 400.938   4
  -1  10  -5 8219.70 281.310   1
   1 -10   5 8661.00 447.060   5
  -1 -10  -5 8380.96 406.502   6
  -1 -10  -6 78.4608 77.3857   6
   1  10   6 34.0972 89.6116   4
   1 -10   6 11.3314 66.2959   8
   1 -10   6 169.599 95.9024   5
   1 -10   7 4974.92 346.723   8
   1 -10   7 5179.33 368.727   5
  -1 -10  -7 5027.48 340.322   6
   1  10   7 4957.07 309.565   4
   1  10   8 461.766 122.845   4
  -1 -10  -8 552.080 145.855   6
   1 -10   8 250.742 113.403   8
   1 -10   8 510.323 138.181   5
  -1 -10  -9 1959.31 232.571   6
   1  10   9 1859.40 208.565   4
   1 -10   9 1732.35 231.485   5
   1 -10   9 1707.75 226.031   8
  -1 -10 -10 15.1742 84.6126   6
   1 -10  10 153.701 114.047   8
   1 -10  11 374.064 143.620   5
  -1 -10 -11 215.350 110.971   6
   1 -10  11 104.905 100.405   8
  -1 -10 -12-10.3531 97.6675   6
   1 -10  12 75.2406 93.5709   8
   1 -10  13 358.601 145.300   8
  -1 -10 -13 440.825 163.154   6
  -1 -11  13 360.127 144.007   5
  -1 -11  12 944.187 195.891   5
  -1 -11  12 988.563 215.349   8
   1 -11 -12 1115.43 214.543   6
  -1 -11  11 35.6939 98.6264   5
  -1 -11  11 130.499 126.139   8
   1 -11 -11-7.60171 88.0549   6
   1 -11 -10 2078.44 263.874   6
  -1 -11  10 2262.25 273.666   5
  -1 -11  10 2427.36 293.654   8
   1 -11  -9 324.438 132.847   6
  -1 -11   9 373.234 138.977   5
  -1 -11   9 240.026 113.294   8
  -1 -11   8 9355.69 507.982   5
   1 -11  -8 9566.85 509.238   6
  -1 -11   8 9088.37 506.814   8
   1 -11  -7-14.0532 73.4472   6
  -1 -11   7-36.9107 81.1665   5
  -1 -11   7 109.047 100.040   8
  -1  11   7 62.0299 89.9386   4
  -1  11   6 6984.72 359.078   4
  -1 -11   6 6991.29 422.774   5
   1 -11  -6 7461.65 422.193   6
  -1 -11   6 7335.89 422.296   8
  -1  11   5 104.007 79.0158   4
   1 -11  -5 46.3072 79.7201   6
  -1 -11   5 161.053 94.8307   5
  -1 -11   5 60.2746 82.1604   8
  -1 -11   4 1868.48 204.830   8
   1 -11  -4 1929.12 216.230   6
  -1  11   4 1459.58 173.781   4
  -1 -11   4 1908.51 221.485   5
  -1 -11   3 49.0134 74.3439   5
  -1 -11   3 122.164 77.5619   8
  -1  11   3 183.690 86.8075   4
  -1  11   3 54.2891 77.2663   1
  -1 -11   2 8643.91 438.906   5
   1 -11  -2 8839.45 435.736   5
  -1  11   2 8827.14 389.869   1
   1  11  -2 8774.09 287.191   1
  -1  11   1 106.538 87.1301   1
  -1 -11   1-2.79048 70.2581   5
   1  11  -1 40.0453 52.0377   1
   1 -11  -1 98.7485 88.7494   5
  -1  11   0 14014.7 457.562   1
   1 -11   0 13951.7 433.101   8
   1 -11   0 14697.3 559.819   5
   1  11   0 14291.3 420.226   1
  -1 -11   0 14096.8 554.269   5
   1 -11   1 93.1739 88.6568   5
  -1 -11  -1 30.5544 83.6904   5
   1 -11   1 122.461 71.9518   8
  -1  11  -1 64.9092 69.9897   1
   1  11   1-61.8793 107.810   4
   1  11   2 7776.03 405.145   4
   1 -11   2 8304.58 433.000   5
  -1  11  -2 7530.26 313.130   1
   1 -11   2 8381.82 376.529   8
   1 -11   3 44.3545 76.8109   5
   1 -11   3 116.774 72.2574   8
  -1 -11  -3 64.9054 65.9320   6
  -1  11  -3 162.795 80.4711   1
   1  11   3 18.8008 90.1064   4
   1  11   4 5059.10 328.285   4
  -1 -11  -4 5541.42 338.299   6
   1 -11   4 5379.19 363.311   5
   1 -11   4 5198.26 325.405   8
   1  11   5 205.511 112.450   4
  -1 -11  -5 88.1512 80.5789   6
   1 -11   5 99.0666 87.2525   5
   1 -11   5 118.499 89.7890   8
   1 -11   6 2271.21 243.013   8
   1 -11   6 1944.70 237.075   5
   1  11   6 1995.13 223.391   4
  -1 -11  -6 1734.79 207.212   6
   1  11   7-27.5111 91.9260   4
   1 -11   7 18.1137 72.2147   8
  -1 -11  -7 101.822 89.3665   6
   1 -11   7 26.8339 80.7677   5
   1  11   8 1640.39 200.849   4
   1 -11   8 1484.52 214.538   5
  -1 -11  -8 1618.15 218.616   6
   1 -11   8 1799.52 235.790   8
  -1 -11  -9 153.807 91.4736   6
   1 -11   9 134.829 121.157   8
   1 -11   9 151.722 116.579   5
  -1 -11 -10 4080.42 357.499   6
   1 -11  10 4282.89 377.018   5
   1 -11  10 4225.56 375.055   8
  -1 -11 -11 139.193 114.670   6
   1 -11  11 18.8071 105.648   5
   1 -11  11-32.4654 97.8152   8
   1 -11  12 2322.76 295.962   8
   1 -11  12 2587.48 316.121   5
  -1 -11 -12 2555.34 306.282   6
  -1 -12  12 2.24769 89.4635   5
  -1 -12  11 402.503 152.647   8
   1 -12 -11 423.271 135.044   6
  -1 -12  11 304.229 128.874   5
  -1 -12  10-0.85522 90.3402   8
  -1 -12  10 34.1478 91.0204   5
   1 -12 -10 62.5271 85.2812   6
  -1 -12   9 3192.05 323.261   5
   1 -12  -9 3248.51 326.461   6
  -1 -12   9 3371.45 342.053   8
   1 -12  -8 105.363 106.008   6
  -1 -12   8-34.3613 94.8791   8
  -1 -12   8 47.8280 93.2952   5
   1 -12  -7 4230.21 341.402   6
  -1  12   7 4868.48 322.221   4
  -1 -12   7 4447.68 360.861   5
  -1 -12   7 4815.16 371.361   8
  -1 -12   6 47.4878 83.1167   5
  -1  12   6 124.374 95.4377   4
  -1 -12   6-0.08093 84.2126   8
   1 -12  -6-19.7442 70.6153   6
  -1 -12   5 527.148 135.722   5
  -1  12   5 380.447 102.719   4
   1 -12  -5 455.213 134.274   6
  -1 -12   5 305.950 102.496   8
  -1 -12   4 105.838 89.4108   8
  -1  12   4-187.160 111.078   1
  -1  12   4-110.173 101.594   4
  -1 -12   4 68.2346 91.0040   5
  -1 -12   3 1176.96 186.868   5
  -1 -12   3 1180.05 166.929   8
  -1  12   3 1147.90 171.484   4
  -1  12   3 1313.18 176.041   1
  -1 -12   2 120.029 88.4645   5
   1 -12  -2 76.1623 75.8957   5
  -1  12   2 68.8536 72.6471   1
  -1  12   1 12407.0 466.701   1
   1 -12  -1 12597.5 552.282   5
  -1 -12   1 12134.8 545.889   5
   1 -12   0 101.803 87.6721   5
  -1  12   0 205.123 92.7342   1
   1  12   0 73.4169 65.9429   1
  -1 -12   0 245.918 114.583   5
  -1  12  -1 9077.03 374.680   1
   1 -12   1 8391.31 375.119   8
   1 -12   1 8544.23 459.400   5
   1  12   1 8294.76 356.643   1
  -1 -12  -1 9126.59 473.425   5
   1  12   1 8782.85 461.943   4
   1  12   2 21.4907 95.5549   4
   1 -12   2 65.2836 68.9420   8
   1 -12   2 75.9477 97.1056   5
  -1  12  -2 34.7003 65.7576   1
   1 -12   3 1832.63 200.186   8
   1  12   3 1688.04 214.444   4
   1 -12   3 1970.88 236.941   5
  -1 -12  -4 613.188 130.584   6
   1  12   4 565.495 141.129   4
   1 -12   4 401.432 134.518   5
   1 -12   4 480.308 125.372   8
   1  12   5 4807.01 339.048   4
   1 -12   5 4661.07 337.947   8
  -1 -12  -5 4343.01 323.859   6
   1 -12   5 4399.32 355.567   5
   1 -12   6 47.0643 87.2877   8
   1 -12   6 32.6482 85.2971   5
  -1 -12  -6-46.1163 79.0081   6
   1 -12   7 4941.70 374.240   8
  -1 -12  -7 4958.30 368.692   6
   1  12   7 4682.05 337.012   4
   1 -12   7 5090.13 393.779   5
   1 -12   8 224.481 127.119   8
   1 -12   8 47.2421 103.780   5
  -1 -12  -8 204.733 109.858   6
   1  12   8 191.093 117.718   4
   1 -12   9 676.631 176.426   5
  -1 -12  -9 836.596 168.458   6
   1 -12   9 909.999 197.744   8
  -1 -12 -10 41.7745 91.9891   6
   1 -12  10 168.686 115.516   5
   1 -12  10 24.7781 93.9333   8
   1 -12  11 686.601 188.143   5
  -1 -12 -11 498.232 155.739   6
   1 -12  11 455.976 154.368   8
  -1 -13  10 2441.37 309.761   8
   1 -13 -10 2337.85 298.915   6
  -1 -13  10 2021.82 277.211   5
   1 -13  -9-39.4050 83.5646   6
  -1 -13   9-16.5375 76.3989   5
  -1 -13   9 76.6728 111.662   8
  -1 -13   8 877.763 184.010   8
  -1 -13   8 781.153 177.720   5
   1 -13  -8 748.911 169.643   6
   1 -13  -7 412.781 130.034   6
  -1 -13   7 415.216 140.298   8
  -1 -13   7 320.054 122.774   5
   1 -13  -6 158.816 104.859   6
  -1 -13   6 278.199 118.631   5
  -1  13   6 376.703 124.771   4
  -1 -13   6 308.553 121.967   8
  -1  13   5 110.409 91.0965   1
  -1 -13   5 181.429 104.712   5
  -1  13   5 173.659 113.092   4
  -1 -13   5 269.112 129.076   8
  -1  13   4 509.377 131.593   4
  -1  13   4 347.438 123.482   1
  -1 -13   4 415.749 132.858   5
  -1 -13   4 434.283 128.316   8
  -1 -13   3 729.063 148.825   5
  -1  13   3 598.758 135.370   4
  -1  13   3 812.133 152.512   1
  -1  13   2 688.010 137.621   1
   1 -13  -2 854.504 166.525   5
  -1 -13   2 436.775 134.084   5
   1 -13  -1 432.216 142.555   5
  -1  13   1 504.732 122.051   1
  -1 -13   1 323.731 114.309   5
  -1 -13   0 4498.51 356.351   5
   1 -13   0 4593.79 359.679   5
   1  13   0 3777.64 325.982   4
  -1  13   0 4741.35 296.420   1
   1  13   1 27.0659 107.390   4
   1 -13   1 240.928 89.7352   8
   1 -13   1-15.0347 80.2145   5
   1  13   2 4292.98 340.739   4
   1  13   2 3805.06 267.176   1
   1 -13   2 3953.89 284.456   8
   1 -13   2 3794.64 326.972   5
   1  13   3 65.6666 115.664   4
   1 -13   3 74.7454 75.5308   8
   1 -13   3-83.0241 84.0062   5
   1  13   4 79.8162 107.329   4
   1 -13   4 29.5493 65.2872   8
   1 -13   4 199.975 119.055   5
   1  13   5 237.321 133.463   4
   1 -13   5 64.5615 76.9845   5
   1 -13   5 279.317 115.383   8
  -1 -13  -5 114.925 89.2633   6
  -1 -13  -6-20.6488 69.0099   6
   1 -13   6 33.5419 90.5795   8
   1 -13   6 54.3847 91.5737   5
  -1 -13  -7 224.204 112.066   6
   1 -13   7 95.3470 93.2540   8
   1 -13   7 152.534 106.054   5
   1  13   7 95.1183 97.9540   4
  -1 -13  -8 1324.14 215.733   6
   1 -13   8 1279.30 222.722   5
   1 -13   8 1704.56 248.291   8
  -1 -13  -9 10.2853 90.2693   6
   1 -13   9 118.231 110.297   8
   1 -13   9-73.9611 87.0035   5
   1 -13  10 748.751 192.146   8
   1 -13  10 752.262 192.404   5
  -1 -13 -10 517.114 165.862   6
  -1 -14   9 925.131 197.408   5
  -1 -14   8 101.628 120.729   5
   1 -14  -8 208.363 119.111   6
  -1 -14   8 121.531 112.851   8
  -1  14   7 3199.05 328.037   1
   1 -14  -7 3114.38 332.182   6
  -1 -14   7 3123.16 336.558   5
  -1 -14   7 2910.83 310.496   8
  -1  14   6 301.456 131.285   4
  -1  14   6 194.320 113.340   1
  -1 -14   6 375.575 136.630   5
  -1 -14   6 262.774 113.137   8
  -1  14   5 2844.89 287.911   4
  -1  14   5 2826.28 282.753   1
  -1 -14   5 2771.85 304.196   5
  -1  14   4-34.1586 100.506   1
  -1  14   4-5.71877 95.6368   4
  -1 -14   3 969.608 194.809   5
  -1  14   3 864.906 166.077   1
  -1  14   3 652.784 145.715   4
  -1  14   2 47.9685 91.5444   4
  -1 -14   2 11.3159 94.6598   5
  -1  14   2 293.128 118.674   1
   1  14  -1 623.572 145.215   4
   1 -14  -1 722.855 161.548   5
  -1 -14   1 647.151 162.625   5
   1 -14   0 479.884 149.261   5
  -1 -14   0 537.920 152.591   5
   1  14   0 172.889 117.810   4
   1  14   1 982.704 181.613   4
   1 -14   1 1210.55 207.318   5
   1 -14   2 210.927 112.439   5
   1  14   2 61.7609 104.048   4
   1  14   3 1409.62 227.266   4
   1 -14   3 1802.03 249.770   5
   1 -14   3 1389.20 190.203   8
   1 -14   4 12.6132 77.7022   8
   1  14   4 181.301 140.393   4
   1 -14   4 100.869 116.364   5
   1 -14   5 1947.31 242.002   8
   1 -14   5 2031.27 263.818   5
   1  14   5 2247.69 264.379   4
   1 -14   6 149.946 115.068   8
  -1 -14  -6 295.468 141.079   6
   1 -14   6 227.161 137.432   5
   1  14   6 132.714 108.523   4
   1 -14   7 1339.68 223.967   8
   1  14   7 1015.87 193.017   4
   1 -14   7 1421.25 243.654   5
  -1 -14  -7 1567.57 238.046   6
   1 -14   8 271.948 128.517   8
  -1 -14  -8 102.098 97.8870   6
   1 -14   8 279.321 144.446   5
  -1  15   8 507.195 144.375   1
  -1  15   7-209.933 156.837   1
  -1 -15   6 642.891 171.459   5
  -1  15   6 515.568 143.778   1
  -1  15   5 129.860 100.467   4
  -1  15   5 371.873 138.157   1
  -1 -15   5 221.589 122.056   5
  -1 -15   4 384.864 135.959   5
  -1  15   4 196.342 126.195   4
  -1  15   3-89.3484 122.867   4
  -1 -15   3-49.0931 94.0035   5
  -1 -15   2 1345.58 232.175   5
   1  15  -2 1125.32 201.200   4
  -1  15   2 957.994 182.464   4
   1  15  -1 15.1910 96.6865   4
  -1  15   1-12.4893 123.385   4
  -1 -15   1 239.575 122.892   5
   1 -15  -1 70.1945 99.2759   5
   1  15   0 251.123 140.812   4
   1 -15   0 398.311 132.282   5
   1 -15   1 281.569 128.422   5
   1  15   1 314.386 122.109   4
   1 -15   2-110.103 108.930   5
   1  15   2 47.2584 104.857   4
   1  15   3 167.161 132.988   4
   1 -15   3 28.7677 81.5961   5
   1  15   4 1379.69 228.396   4
   1 -15   4 1720.88 264.550   5
   1 -15   5-9.97533 95.6284   5
   1  15   5 200.956 144.049   4
   1 -15   5 110.804 107.505   8
   1 -15   6 3257.03 331.661   8
   1  15   6 3417.14 330.030   4
   1 -15   7 28.4139 88.4967   8
  -1 -15  -7 26.8804 72.9924   6
  -1  16   4 40.2781 97.4183   4
  -1  16   3 1431.74 242.439   4
   1  16  -2 14.3011 112.664   4
  -1  16   2 86.6743 123.093   4
  -1  16   1 8215.17 539.799   4
  -1 -16   1 8305.37 554.248   5
   1  16  -1 8405.01 569.183   4
  -1  16   0 4.69527 105.923   4
   1  16   0 204.984 137.974   4
   1 -16   0 339.509 150.999   5
   1 -16   1 6493.59 490.369   5
   1  16   1 6999.39 506.455   4
   1  16   2 224.909 154.979   4
   1  16   3 1845.85 277.423   4
   1  16   4 228.865 117.131   4
   1  16   5 590.856 194.249   4
   2   0 -18 343.168 141.002   6
   2   0 -17 63.4572 104.304   6
   2   0 -16 828.245 168.864   6
   2   0 -15-91.0646 77.1202   6
   2   0 -14 1499.03 178.508   2
   2   0 -14 1497.10 197.505   6
  -2   0  14 1863.16 200.723   8
   2   0 -13-9.22162 71.7691   6
  -2   0  13 40.1066 70.5476   8
   2   0 -13 43.6156 80.1691   2
   2   0 -12 3228.54 229.336   2
   2   0 -12 3311.42 255.302   6
  -2   0  12 3177.35 227.551   8
   2   0 -11-31.2964 70.7189   2
  -2   0  11-7.86834 49.5331   8
   2   0 -11 146.016 91.8001   6
   2   0 -10 37647.3 697.264   2
  -2   0  10 36341.0 677.106   8
   2   0 -10 35648.7 728.803   6
   2   0  -9 47.0839 46.3154   4
   2   0  -9 30.0389 80.1695   6
  -2   0   9 45.0218 47.8739   8
   2   0  -9 67.2875 83.4839   2
   2   0  -8 40188.8 662.804   6
   2   0  -8 41721.6 660.866   2
  -2   0   8 40725.3 628.642   8
   2   0  -8 41272.8 441.326   4
   2   0  -7 12.3071 28.8627   4
  -2   0   7-7.67404 43.0098   8
   2   0  -7 64.0709 61.9102   2
   2   0  -7 31.8062 48.2342   6
   2   0  -6 7442.33 241.498   6
   2   0  -6 7130.95 152.124   4
  -2   0   6 7113.93 230.216   8
   2   0  -6 6886.90 242.230   2
   2   0  -5 22.5213 39.5915   6
  -2   0   5 30.0170 35.9281   8
   2   0  -5 22.9692 27.5316   8
   2   0  -5 22.6606 48.1491   2
   2   0  -4 319.745 49.1473   6
  -2   0   4 324.645 50.4284   8
   2   0  -4 443.518 70.8124   2
   2   0  -4 366.699 50.3344   8
  -2   0   3 47.2251 47.4651   2
   2   0  -3 4.81889 17.6837   4
  -2   0   3 121.531 36.6945   6
   2   0  -3-6.50210 27.3261   6
   2   0  -3 37.4040 30.1940   8
   2   0  -3 10.2617 45.7116   2
  -2   0   2 168104. 645.870   6
  -2   0   2 177419. 900.528   3
   2   0  -2 169111. 639.845   6
  -2   0   2 172788. 774.487   1
   2   0  -2 176010. 865.783   2
  -2   0   2 167756. 853.530   2
   2   0   1 126.218 43.8729   1
  -2   0  -2 11790.6 249.342   4
   2   0   2 11353.2 253.499   1
   2   0   2 11897.7 252.817   4
  -2   0  -2 12176.9 257.182   1
   2   0   3 104.649 67.2164   4
   2   0   3-44.2024 52.9652   1
  -2   0  -3 46.2235 52.7310   4
   2   0   4 69561.7 687.202   8
   2   0   4 71171.5 717.025   4
   2   0   5-93.8141 69.3487   4
   2   0   5 44.0346 46.5504   8
   2   0   6 21008.1 450.486   8
   2   0   6 21000.6 446.358   4
   2   0   7 18.1941 55.4301   8
   2   0   8 2971.05 200.364   8
   2   0   9 100.170 73.4324   8
   2   0  10 14864.2 472.062   8
   2   0  11 20.9676 79.7532   8
   2   0  12 15673.3 536.975   8
   2   0  13 64.5349 83.0356   8
   2   0  14 1217.18 175.516   8
   2   0  15 37.0348 70.9527   8
  -2   0 -15 184.176 148.299   6
  -2   0 -16 173.062 134.718   6
  -2   0 -17 46.6078 96.7434   6
   2  -1 -18-138.180 122.902   6
   2   1 -18 36.0120 79.6840   6
   2   1 -17 1404.33 208.828   6
   2  -1 -17 1373.71 215.003   6
   2   1 -16 67.0256 99.8999   6
   2  -1 -16 74.8156 88.6881   6
   2   1 -15 1842.18 223.960   6
   2  -1 -15 1718.11 220.766   6
  -2  -1  15 1864.85 212.491   8
   2   1 -14-11.4584 78.0668   6
  -2   1  14 166.082 77.6896   8
   2  -1 -14 167.559 93.1207   6
  -2  -1  14-30.6836 59.8052   8
   2   1 -14-16.4688 73.6128   2
   2   1 -13 1506.37 185.773   6
   2  -1 -13 1229.53 172.852   6
   2   1 -13 1257.83 173.738   2
  -2   1  13 1212.92 145.781   8
  -2  -1  13 1359.47 172.603   8
   2  -1 -13 1299.61 153.912   2
   2  -1 -12 382.225 87.2226   2
   2  -1 -12 320.125 92.3251   6
  -2   1  12 354.552 83.7369   8
   2   1 -12 364.320 110.613   2
  -2  -1  12 401.504 104.121   8
   2   1 -12 498.314 114.818   6
   2  -1 -11 1069.52 146.120   6
   2   1 -11 1097.00 146.895   2
  -2  -1  11 1017.75 140.630   8
   2   1 -11 1301.23 159.082   6
   2  -1 -11 950.511 123.509   2
  -2   1  11 1194.06 133.811   8
   2  -1 -10 43.9422 64.9937   2
  -2  -1  10 84.1013 60.6688   8
   2  -1 -10 89.7218 78.9117   6
   2   1 -10 125.969 81.2017   6
   2   1 -10 10.6535 75.8978   2
  -2   1  10 60.2915 56.8669   8
   2   1  -9 4852.53 255.648   2
  -2   1   9 4975.39 222.361   8
   2  -1  -9 5040.14 264.369   6
   2  -1  -9 4660.83 130.807   4
  -2  -1   9 4878.98 252.448   8
   2  -1  -9 5108.94 235.240   2
   2  -1  -8 262.683 37.1570   4
   2   1  -8 353.643 96.7166   2
  -2  -1   8 143.469 57.9456   8
   2  -1  -8 282.604 71.2408   2
  -2   1   8 209.318 57.8115   8
   2   1  -8 112.739 41.1311   4
   2  -1  -8 178.053 77.7818   6
   2  -1  -7 36050.4 547.775   2
  -2  -1   7 35899.2 590.639   8
  -2   1   7 34969.2 497.426   8
   2  -1  -7 36337.2 605.518   6
   2   1  -7 35654.8 597.712   2
  -2  -1   6 1871.48 129.605   8
   2  -1  -6 1843.96 106.277   8
  -2   1   6 1761.42 104.639   8
   2  -1  -6 1862.20 123.368   2
   2  -1  -6 1606.57 125.960   6
  -2   1   5 62246.6 544.469   8
   2  -1  -5 63221.7 635.885   2
   2  -1  -5 60738.9 535.913   8
   2  -1  -5 63355.3 671.856   6
  -2  -1   5 64132.3 684.100   8
  -2   1   4 12107.6 268.911   6
  -2  -1   4 12057.5 276.938   8
   2  -1  -4 11319.6 261.593   6
   2   1  -4 11180.4 263.972   8
  -2   1   4 11740.3 259.580   2
   2   1  -4 12124.2 287.499   2
   2  -1  -4 11221.0 206.996   8
  -2   1   4 11577.0 207.412   8
   2  -1  -3 5409.63 160.349   6
   2   1  -3 5449.31 120.736   6
  -2   1   3 5383.09 161.553   6
  -2  -1   3 5368.84 172.187   3
  -2   1   3 5361.45 166.173   2
   2  -1  -3 5397.52 128.819   8
  -2  -1   3 5228.07 172.172   8
   2   1  -3 5394.55 181.283   2
   2   1  -3 5383.27 171.428   8
   2   1  -2 8060.12 160.352   4
  -2  -1   2 8233.22 147.070   1
  -2  -1   2 8615.23 201.633   3
  -2   1   2 7902.62 104.816   5
   2   1  -2 8295.94 195.200   3
  -2   1   2 8163.16 177.428   6
   2   1  -2 8868.22 206.280   2
  -2   1   2 8260.05 113.957   4
  -2  -1   2 7789.52 130.657   5
   2  -1  -2 8086.33 176.550   6
   2   1  -2 8121.75 194.106   8
  -2   1   1 899.853 67.4613   1
  -2   1   1 875.380 65.7502   3
   2   1  -1 812.600 62.5447   3
  -2  -1   1 856.544 55.6122   4
  -2   1   1 807.344 55.1157   6
   2  -1  -1 804.036 63.0971   1
  -2  -1   1 756.983 61.6291   2
   2   1  -1 838.880 57.5960   4
   2   1  -1 772.100 42.8927   5
   2   1  -1 680.309 45.7761   1
   2   1  -1 879.612 64.4133   2
   2  -1  -1 761.280 44.9331   4
   2  -1  -1 875.362 65.1766   3
  -2  -1   1 943.315 54.9245   1
  -2  -1   1 788.333 63.3102   3
  -2   1   1 744.760 45.4401   4
   2   1   0 1462.87 77.3513   4
  -2   1   0 1404.15 74.1340   4
  -2  -1   0 1385.30 75.7127   4
   2  -1   0 1329.42 70.6078   4
  -2  -1  -1 85661.8 612.339   4
   2  -1   1 83467.0 411.570   7
  -2  -1  -1 90628.6 627.435   1
   2   1   1 85312.1 609.232   4
  -2   1  -1 83980.9 618.390   4
   2   1   1 88774.7 628.589   1
   2  -1   1 86746.1 635.278   4
  -2   1  -1 86967.8 634.579   1
   2  -1   1 82884.4 623.427   1
   2   1   2 59726.3 556.497   4
   2  -1   2 58921.1 570.125   1
  -2  -1  -2 58784.6 548.781   4
   2   1   2 60729.2 591.666   1
  -2   1  -2 57134.4 565.588   4
  -2   1  -2 59796.0 574.733   1
   2  -1   2 57693.7 556.332   8
   2  -1   2 59671.9 580.678   4
  -2   1  -3 29696.5 442.235   1
   2  -1   3 29745.7 432.792   8
   2  -1   3 29328.0 443.458   1
   2   1   3 29277.3 428.183   4
  -2   1  -3 28708.6 438.253   4
  -2  -1  -3 29215.6 419.039   4
   2  -1   4 26502.3 446.131   8
   2   1   4 25047.3 431.163   4
   2   1   5 1340.66 110.100   8
   2   1   5 1063.29 99.9960   4
   2  -1   5 1102.19 104.830   8
   2  -1   6 5718.92 248.426   8
   2   1   6 6138.61 243.741   4
   2   1   6 6194.86 235.723   8
   2   1   7 4070.85 212.505   4
   2   1   7 3744.48 197.062   8
   2  -1   7 3788.25 216.513   8
   2   1   8 130.431 63.0764   8
   2   1   8-63.2098 107.496   4
   2  -1   8 242.130 82.4807   8
   2   1   9 208.548 82.6768   8
   2  -1   9 272.603 89.4837   8
   2   1  10 4299.97 251.387   8
   2  -1  10 4266.63 267.793   8
   2  -1  11 559.910 120.364   8
   2   1  11 481.459 106.045   8
   2  -1  12 259.594 105.193   8
   2   1  12 242.834 88.6197   8
   2  -1  13 4415.28 313.532   8
   2   1  13 4981.12 312.513   8
   2  -1  14 119.848 68.1272   8
  -2  -1 -14 414.509 153.203   6
   2   1  14 235.934 91.4199   8
  -2  -1 -15 1666.72 251.156   6
   2  -1  15 1127.72 185.385   8
   2   1  15 1098.87 169.727   8
  -2  -1 -16 263.111 142.624   6
   2  -1  16 89.5037 76.2119   8
  -2  -1 -17 49.2877 107.845   6
  -2   1 -17 436.553 160.958   6
   2  -2 -17 183.769 106.291   6
   2   2 -17 519.619 144.715   6
   2   2 -16 1520.78 209.142   6
  -2  -2  16 1552.36 213.924   8
   2  -2 -16 1564.22 227.708   6
   2   2 -15 285.565 120.087   6
   2   2 -15 23.8481 101.365   2
  -2  -2  15 295.591 115.592   8
   2  -2 -15-8.28313 76.9483   6
   2  -2 -14 2871.31 273.203   6
  -2  -2  14 2937.93 266.199   8
   2   2 -14 3108.67 269.652   6
   2   2 -14 2515.47 244.572   2
  -2   2  13 166.148 72.0141   8
   2   2 -13 51.2207 94.4648   2
   2  -2 -13 202.115 100.042   6
   2   2 -13 123.414 98.0867   6
  -2  -2  13 104.139 84.7213   8
  -2   2  12 305.074 70.8285   8
  -2  -2  12 277.941 104.205   8
   2   2 -12 330.534 100.076   6
   2  -2 -12 214.265 84.4283   6
   2   2 -12 499.061 129.857   2
   2  -2 -11 1270.28 163.185   6
   2   2 -11 1381.76 170.290   2
  -2  -2  11 1244.01 159.087   8
  -2   2  11 1308.17 124.789   8
  -2   2  10 430.347 76.8796   8
   2  -2 -10 377.419 97.8908   6
  -2  -2  10 340.762 97.2917   8
  -2   2   9 1487.31 115.527   8
   2  -2  -9 1626.61 161.662   6
   2  -2  -9 1407.95 55.5918   4
  -2  -2   9 1581.83 164.175   8
  -2   2   8 16028.8 332.519   8
   2  -2  -8 16346.7 461.042   6
  -2  -2   8 15904.2 452.209   8
   2  -2  -7 2137.81 159.770   6
  -2   2   7 2024.98 110.409   8
   2  -2  -7 2229.84 113.247   8
  -2  -2   7 2321.42 168.137   8
   2  -2  -6 70955.6 815.286   6
   2  -2  -6 69959.2 548.673   8
  -2   2   6 68593.5 553.348   8
  -2  -2   6 71437.3 835.111   8
   2  -2  -5 1022.21 60.8932   8
  -2   2   5 1121.99 92.2779   2
  -2   2   5 1040.80 62.4012   8
   2  -2  -5 1126.35 101.341   6
  -2  -2   5 1006.38 100.956   8
   2  -2  -4 2705.84 81.6798   8
  -2  -2   4 2842.11 151.890   8
  -2   2   4 2741.15 127.848   2
   2  -2  -4 2708.02 140.038   6
  -2  -2   4 2894.36 135.698   3
  -2   2   3 562.410 47.3336   5
  -2  -2   3 465.430 64.9109   3
  -2   2   3 474.787 58.5770   6
  -2  -2   3 596.761 74.0361   8
  -2  -2   3 564.187 37.7355   1
   2  -2  -3 576.706 36.2932   8
   2  -2  -3 565.409 66.7034   6
   2   2  -2 148.575 42.5536   3
  -2   2   2 74.8403 32.6677   6
   2  -2  -2 122.692 40.1321   6
  -2  -2   2 127.381 43.7700   3
  -2  -2   2 192.804 28.5707   1
   2   2  -2 98.3201 18.5881   1
  -2  -2   2 113.740 35.6322   5
  -2   2   2 120.269 27.1810   5
   2   2  -2 98.1535 42.8914   8
   2  -2  -2 115.852 30.6722   5
  -2  -2   1 7598.55 196.950   7
  -2   2   1 6985.04 186.684   6
   2   2  -1 7048.92 189.540   8
   2   2  -1 7150.89 167.115   5
   2   2  -1 7132.18 129.666   1
   2  -2  -1 6946.69 152.114   5
   2   2  -1 6846.69 174.973   3
  -2   2   1 7176.68 176.498   3
  -2   2   1 7225.95 194.100   1
  -2  -2   1 7482.08 129.433   1
  -2  -2   1 6826.97 161.900   5
   2   2  -1 7205.89 183.845   4
  -2   2   0 40155.6 446.163   1
  -2  -2   0 38932.9 286.324   6
   2   2   0 38102.5 362.732   2
   2   2   0 40499.2 375.836   1
   2  -2   0 38155.5 359.793   3
   2   2   0 38458.1 402.993   5
  -2  -2   0 39360.1 436.900   7
   2   2   0 38628.9 444.571   7
   2  -2   0 39088.5 432.321   1
  -2  -2   0 38652.9 430.054   4
   2   2   0 38900.5 431.657   4
  -2   2   0 38836.2 369.533   3
   2  -2   1 3122.49 101.187   3
   2  -2   1 3090.89 129.656   1
   2   2   1 3197.77 132.317   4
   2  -2   1 3313.58 129.792   8
  -2   2  -1 3313.86 140.473   1
  -2  -2  -1 3564.84 138.697   4
   2   2   1 3109.64 92.4506   2
   2   2   1 3231.24 136.161   7
   2   2   1 3248.00 128.571   1
   2  -2   2 5449.18 181.392   8
   2  -2   2 5518.03 182.899   1
  -2  -2  -2 5475.43 98.7942   2
  -2  -2  -2 5382.95 178.358   4
   2   2   2 5780.98 187.004   4
  -2   2  -2 5368.23 183.927   1
   2  -2   3 5152.07 189.375   1
   2  -2   3 5038.37 194.145   8
   2   2   3 5404.41 197.841   4
  -2  -2  -3 5000.65 180.913   4
  -2   2  -3 4945.01 188.451   1
   2   2   4 21898.7 404.501   4
   2  -2   4 22090.9 430.253   8
  -2   2  -4 21564.6 410.789   1
   2  -2   5-114.383 68.6100   8
   2   2   5 80.3466 67.6451   4
   2   2   6 44621.5 596.447   8
   2  -2   6 44521.5 701.279   8
   2   2   6 43959.4 648.280   4
   2   2   7 10.5640 91.5622   4
   2   2   7 218.748 67.4009   8
   2  -2   7 83.8999 68.1836   8
   2  -2   8 7305.64 324.076   8
   2   2   8 7163.95 276.400   8
   2   2   8 7006.49 290.041   4
   2   2   9 34.3017 86.9280   4
   2   2   9 140.468 68.2258   8
   2  -2   9 139.063 77.1669   8
   2  -2  10 428.010 112.363   8
   2   2  10 356.323 90.2563   8
  -2  -2 -10 410.378 60.5615   2
   2  -2  11 60.1983 71.6819   8
   2   2  11 122.076 66.3521   8
  -2  -2 -12 1653.96 214.551   6
   2   2  12 1138.06 146.102   8
   2  -2  12 1044.91 163.052   8
   2   2  13 13.3844 65.5515   8
  -2  -2 -13 54.6681 102.995   6
   2  -2  13 22.5982 78.1623   8
  -2  -2 -14 1871.70 247.493   6
   2   2  14 1653.47 188.946   8
   2  -2  14 1390.93 201.639   8
   2  -2  15-15.2963 80.2178   8
  -2  -2 -15 146.803 110.688   6
   2  -2  16 1136.96 198.472   8
  -2  -2 -16 1286.36 231.892   6
   2  -2  17 319.824 126.462   8
   2  -3 -17 294.262 129.078   6
  -2  -3  17 433.820 143.096   8
   2   3 -16 48.7077 93.0050   2
   2   3 -16 45.5538 79.0571   6
  -2  -3  16 234.044 105.906   8
   2  -3 -16 48.4609 94.7907   6
   2   3 -15 21.1806 84.3444   2
   2  -3 -15 25.1144 79.5940   6
   2   3 -15 153.927 97.5851   6
  -2  -3  15 85.6105 103.279   8
   2  -3 -14 116.715 89.3506   6
  -2  -3  14 133.404 93.3323   8
   2   3 -14 234.141 124.169   2
   2   3 -14 264.473 120.115   6
   2   3 -13 147.775 104.464   2
  -2  -3  13 149.132 89.1027   8
   2  -3 -13 25.4728 73.8704   6
  -2  -3  12 45.5131 69.0232   8
   2  -3 -12 56.5695 79.7938   6
   2  -3 -11 561.150 120.737   6
  -2   3  11 750.042 91.2407   8
  -2  -3  11 762.881 133.359   8
   2  -3 -10 216.148 83.6046   6
  -2   3  10 330.249 59.6511   8
  -2  -3  10 370.139 101.424   8
  -2   3   9 7859.66 227.742   8
  -2  -3   9 8072.39 355.551   8
   2  -3  -9 7917.94 356.105   6
  -2  -3   8 2610.66 198.355   8
   2  -3  -8 2430.79 184.670   6
  -2   3   8 2663.11 119.788   8
  -2   3   7 6480.05 161.708   8
  -2  -3   7 6661.06 299.457   8
   2  -3  -7 6690.10 162.504   8
   2  -3  -7 6679.04 284.594   6
   2  -3  -6 1527.63 66.2382   8
  -2  -3   6 1620.50 120.203   3
   2  -3  -6 1775.42 144.288   6
  -2   3   6 1542.95 58.8825   4
  -2  -3   6 1657.14 145.513   8
  -2  -3   5 3786.98 162.590   3
  -2  -3   5 4083.41 211.068   8
   2  -3  -5 4121.87 201.003   6
  -2   3   5 3914.82 94.6509   4
   2  -3  -5 3879.16 77.8790   8
  -2   3   5 3922.02 159.434   2
  -2  -3   4 1922.20 112.053   3
  -2   3   4 1903.11 72.5087   4
   2  -3  -4 1899.89 131.325   6
  -2  -3   4 1736.05 52.7806   1
  -2   3   4 1856.56 103.426   5
  -2  -3   4 1930.90 140.871   8
  -2  -3   3 80.6955 53.9703   8
  -2  -3   3 119.852 37.0302   3
   2  -3  -3 122.159 51.2725   6
  -2   3   3 49.5626 30.7500   5
  -2  -3   3 71.0716 37.5654   5
   2   3  -3 50.4704 32.1286   3
   2  -3  -2 844.063 42.2888   8
   2   3  -2 812.840 43.4391   6
   2   3  -2 871.220 70.6806   3
   2  -3  -2 820.543 67.0879   5
   2  -3  -2 834.668 83.4323   6
  -2   3   2 784.432 66.2729   5
  -2  -3   2 945.743 88.9843   7
  -2  -3   2 850.213 73.7896   5
  -2  -3   2 899.005 88.6840   8
  -2   3   1 98870.9 794.961   6
  -2  -3   1 100553. 739.331   5
   2   3  -1 97689.7 470.918   6
   2   3  -1 99080.3 791.491   4
   2  -3  -1 102643. 562.131   8
   2   3  -1 103763. 504.827   1
  -2   3   1 99225.3 787.135   1
   2  -3  -1 99758.8 697.760   5
   2   3  -1 101678. 753.026   5
  -2  -3   1 99179.6 776.222   7
   2   3  -1 102473. 794.697   8
   2   3  -1 99744.6 782.401   7
  -2  -3   0 8008.05 219.574   7
   2   3   0 8162.65 162.777   6
   2   3   0 8091.95 225.631   7
  -2  -3   0 7757.50 157.916   6
   2  -3   0 7944.96 213.234   1
  -2   3   0 8014.67 173.259   3
  -2  -3   0 7965.32 215.779   5
  -2   3   0 8359.40 227.175   1
   2   3   0 7925.19 217.040   5
   2   3   0 8332.19 230.773   4
   2  -3   0 8287.66 188.702   8
   2   3   1 12759.4 294.071   7
   2  -3   1 12653.1 263.868   8
  -2   3  -1 12542.7 263.578   8
   2   3   1 12741.3 284.234   5
   2   3   1 13193.2 293.824   4
  -2   3  -1 12919.8 276.743   1
  -2  -3  -1 12721.7 236.333   6
   2  -3   1 12598.6 267.756   1
  -2  -3  -1 12503.9 280.517   4
   2  -3   1 12717.8 187.531   3
  -2   3  -1 13029.6 193.334   3
   2   3   2 1266.02 54.9090   2
  -2  -3  -2 1342.24 94.2875   6
   2  -3   2 1214.28 90.6501   1
   2  -3   2 1052.99 89.9555   8
   2   3   2 1183.78 94.0483   4
  -2   3  -2 1281.32 108.740   1
   2  -3   2 1214.96 59.5227   3
  -2  -3  -3 2132.84 127.727   6
   2   3   3 2245.14 135.769   4
  -2   3  -3 2288.98 135.808   1
   2  -3   3 2291.60 138.931   8
   2  -3   3 2264.96 127.758   1
  -2  -3  -4 5783.75 230.594   6
   2   3   4 6102.66 224.211   4
   2  -3   4 6182.83 242.101   8
  -2   3  -4 5744.54 219.878   1
   2   3   5 16285.9 382.414   4
   2  -3   5 16362.5 424.612   8
  -2  -3  -5 16239.2 413.822   6
  -2   3  -5 16181.1 377.679   1
   2   3   6 1655.27 120.987   8
   2   3   6 1803.55 146.957   4
  -2  -3  -6 1819.91 161.279   6
   2  -3   6 1720.47 152.920   8
   2   3   7 1640.76 124.657   8
   2   3   7 1650.87 155.137   4
   2  -3   7 1815.21 169.039   8
  -2  -3  -7 1685.35 171.206   6
   2   3   8-71.5126 92.2897   4
   2  -3   8 73.9118 80.1685   8
   2   3   8 35.3931 53.6133   8
   2   3   9 1042.15 134.854   4
   2  -3   9 1021.76 151.824   8
  -2  -3  -9 1006.49 156.967   6
   2   3   9 907.679 107.813   8
  -2  -3 -10 2173.06 218.713   6
   2   3  10 2502.32 178.523   8
   2   3  10 1942.35 172.463   4
   2  -3  10 2252.72 211.967   8
   2   3  11 2150.85 173.474   8
   2   3  11 1778.11 168.086   4
  -2  -3 -11 2720.36 257.413   6
   2  -3  11 2166.51 224.174   8
   2   3  12 42.1067 55.7598   8
  -2  -3 -12 127.538 100.966   6
   2  -3  12 8.53220 77.2799   8
   2  -3  13 3098.83 284.308   8
   2   3  13 2861.37 218.414   8
  -2  -3 -13 2797.89 285.119   6
  -2  -3 -14 298.578 132.350   6
   2  -3  14 390.337 137.627   8
  -2  -3 -15 152.352 119.126   6
   2  -3  15 155.555 98.2625   8
  -2  -3 -16 198.910 119.126   6
   2  -3  16-71.4695 108.763   8
   2  -3  17-8.53169 82.0187   8
  -2  -4  17 156.552 116.957   8
   2  -4 -17 295.979 118.562   6
   2   4 -16 1614.06 224.961   2
   2  -4 -16 1513.27 227.474   6
  -2  -4  16 1626.46 238.591   8
  -2  -4  15 197.709 102.409   8
   2  -4 -15 345.905 131.324   6
   2   4 -15 566.484 150.688   6
   2   4 -15 350.679 129.624   2
   2   4 -14 917.102 177.245   2
   2  -4 -14 1010.21 179.299   6
  -2  -4  14 1555.63 211.269   8
  -2  -4  13 549.810 144.649   8
   2  -4 -13 311.854 109.891   6
   2  -4 -12 33.7297 81.5553   6
  -2  -4  12 57.1968 82.8423   8
  -2  -4  11 4683.17 319.907   8
   2  -4 -11 4567.57 309.024   6
  -2   4  10 3011.28 130.501   8
   2  -4 -10 3397.07 256.856   6
  -2  -4  10 3256.39 210.846   3
  -2  -4  10 3407.86 256.421   8
  -2  -4   9 691.426 113.984   3
  -2  -4   9 699.280 126.616   8
   2  -4  -9 692.721 125.624   6
  -2  -4   8 12017.3 349.614   3
   2  -4  -8 11884.2 421.254   6
  -2   4   8 11243.1 192.100   4
  -2  -4   8 11232.4 272.267   1
  -2  -4   8 13107.6 451.075   8
   2  -4  -7 10359.8 371.620   6
  -2  -4   7 9885.04 221.136   1
  -2   4   7 9931.91 188.319   4
  -2  -4   7 9696.92 293.129   3
  -2  -4   7 10393.7 391.133   8
   2  -4  -6 1471.74 139.396   6
  -2  -4   6 1517.64 118.030   3
  -2   4   6 1464.79 79.9538   4
  -2  -4   6 1612.65 156.376   8
  -2  -4   6 1444.20 71.8627   1
  -2  -4   5 13179.8 393.386   8
   2  -4  -5 12792.7 369.403   6
  -2  -4   5 12385.4 282.668   3
  -2   4   5 12443.1 224.285   4
   2  -4  -4 721.746 93.5944   6
  -2  -4   4 771.092 89.9091   5
  -2  -4   4 787.815 77.7265   3
  -2  -4   4 747.461 100.020   8
   2  -4  -3 33014.8 547.279   6
   2  -4  -3 33433.9 470.010   5
  -2  -4   3 32665.7 506.539   5
   2   4  -3 32477.0 403.293   3
  -2  -4   3 34639.3 561.902   8
  -2  -4   3 33194.4 509.346   7
  -2  -4   2 25073.3 424.369   7
  -2  -4   2 24643.7 445.663   8
   2  -4  -2 25157.1 250.101   8
   2  -4  -2 25420.0 459.709   6
   2   4  -2 23564.3 285.480   6
   2  -4  -2 25270.5 404.032   5
  -2  -4   2 24544.5 427.854   5
   2   4  -2 24570.0 349.232   3
  -2  -4   1 16731.7 347.278   5
   2   4  -1 16228.0 245.756   6
  -2   4   1 16867.0 351.517   1
   2  -4  -1 16529.6 332.930   5
  -2  -4   1 16751.0 340.237   7
   2  -4  -1 16787.7 251.165   8
  -2   4   0 12225.3 251.199   8
  -2  -4   0 12112.6 301.149   5
   2   4   0 12283.3 233.978   6
   2   4   0 12297.7 309.480   4
  -2  -4   0 12125.4 235.495   6
   2  -4   0 12432.6 298.918   5
   2  -4   0 12221.9 248.817   8
  -2   4   0 12542.2 293.789   1
  -2   4   0 12046.6 219.717   3
   2  -4   1 155.504 45.0729   8
  -2   4  -1 5.48563 52.0535   1
  -2   4  -1 153.685 31.2726   3
   2   4   1 166.652 41.7725   6
   2   4   1 139.216 57.2961   4
  -2  -4  -1 159.551 39.7216   6
   2  -4   1 116.956 43.4615   1
   2   4   2 15935.3 358.274   4
   2  -4   2 16244.0 350.444   8
  -2  -4  -2 16397.7 328.824   6
   2  -4   2 15515.5 317.842   1
  -2   4  -2 15574.7 329.151   1
   2  -4   3 8159.24 273.213   8
   2   4   3 8057.76 258.770   4
  -2  -4  -3 8421.61 258.330   6
   2  -4   3 8117.68 134.862   3
   2   4   3 8042.47 114.428   2
  -2   4  -3 8409.16 252.048   1
   2   4   4 60710.2 739.184   4
   2  -4   4 61678.6 791.559   8
  -2  -4  -4 61275.0 759.928   6
  -2   4  -4 59938.3 692.552   1
  -2   4  -5 883.135 99.7688   1
   2  -4   5 1020.06 125.979   8
  -2  -4  -5 1127.45 124.501   6
   2   4   5 1037.91 125.349   4
   2   4   6 23486.6 498.856   4
   2  -4   6 24856.9 569.781   8
  -2  -4  -6 24675.0 563.549   6
  -2  -4  -7 311.323 101.553   6
   2   4   7 502.217 115.428   4
   2  -4   7 357.467 104.176   8
   2   4   7 378.357 70.1328   8
   2  -4   8 739.493 145.808   8
  -2  -4  -8 882.152 133.031   6
   2   4   8 850.761 101.019   8
   2   4   8 966.352 142.942   4
  -2  -4  -9 2957.05 244.114   6
   2   4   9 2593.98 168.112   8
   2   4   9 2622.08 199.362   4
   2  -4   9 2736.72 231.305   8
   2   4  10 4351.46 226.767   8
   2  -4  10 4226.43 301.132   8
  -2  -4 -10 4300.54 306.712   6
   2   4  10 4765.28 271.832   4
   2   4  11 1424.54 138.727   8
  -2  -4 -11 1445.80 190.662   6
   2  -4  11 1545.93 195.147   8
   2   4  11 1458.85 164.792   4
  -2  -4 -12 9008.43 476.335   6
   2  -4  12 8898.96 464.800   8
   2   4  12 8362.15 372.646   4
   2   4  12 8938.81 351.050   8
   2  -4  13 105.552 104.870   8
  -2  -4 -13 88.5599 107.022   6
  -2  -4 -14 1725.84 240.476   6
   2  -4  14 2022.21 251.216   8
  -2  -4 -15 156.864 136.077   6
   2  -4  15 276.264 132.943   8
  -2  -4 -16 183.429 112.194   6
   2  -4  16 140.801 120.925   8
   2  -4  17 71.7054 92.2484   8
  -2  -5  17 935.236 203.758   8
   2  -5 -16 76.8734 103.896   6
  -2  -5  16 69.6079 101.389   8
   2   5 -16 73.1061 117.379   2
   2   5 -15 581.509 158.213   2
  -2  -5  15 474.705 145.514   8
   2  -5 -15 517.349 153.672   6
  -2  -5  14-62.4332 74.2743   8
   2  -5 -14 189.872 110.413   6
  -2  -5  13 3001.98 292.683   8
   2  -5 -13 2911.50 280.096   6
   2  -5 -12 254.906 109.724   6
  -2  -5  12 470.615 112.152   3
  -2  -5  12 377.123 128.223   8
  -2  -5  11 8213.84 431.296   8
  -2  -5  11 7519.75 324.122   3
   2  -5 -11 7941.74 411.222   6
   2  -5 -10 781.687 137.375   6
  -2  -5  10 893.149 159.641   8
  -2  -5  10 887.573 121.297   3
   2  -5  -9 3195.17 243.578   6
  -2  -5   9 3343.01 195.032   3
  -2   5   9 3204.25 122.574   4
  -2  -5   9 3329.17 255.759   8
  -2  -5   8 4278.73 144.879   1
   2  -5  -8 5022.16 289.579   6
  -2  -5   8 4736.08 289.752   8
  -2  -5   8 4716.27 214.014   3
  -2   5   8 4457.37 154.391   4
   2  -5  -7 9404.45 371.387   6
  -2  -5   7 9297.45 275.400   3
  -2  -5   7 9553.45 390.405   8
  -2  -5   7 8913.70 160.015   1
  -2   5   7 9270.91 219.981   4
   2  -5  -6 35.0738 60.4081   6
  -2  -5   6 8.74979 42.8614   3
  -2   5   6-138.761 55.8621   4
  -2  -5   6 9.30582 71.3250   8
   2  -5  -5 38850.5 699.029   6
  -2   5   5 38506.9 470.480   4
  -2  -5   5 38905.5 719.454   8
  -2  -5   5 39390.3 485.220   3
  -2  -5   5 39397.3 658.277   5
  -2  -5   4 901.397 107.081   7
  -2  -5   4 1059.50 114.407   5
  -2  -5   4 935.901 122.099   8
   2  -5  -4 867.018 106.470   6
   2  -5  -3 7781.95 285.691   6
   2   5  -3 6756.33 187.789   3
   2  -5  -3 7278.28 106.732   8
  -2  -5   3 7785.32 274.240   5
  -2  -5   3 7183.84 254.002   7
   2  -5  -3 7279.42 247.895   5
  -2  -5   3 7135.56 281.844   8
   2   5  -3 6867.90 187.188   6
   2  -5  -2 35531.5 591.739   6
  -2  -5   2 33311.1 558.509   8
   2   5  -2 33911.3 424.986   3
  -2  -5   2 33497.7 561.602   5
  -2  -5   2 34798.4 531.617   7
   2  -5  -2 33836.7 336.894   8
   2  -5  -2 33351.6 526.334   5
   2   5  -2 33208.8 404.368   6
  -2  -5   1 1210.81 101.441   7
  -2   5   1 1459.18 117.219   1
   2  -5  -1 1291.83 82.4156   8
   2   5  -1 1337.95 86.0212   6
  -2   5   1 1231.81 81.5888   8
  -2  -5   1 1234.97 111.539   5
   2  -5  -1 1257.42 109.612   5
   2  -5   0 13836.5 350.189   5
  -2  -5   0 13595.1 282.901   6
  -2  -5   0 13777.4 356.902   5
  -2   5   0 12886.1 284.314   8
   2  -5   0 13437.8 286.453   8
  -2   5   0 13790.7 331.849   1
   2   5   0 13521.0 281.395   6
   2   5   0 13609.0 358.033   4
  -2  -5  -1 100941. 819.528   6
   2  -5   1 98138.7 849.733   8
   2  -5   1 100103. 980.848   5
  -2   5  -1 97769.2 870.678   1
   2   5   1 102028. 976.009   4
  -2   5  -2 78.8650 64.5468   1
   2  -5   2 27.6857 47.6126   8
   2   5   2-24.3933 58.5803   4
  -2  -5  -2 72.4313 47.9330   6
   2  -5   3 60541.5 370.438   7
   2   5   3 61283.3 770.740   4
  -2  -5  -3 60527.2 735.457   6
  -2   5  -3 60306.8 692.698   1
   2  -5   3 61765.4 781.949   8
  -2   5  -4 56.8504 54.2849   1
  -2  -5  -4-83.2913 59.2241   6
   2  -5   4-33.6287 51.4338   8
  -2   5  -5 5578.99 230.948   1
  -2  -5  -5 5639.96 262.036   6
   2  -5   5 6077.03 284.032   8
   2   5   5 5669.06 253.130   4
  -2  -5  -6 822.731 113.780   6
   2  -5   6 740.424 119.080   8
   2   5   6 813.148 120.716   4
  -2   5  -6 376.543 77.3197   1
  -2  -5  -7 17816.2 523.388   6
   2  -5   7 17739.5 540.834   8
   2   5   7 17256.5 371.980   8
   2   5   7 17227.5 463.467   4
   2   5   8 2996.11 213.724   4
   2  -5   8 2891.02 236.741   8
  -2  -5  -8 2976.36 233.352   6
   2   5   8 2935.96 163.675   8
  -2  -5  -9 14255.3 522.384   6
   2   5   9 13745.4 362.866   8
   2   5   9 13432.0 444.290   4
   2  -5   9 13608.1 522.670   8
   2   5  10 594.407 114.789   4
  -2  -5 -10 764.610 152.251   6
   2  -5  10 603.974 124.519   8
   2   5  10 650.314 91.4899   8
   2  -5  11 4239.72 321.256   8
  -2  -5 -11 4065.95 316.382   6
   2   5  11 4324.12 270.666   4
   2   5  11 4046.64 214.844   8
   2   5  12-77.2279 81.4514   4
  -2  -5 -12 132.429 82.4750   6
   2  -5  12 6.93336 79.4222   8
   2  -5  13 4291.00 353.902   8
  -2  -5 -13 4359.67 358.116   6
  -2  -5 -14-30.3785 90.9353   6
   2  -5  14-21.4443 86.3264   8
   2  -5  15 1062.02 204.783   8
  -2  -5 -15 1175.14 207.677   6
   2  -5  16 0.76908 107.456   8
   2   6 -16 1519.39 249.366   2
  -2  -6  16 1483.89 246.133   8
   2  -6 -16 1628.61 248.884   6
   2  -6 -15 80.9895 94.2704   6
  -2  -6  15 167.076 122.723   8
   2  -6 -14 1530.05 222.473   6
  -2  -6  14 1927.81 257.053   8
   2  -6 -13 62.2633 92.6410   6
  -2  -6  13 147.746 94.5348   8
   2  -6 -12 46.9231 86.3944   6
  -2  -6  12-6.47099 74.1798   8
   2  -6 -11 1365.78 186.288   6
  -2  -6  11 1285.99 189.169   8
   2  -6 -10 1812.05 202.542   6
  -2  -6  10 1496.50 137.821   3
  -2  -6  10 1641.52 202.090   8
  -2   6   9 236.405 57.2499   4
   2  -6  -9 192.452 83.8139   6
  -2  -6   9 306.544 72.1105   3
  -2  -6   9 322.641 109.229   8
   2  -6  -8 15729.4 524.062   6
  -2   6   8 14997.6 313.876   4
  -2  -6   8 14065.8 343.995   3
  -2  -6   8 15106.1 535.905   8
  -2   6   7 836.713 84.9786   4
  -2  -6   7 714.443 131.396   8
  -2  -6   7 765.364 83.4536   3
   2  -6  -7 827.124 136.187   6
  -2  -6   6 10193.7 377.763   5
  -2  -6   6 10026.0 399.529   8
  -2   6   6 10246.8 275.473   4
   2  -6  -6 11321.7 410.792   6
  -2   6   5 1819.56 122.929   4
  -2  -6   5 2054.66 171.494   5
   2  -6  -5 1770.02 168.969   6
  -2  -6   5 2069.20 161.659   7
  -2  -6   5 2053.99 183.372   8
  -2  -6   4 16186.4 408.052   7
   2  -6  -4 17315.1 469.880   6
  -2  -6   4 16500.4 450.029   5
  -2  -6   4 16581.9 471.642   8
   2  -6  -3 3846.66 100.642   8
  -2  -6   3 3906.16 223.602   8
   2   6  -3 3349.69 148.777   6
   2  -6  -3 4012.80 207.133   5
   2   6  -3 3641.84 142.723   3
  -2  -6   3 3626.70 190.496   7
   2  -6  -3 4032.78 224.992   6
  -2  -6   3 3900.84 214.693   5
   2  -6  -2 19922.5 449.305   5
   2   6  -2 18846.9 350.871   6
  -2  -6   2 19920.8 425.720   7
   2  -6  -2 20226.1 480.902   6
  -2  -6   2 19829.6 474.485   5
  -2   6   2 19581.6 295.669   8
  -2  -6   2 19821.8 460.076   8
   2   6  -2 19995.2 344.032   3
   2  -6  -2 19710.8 295.553   8
  -2   6   1 3302.94 184.769   1
   2  -6  -1 3396.36 190.113   5
  -2   6   1 3159.80 140.025   8
   2  -6  -1 3427.65 142.746   8
  -2  -6   1 3434.78 196.547   5
  -2   6   0 929.665 108.439   1
  -2  -6   0 745.517 81.0875   6
   2   6   0 702.570 94.5745   4
  -2   6   0 791.596 59.0311   7
   2  -6   0 806.604 100.739   5
   2  -6   0 743.885 81.0165   8
  -2  -6   0 756.112 101.049   5
   2  -6   1 4160.98 222.226   5
  -2   6  -1 4218.35 119.230   3
  -2   6  -1 4099.14 198.316   1
  -2  -6  -1 4137.73 220.712   5
  -2  -6  -1 4234.60 186.299   6
   2  -6   1 3966.85 187.099   8
   2   6   1 4182.10 220.781   4
   2  -6   2 7361.40 271.260   8
  -2   6  -2 7107.61 251.152   1
   2   6   2 7628.11 292.802   4
   2  -6   2 7337.17 304.281   5
  -2  -6  -2 7206.32 258.062   6
   2  -6   3 422.823 86.4128   8
   2   6   3 540.207 107.146   4
  -2   6  -3 666.185 102.233   1
  -2  -6  -3 534.521 96.2091   6
  -2  -6  -4 24647.5 531.836   6
   2   6   4 24189.2 237.421   2
   2   6   4 23683.2 528.526   4
  -2   6  -4 23473.9 465.848   1
   2  -6   4 24699.2 559.401   8
   2  -6   4 23743.4 292.826   7
  -2  -6  -5 1698.73 151.261   6
  -2   6  -5 1530.90 133.732   1
   2   6   5 1490.46 150.262   4
   2  -6   5 1779.05 172.669   8
  -2   6  -6 5124.11 233.606   1
   2   6   6 5216.56 267.022   4
  -2  -6  -6 4993.44 276.376   6
   2  -6   6 5361.84 295.794   8
  -2  -6  -7 1375.53 159.220   6
   2  -6   7 1566.69 183.285   8
   2   6   7 1862.81 183.154   4
   2   6   8 243.602 57.4863   8
  -2  -6  -8 171.095 88.2543   6
   2  -6   8 167.840 87.7223   8
   2   6   8 213.553 107.097   4
   2   6   9 2902.56 223.404   4
   2  -6   9 2978.45 255.220   8
  -2  -6  -9 2736.68 239.571   6
   2   6   9 2879.15 161.614   8
   2   6  10 792.835 136.273   4
   2  -6  10 598.903 137.875   8
  -2  -6 -10 781.509 148.649   6
   2   6  10 606.421 83.4772   8
  -2  -6 -11-41.2232 82.7307   6
   2  -6  11-72.4751 71.3240   8
   2   6  11-16.0018 83.0297   4
   2  -6  12 1997.97 241.494   8
  -2  -6 -12 2109.06 254.372   6
   2  -6  13 232.390 123.371   8
  -2  -6 -13 188.871 133.970   6
  -2  -6 -14 987.649 201.931   6
   2  -6  14 1240.31 219.973   8
  -2  -6 -15-11.9241 103.593   6
   2  -6  15-47.8611 102.475   8
   2  -6  16 269.508 119.182   8
   2   7 -16-50.8207 111.747   2
  -2  -7  16-14.5578 98.7222   8
   2  -7 -15 2635.26 309.886   6
  -2  -7  15 2862.67 325.675   8
   2  -7 -14 43.1300 73.8651   6
  -2  -7  14 57.2859 90.7326   8
  -2  -7  13 199.706 121.097   8
   2  -7 -13 120.548 103.147   6
   2  -7 -12 291.677 112.447   6
  -2  -7  12 346.898 139.521   8
   2  -7 -11 448.914 127.210   6
  -2  -7  11 397.843 121.114   8
   2  -7 -10 12.4995 77.8221   6
  -2  -7  10 33.6530 85.9137   8
  -2   7   9 9792.87 279.192   4
  -2  -7   9 11061.4 492.285   8
   2  -7  -9 10484.0 468.106   6
  -2   7   8 95.2131 63.4530   4
   2  -7  -8 171.388 95.7603   6
  -2  -7   8 108.335 75.4178   5
  -2  -7   8 103.273 97.8535   8
   2  -7  -7 17796.0 564.887   6
  -2  -7   7 17428.9 572.238   8
  -2   7   7 16829.5 381.594   4
  -2  -7   7 16422.6 525.287   5
   2  -7  -6 105.954 82.2762   6
  -2  -7   6-6.94780 80.9697   8
  -2  -7   6 97.4897 83.3877   7
  -2   7   6 3.69529 60.1909   4
  -2  -7   6 33.2227 72.4528   5
  -2  -7   5 10651.0 397.474   5
  -2  -7   5 10472.8 353.620   7
  -2   7   5 10455.4 313.855   4
   2  -7  -5 10258.0 401.380   6
  -2  -7   5 10949.4 422.626   8
  -2  -7   4 14.5023 64.2241   7
  -2  -7   4 46.5153 55.4546   5
   2  -7  -4-11.1429 59.2893   6
  -2  -7   4 101.682 76.9750   8
  -2  -7   3 19374.8 449.527   7
  -2  -7   3 19587.1 509.919   8
   2  -7  -3 19365.9 488.751   5
   2   7  -3 18508.9 323.617   3
   2  -7  -3 19394.2 516.455   6
  -2  -7   3 18943.7 504.974   5
  -2  -7   2 616.392 94.1937   7
  -2  -7   2 726.025 110.057   8
   2  -7  -2 670.975 118.292   6
   2   7  -2 537.058 51.9524   1
   2  -7  -2 702.407 66.7037   8
  -2   7   2 599.946 102.327   1
   2  -7  -2 691.554 97.5190   5
  -2  -7   2 586.555 103.782   5
  -2   7   2 626.695 65.6919   8
   2   7  -2 581.838 69.2970   3
  -2  -7   1 18476.3 486.756   5
   2  -7  -1 17941.2 351.110   8
   2  -7  -1 18681.1 477.880   5
  -2   7   1 18368.4 451.606   1
  -2  -7   0 1548.94 151.474   5
  -2   7   0 1541.19 89.4301   7
  -2  -7   0 1617.51 126.142   6
   2  -7   0 1517.63 117.616   8
   2  -7   0 1610.47 152.495   5
  -2   7   0 1756.35 144.833   1
   2   7   0 1436.80 150.349   4
  -2  -7  -1 225.074 80.2150   5
   2  -7   1 261.830 67.5528   8
  -2  -7  -1 326.480 71.5662   6
   2   7   1 161.429 85.0845   4
  -2   7  -1 319.163 82.1025   1
   2  -7   1 302.809 82.4581   5
  -2   7  -1 288.337 43.0479   3
  -2   7  -2 540.297 89.3592   1
  -2  -7  -2 540.715 83.5969   6
   2  -7   2 438.752 81.2994   8
   2  -7   2 534.375 93.4659   5
   2   7   2 510.411 106.421   4
  -2   7  -3 4935.47 231.855   1
   2  -7   3 4955.07 279.720   5
   2  -7   3 4654.79 243.734   8
  -2  -7  -3 4953.01 242.911   6
   2   7   3 5002.84 265.740   4
   2   7   4 542.789 128.110   4
  -2   7  -4 280.845 82.0178   1
  -2  -7  -4 359.643 87.4679   6
   2  -7   4 292.956 38.5765   7
   2  -7   4 380.158 87.0399   8
  -2   7  -5 36627.1 610.567   1
  -2  -7  -5 37467.2 726.358   6
   2   7   5 38125.7 720.447   4
   2  -7   5 36019.3 421.258   7
   2  -7   5 37970.3 767.166   8
   2   7   6 1632.18 163.607   4
  -2   7  -6 1525.77 137.860   1
  -2  -7  -6 1730.71 177.173   6
   2  -7   6 1606.97 176.705   8
  -2  -7  -7 8277.81 384.829   6
   2   7   7 8490.15 363.310   4
   2  -7   7 8309.54 401.590   8
   2  -7   8 65.2059 71.8979   8
   2   7   8 18.9328 37.8342   8
   2  -7   9 8.33769 69.4841   8
  -2  -7  -9-38.4124 68.6529   6
   2   7   9 131.713 102.278   4
   2  -7  10 90.9106 92.2959   8
  -2  -7 -10 120.847 87.3291   6
   2   7  10 187.481 109.490   4
   2  -7  11 1959.12 246.234   8
   2   7  11 1621.10 185.259   4
  -2  -7 -11 1893.96 231.254   6
  -2  -7 -12 52.9561 91.0234   6
   2  -7  12 94.0023 86.8376   8
   2  -7  13 3230.37 324.271   8
  -2  -7 -13 3289.97 324.303   6
  -2  -7 -14-78.8772 115.532   6
   2  -7  14 113.402 122.452   8
  -2  -7 -15 619.082 180.293   6
   2  -7  15 579.812 181.126   8
  -2  -8  15 471.013 161.863   8
   2  -8 -15 302.720 131.668   6
  -2  -8  15 445.536 149.136   5
  -2  -8  14 170.656 123.698   8
   2  -8 -14 251.192 135.674   6
  -2  -8  14 254.127 126.081   5
   2  -8 -13 370.681 141.533   6
  -2  -8  13 207.899 103.342   5
  -2  -8  13 466.821 166.054   8
  -2  -8  12 2078.42 239.394   5
   2  -8 -12 1958.44 248.870   6
  -2  -8  12 2283.07 272.970   8
  -2  -8  11 605.410 151.584   8
  -2  -8  11 690.436 149.136   5
   2  -8 -11 627.802 144.344   6
   2  -8 -10 6172.32 393.321   6
  -2  -8  10 5796.53 393.572   8
  -2  -8  10 5936.91 368.797   5
  -2  -8   9 52.3360 82.5858   8
   2  -8  -9 192.202 106.730   6
  -2  -8   9 43.7029 63.4868   5
   2  -8  -8 2466.24 233.248   6
  -2  -8   8 2842.32 242.910   5
  -2   8   8 2704.00 171.102   4
  -2  -8   8 3044.53 270.620   8
  -2  -8   8 2784.29 220.513   7
  -2   8   7 2903.14 182.190   4
  -2  -8   7 2752.88 251.571   8
   2  -8  -7 2612.11 236.216   6
  -2  -8   7 2690.70 233.403   5
  -2  -8   7 2334.43 193.526   7
  -2  -8   6 436.381 93.3029   7
  -2   8   6 368.288 89.9469   4
   2  -8  -6 384.104 105.814   6
  -2  -8   6 348.217 110.585   5
  -2  -8   6 391.558 116.620   8
  -2  -8   5 1769.34 161.410   7
   2  -8  -5 1621.71 176.994   6
  -2   8   5 1602.06 141.444   4
  -2  -8   5 1509.59 167.950   5
  -2  -8   5 1644.25 185.565   8
   2  -8  -4 650.720 122.652   6
  -2  -8   4 594.453 95.7570   7
  -2  -8   4 617.817 117.584   8
  -2  -8   4 586.777 122.864   5
  -2  -8   3 3391.43 202.911   7
  -2  -8   3 3404.74 237.320   5
   2   8  -3 3395.55 98.5902   1
   2  -8  -3 3465.73 225.583   5
   2  -8  -3 3695.04 245.905   6
  -2  -8   3 3311.99 228.069   8
   2   8  -3 3154.76 138.889   3
   2  -8  -2 4145.40 168.441   8
  -2  -8   2 3958.18 251.406   5
  -2   8   2 4457.54 247.094   1
   2   8  -2 4156.60 146.889   1
   2  -8  -2 4071.34 245.943   5
   2   8  -2 3900.27 169.339   3
  -2  -8   1 7960.31 350.990   5
  -2   8   1 7066.84 303.550   1
   2  -8  -1 7433.90 245.767   8
   2  -8  -1 7788.34 336.812   5
   2  -8   0 31676.4 681.434   5
   2   8   0 31343.7 684.284   4
  -2   8   0 31113.1 434.281   7
  -2   8   0 30721.9 602.980   1
  -2  -8   0 30967.2 684.332   5
   2  -8   0 31334.0 546.164   8
   2   8   1 2877.24 216.628   4
  -2   8  -1 2961.68 191.518   1
   2  -8   1 2698.46 176.889   8
  -2  -8  -1 3083.60 190.724   6
   2  -8   1 2907.50 216.778   5
  -2   8  -1 2935.46 110.134   3
  -2  -8  -1 2912.93 220.090   5
   2  -8   2 3090.06 228.196   5
  -2   8  -2 2847.91 186.146   1
   2  -8   2 2526.28 182.660   8
   2   8   2 3219.96 226.147   4
  -2  -8  -2 3182.30 201.038   6
   2   8   3 2892.90 217.954   4
   2  -8   3 2870.36 229.994   5
  -2   8  -3 2905.55 190.179   1
   2  -8   3 2724.34 198.891   8
  -2  -8  -3 2799.15 199.878   6
  -2  -8  -4 1542.61 157.052   6
  -2   8  -4 1663.70 147.871   1
   2  -8   4 1335.53 152.949   8
   2   8   4 1542.53 171.779   4
   2  -8   4 1392.26 173.295   5
   2   8   5 111.064 29.0517   2
   2   8   5-102.487 122.448   4
   2  -8   5 81.6733 72.1329   8
   2  -8   5 40.0180 27.9085   7
  -2  -8  -5 86.6788 63.0429   6
  -2   8  -5 123.743 67.4058   1
  -2   8  -6 262.402 80.3338   1
   2  -8   6 271.716 46.3937   7
   2   8   6 36.0937 94.9269   4
   2  -8   6 317.797 99.0226   8
  -2  -8  -6 375.993 98.5311   6
  -2  -8  -7 2527.99 224.211   6
  -2   8  -7 2570.10 174.956   1
   2  -8   7 2415.18 228.706   8
   2   8   7 2684.47 217.308   4
  -2  -8  -8 43.6712 74.9615   6
   2   8   8 203.637 106.167   4
   2  -8   8 133.556 83.5794   8
  -2  -8  -9 31.7787 73.4392   6
   2   8   9 216.538 104.625   4
   2  -8   9 28.0893 80.2677   8
  -2  -8 -10 530.461 130.773   6
   2   8  10 401.983 133.472   4
   2  -8  10 459.523 139.612   8
  -2  -8 -11 249.217 135.988   6
   2  -8  11 142.232 103.986   8
   2  -8  12 2216.81 275.973   8
  -2  -8 -12 2524.93 280.880   6
   2  -8  13-61.9709 97.9747   8
  -2  -8 -13 176.767 124.411   6
   2  -8  14 357.491 156.195   8
  -2  -8 -14 398.096 143.661   6
  -2  -9  15 834.304 181.028   5
  -2  -9  14 52.5577 107.646   8
   2  -9 -14-31.5381 100.533   6
  -2  -9  14 186.790 99.0720   5
   2  -9 -13 1478.89 241.229   6
  -2  -9  13 1388.44 231.254   8
  -2  -9  13 1342.19 214.700   5
   2  -9 -12 275.905 125.635   6
  -2  -9  12 123.752 98.3299   8
  -2  -9  12 61.6465 69.8530   5
  -2  -9  11 756.438 150.608   7
   2  -9 -11 671.306 153.796   6
  -2  -9  11 825.028 170.199   8
  -2  -9  11 589.499 141.327   5
  -2  -9  10 106.981 107.089   8
   2  -9 -10 113.347 100.423   6
  -2  -9  10 199.291 98.6466   7
  -2  -9  10 45.2788 83.6177   5
  -2  -9   9 849.508 137.221   7
   2  -9  -9 1113.00 180.040   6
  -2  -9   9 827.725 150.368   5
  -2  -9   9 741.865 154.236   8
  -2  -9   8 178.274 101.542   8
  -2   9   8 184.795 69.2882   4
   2  -9  -8 211.456 99.6489   6
  -2  -9   8 397.696 109.935   7
  -2  -9   8 287.840 109.571   5
   2  -9  -7 4527.09 317.430   6
  -2  -9   7 4522.82 311.627   5
  -2  -9   7 4498.48 322.369   8
  -2  -9   7 4666.30 273.043   7
  -2   9   7 4967.41 253.883   4
   2  -9  -6 905.650 150.179   6
  -2  -9   6 594.698 111.780   7
  -2   9   6 711.824 113.108   4
  -2  -9   6 579.884 126.813   5
  -2  -9   6 736.071 145.053   8
   2  -9  -5 5725.11 333.057   6
  -2  -9   5 4863.71 259.382   7
  -2  -9   5 5235.90 322.260   8
  -2  -9   5 5130.33 318.120   5
  -2   9   5 5270.08 268.797   4
  -2  -9   4 64.6230 60.7994   7
   2  -9  -4 44.0940 81.0929   6
  -2  -9   4 55.3537 65.3472   8
  -2  -9   4 158.199 86.6326   5
  -2   9   3 683.480 115.168   1
   2  -9  -3 830.940 140.842   6
  -2  -9   3 595.430 116.475   5
   2   9  -3 716.062 58.3607   1
   2  -9  -3 797.492 124.091   5
   2   9  -3 579.433 66.8044   3
  -2  -9   3 700.748 124.206   8
  -2   9   3 576.715 66.9301   8
   2  -9  -2 838.163 135.448   5
  -2   9   2 765.949 125.150   1
   2  -9  -2 737.952 83.1275   8
   2   9  -2 784.705 77.1237   1
  -2  -9   2 657.243 121.068   5
  -2  -9   1 260.079 95.3261   5
   2  -9  -1 285.579 67.4365   8
  -2   9   1 125.443 79.6315   1
   2  -9  -1 180.216 76.7310   5
  -2   9   0 4926.58 262.109   1
   2  -9   0 4997.95 234.872   8
   2   9   0 4699.00 289.763   4
  -2  -9   0 4450.07 284.420   5
   2  -9   0 5102.29 297.894   5
  -2  -9  -1 3610.10 223.127   6
   2  -9   1 3335.19 206.917   8
  -2  -9  -1 3860.32 266.970   5
  -2   9  -1 3501.40 213.825   1
  -2   9  -1 3655.93 125.037   3
   2  -9   1 3566.76 254.908   5
   2   9   1 3767.05 259.728   4
   2  -9   2 286.192 83.2185   8
  -2   9  -2 236.549 88.5422   1
  -2  -9  -2 255.904 81.9298   6
   2   9   2 291.570 123.960   4
   2  -9   2 184.461 86.0182   5
  -2  -9  -3 10255.2 393.146   6
   2   9   3 9669.13 412.104   4
  -2   9  -3 10250.2 352.183   1
   2  -9   3 10192.1 442.000   5
   2  -9   3 10119.0 395.946   8
   2  -9   4 1638.34 179.923   8
   2   9   4 1725.87 196.159   4
  -2   9  -4 1847.09 159.027   1
  -2  -9  -4 1744.78 173.520   6
   2  -9   4 1698.53 197.555   5
  -2  -9  -5 7716.71 370.155   6
  -2   9  -5 7698.57 299.642   1
   2  -9   5 7352.48 377.229   8
   2  -9   5 7324.70 398.421   5
   2   9   5 7842.79 370.787   4
  -2   9  -6 864.033 115.876   1
   2   9   6 809.166 137.856   4
   2  -9   6 703.780 146.751   5
  -2  -9  -6 766.126 134.876   6
   2  -9   6 667.176 135.552   8
   2  -9   7 3039.06 262.948   8
  -2  -9  -7 3288.56 264.503   6
  -2   9  -7 2769.35 181.847   1
   2   9   7 3265.35 258.812   4
   2   9   8 51.8470 99.2841   4
   2  -9   8 56.2256 85.2050   8
  -2  -9  -8 33.7593 80.3338   6
  -2  -9  -9 2659.17 260.154   6
   2   9   9 2954.93 258.352   4
   2  -9   9 2614.27 269.084   8
   2   9  10 113.157 113.558   4
  -2  -9 -10 133.304 95.5387   6
   2  -9  10 249.854 118.844   8
   2  -9  11 1922.72 256.375   8
  -2  -9 -11 1669.16 235.067   6
   2  -9  12 447.535 145.096   8
  -2  -9 -12 329.147 138.879   6
   2  -9  13 559.824 160.654   8
  -2  -9 -13 660.388 173.748   6
  -2 -10  14 724.941 166.789   5
   2 -10 -13-108.854 115.107   6
  -2 -10  13 154.583 117.613   8
  -2 -10  13 52.4281 102.684   5
  -2 -10  12 14.5046 84.1321   8
  -2 -10  12-7.87723 87.1631   5
   2 -10 -12 2.06447 97.7608   6
   2 -10 -11 183.545 108.794   6
  -2 -10  11-17.6535 99.8912   8
  -2 -10  11 205.089 114.845   5
  -2 -10  10 1183.45 194.481   5
   2 -10 -10 1262.47 206.185   6
  -2 -10  10 1172.20 213.368   8
  -2 -10   9 174.871 89.6891   7
  -2 -10   9 192.750 105.772   5
  -2 -10   9 235.679 109.269   8
   2 -10  -9 266.745 122.703   6
  -2 -10   8 4690.34 287.700   7
  -2 -10   8 4774.42 344.645   5
  -2 -10   8 5115.45 371.176   8
   2 -10  -8 4893.85 354.868   6
  -2 -10   7 9.41444 75.7265   8
  -2 -10   7 15.3013 62.2461   7
  -2  10   7 130.099 84.8319   4
  -2 -10   7 21.1420 66.9584   5
   2 -10  -7 54.2426 83.1001   6
   2 -10  -6 3832.56 299.857   6
  -2  10   6 3933.91 251.126   4
  -2 -10   6 3302.05 224.717   7
  -2 -10   6 3714.35 294.554   5
  -2 -10   6 3567.46 289.826   8
  -2 -10   5 296.689 80.9832   7
  -2  10   5 330.675 92.9811   4
  -2 -10   5 364.192 111.815   8
  -2 -10   5 362.664 108.344   5
   2 -10  -5 364.679 124.804   6
  -2 -10   4 11631.4 474.248   8
   2 -10  -4 12268.5 498.590   6
  -2 -10   4 11864.4 495.935   5
  -2  10   3 199.424 90.1450   1
  -2 -10   3 205.454 86.5184   5
   2 -10  -3 307.070 104.711   5
  -2  10   2 10967.9 425.286   1
   2 -10  -2 11278.0 459.814   5
   2  10  -2 11330.0 279.962   1
   2 -10  -2 10975.0 307.162   8
  -2 -10   2 10990.0 466.593   5
  -2  10   1-61.6280 75.3014   1
   2 -10  -1 27.9346 67.6648   5
   2 -10  -1 39.5614 48.0054   8
  -2 -10   1-63.1341 70.4345   5
   2  10  -1 2.55123 46.2360   1
  -2  10   0 308.066 97.9233   1
   2  10   0-45.6000 112.746   4
  -2 -10   0 88.2231 78.5206   5
   2 -10   0 156.745 60.0522   8
   2 -10   0 107.955 77.5741   5
   2 -10   1 1727.10 191.640   5
  -2  10  -1 1568.46 156.927   1
   2 -10   1 1918.89 167.188   8
  -2 -10  -1 1711.83 198.511   5
  -2  10  -1 1870.41 88.2832   3
   2  10   1 1697.55 192.968   4
   2  10   2 4018.06 284.791   4
  -2  10  -2 3818.08 234.091   1
   2 -10   2 4085.69 293.190   5
   2 -10   2 4101.92 252.885   8
  -2 -10  -2 4081.15 254.744   6
   2  10   3 1411.98 183.361   4
   2 -10   3 1273.71 179.321   5
   2 -10   3 1419.08 165.077   8
  -2  10  -3 1531.48 166.736   1
  -2 -10  -3 1619.21 171.395   6
  -2  10  -4 24851.5 556.945   1
   2 -10   4 25247.9 748.360   5
   2 -10   4 24543.7 671.724   8
   2  10   4 24527.2 684.558   4
  -2 -10  -4 24387.0 661.098   6
   2 -10   5-14.0681 64.0632   8
  -2 -10  -5-1.57257 61.2357   6
   2 -10   5 55.3757 75.3923   5
  -2  10  -5 11.7538 58.9153   1
   2  10   5 210.273 121.706   4
  -2 -10  -6 7316.26 394.396   6
   2 -10   6 7903.42 419.655   8
   2 -10   6 7379.17 429.541   5
   2  10   6 7433.17 386.017   4
  -2 -10  -7 213.700 101.339   6
   2  10   7 238.667 114.800   4
   2 -10   7 229.067 97.8588   5
   2 -10   7 101.357 94.1268   8
  -2 -10  -8 195.016 101.860   6
   2  10   8 134.049 111.412   4
   2 -10   8 166.434 106.546   5
   2 -10   8 158.326 101.624   8
   2 -10   9 55.2182 98.6395   5
   2  10   9 105.660 105.037   4
  -2 -10  -9 133.184 98.9976   6
   2 -10   9 25.3196 74.7396   8
   2 -10  10 586.395 149.794   8
  -2 -10 -10 718.768 171.509   6
  -2 -10 -11 14.2659 82.8475   6
   2 -10  11 53.8764 92.1992   8
  -2 -10 -12 2107.14 276.261   6
   2 -10  12 1799.11 270.066   8
  -2 -10 -13-115.640 113.598   6
   2 -10  13 64.2648 100.467   8
  -2 -11  13 220.076 118.425   5
   2 -11 -12 147.782 117.142   6
  -2 -11  12 0.45663 84.4132   8
  -2 -11  12 150.868 111.653   5
  -2 -11  11 3237.31 347.989   8
  -2 -11  11 2865.76 303.826   5
   2 -11 -11 3017.75 326.288   6
  -2 -11  10-57.4073 127.697   8
  -2 -11  10 4.46785 71.4856   5
   2 -11 -10 131.952 114.566   6
  -2 -11   9 5468.97 394.540   5
  -2 -11   9 5126.20 400.942   8
   2 -11  -9 5758.80 414.437   6
   2 -11  -8 773.573 160.688   6
  -2 -11   8 729.776 161.907   8
  -2 -11   8 599.920 139.208   5
  -2 -11   7 1311.74 194.511   5
   2 -11  -7 1165.10 179.729   6
  -2  11   7 1268.62 160.588   4
  -2 -11   7 1567.18 213.292   8
  -2 -11   6 23.7538 75.1491   5
  -2 -11   6 91.9970 69.4249   7
  -2 -11   6-42.1140 79.7900   8
   2 -11  -6 108.328 85.4118   6
  -2  11   6 3.58008 68.1718   4
   2 -11  -5 1904.96 221.982   6
  -2 -11   5 2099.14 229.372   8
  -2  11   5 1797.12 183.424   4
  -2 -11   5 1722.20 209.992   5
  -2  11   4 435.749 103.394   4
  -2 -11   4 669.311 138.242   8
  -2 -11   4 531.812 128.307   5
  -2  11   4 522.958 127.803   1
   2 -11  -3 9290.81 442.770   5
  -2  11   3 8706.09 411.267   1
  -2 -11   3 8416.68 437.166   5
   2 -11  -2 187.517 93.8816   5
  -2  11   2 148.548 82.2899   1
  -2 -11   2 100.179 77.0546   5
   2 -11  -1 7594.74 402.479   5
  -2  11   1 8060.65 376.629   1
   2 -11  -1 7554.11 296.353   8
   2  11  -1 7574.45 275.940   1
  -2 -11   1 7548.89 408.173   5
   2  11  -1 7622.77 416.553   4
   2  11   0 353.523 71.8765   1
   2 -11   0 315.805 92.3341   5
  -2 -11   0 511.824 136.130   5
  -2  11   0 419.254 114.776   1
   2  11   0 470.844 116.296   4
   2 -11   0 468.210 93.6361   8
   2 -11   1 6247.12 372.789   5
   2  11   1 6363.88 374.014   4
   2 -11   1 6220.30 307.505   8
  -2  11  -1 6373.30 322.106   1
   2  11   2 312.258 123.613   4
  -2 -11  -2 637.808 118.341   6
   2 -11   2 706.591 123.509   8
   2 -11   2 533.956 120.029   5
  -2  11  -2 664.385 113.591   1
   2 -11   3 8311.26 394.696   8
  -2  11  -3 7757.94 336.101   1
   2  11   3 7727.80 414.278   4
  -2 -11  -3 7943.08 387.360   6
   2 -11   3 7891.14 434.443   5
   2 -11   4 174.675 84.0941   8
  -2  11  -4 383.161 98.8794   1
   2 -11   4 246.108 106.893   5
   2  11   4 171.482 110.687   4
  -2 -11  -4 182.277 85.1320   6
  -2 -11  -5 6970.01 387.648   6
   2  11   5 7119.86 399.402   4
   2 -11   5 6763.21 390.352   8
   2 -11   5 6537.73 415.610   5
   2  11   6 361.646 119.720   4
   2 -11   6 492.996 131.172   8
   2 -11   6 514.073 139.686   5
  -2 -11  -6 461.224 120.050   6
  -2 -11  -7 4674.44 339.321   6
   2 -11   7 4849.48 361.827   8
   2 -11   7 4835.96 379.263   5
   2  11   7 4644.06 330.871   4
  -2 -11  -8 129.642 93.7117   6
   2 -11   8 28.3386 84.9368   8
   2 -11   8 142.356 119.879   5
   2  11   8-52.2544 87.9809   4
   2 -11   9 2010.24 254.478   8
  -2 -11  -9 2350.38 269.162   6
   2 -11   9 1986.81 271.188   5
   2  11   9 2272.75 244.990   4
  -2 -11 -10 332.527 130.130   6
   2 -11  10 321.423 128.603   5
   2 -11  10 414.104 137.378   8
   2 -11  11 1868.12 285.915   5
   2 -11  11 1814.11 259.782   8
  -2 -11 -11 2113.49 268.864   6
   2 -11  12 86.4293 104.763   8
   2 -11  12 132.272 131.809   5
  -2 -11 -12 2.63931 98.7420   6
  -2 -12  12 505.253 154.940   5
  -2 -12  11 203.686 112.497   5
   2 -12 -11 295.730 148.185   6
  -2 -12  11 242.656 128.485   8
   2 -12 -10 572.934 170.231   6
  -2 -12  10 711.549 172.814   5
  -2 -12  10 536.335 165.965   8
   2 -12  -9-45.7443 91.2919   6
  -2 -12   9 20.6882 88.4932   8
  -2 -12   9 168.253 128.778   5
  -2 -12   8 2464.22 276.174   5
   2 -12  -8 2562.91 286.097   6
  -2 -12   8 2429.74 282.259   8
  -2 -12   7 159.780 105.135   5
   2 -12  -7-37.8945 86.9348   6
  -2 -12   7 211.524 115.943   8
  -2 -12   6 5515.46 382.796   8
   2 -12  -6 6175.58 411.141   6
  -2  12   6 5377.61 329.836   4
  -2 -12   6 6058.45 411.533   5
  -2  12   5 111.182 96.1702   4
  -2 -12   5-3.14471 70.9064   5
  -2  12   5-72.1724 97.4620   1
  -2 -12   5 80.3302 85.3256   8
  -2  12   4 3505.63 285.025   1
  -2 -12   4 2931.46 278.280   5
  -2  12   4 3085.26 255.830   4
   2 -12  -3 121.340 91.4619   5
  -2  12   3 74.0003 85.3492   1
  -2 -12   3 84.3520 79.1142   5
  -2  12   2 2604.61 236.170   1
   2 -12  -2 2628.82 255.260   5
  -2 -12   2 2659.87 260.065   5
   2  12  -1-100.194 132.846   4
   2 -12  -1 67.6721 84.5202   5
  -2 -12   1 110.064 103.721   5
  -2  12   1 186.170 102.182   1
  -2 -12   0 7224.01 423.923   5
  -2  12   0 7531.25 373.736   1
   2 -12   0 7074.05 415.663   5
   2 -12   0 7244.85 326.459   8
   2  12   0 7025.47 421.132   4
  -2  12  -1 103.633 82.9378   1
   2 -12   1 3.23741 81.3421   5
   2  12   1-132.736 121.814   4
   2 -12   1 158.898 82.8497   8
   2 -12   2 6822.36 356.024   8
   2 -12   2 7132.43 429.856   5
  -2  12  -2 7280.68 347.440   1
   2  12   2 7182.36 425.040   4
   2  12   3 84.8438 92.3037   4
   2 -12   3 9.96138 74.7744   5
  -2 -12  -3 157.313 94.4599   6
   2 -12   3 65.4832 69.6092   8
  -2 -12  -4 2104.87 222.456   6
   2 -12   4 2031.90 244.597   5
   2  12   4 2183.51 245.258   4
   2 -12   4 2231.22 229.503   8
  -2 -12  -5 139.137 98.0906   6
   2  12   5 258.090 135.064   4
   2 -12   5 15.6605 72.0598   8
   2 -12   5 182.745 117.010   5
   2  12   6 1140.43 171.333   4
   2 -12   6 1515.66 223.728   5
  -2 -12  -6 1346.19 195.268   6
   2 -12   6 1524.95 211.313   8
   2  12   7 201.789 114.138   4
   2 -12   7 346.107 125.203   8
   2 -12   7 151.355 95.1280   5
  -2 -12  -7 122.486 84.4608   6
   2  12   8 1527.57 226.814   4
  -2 -12  -8 1444.62 212.589   6
   2 -12   8 1551.99 243.203   5
   2 -12   8 1176.50 198.949   8
   2 -12   9 158.622 123.066   8
   2 -12   9-37.7473 88.1531   5
  -2 -12  -9-93.4991 90.4104   6
   2 -12  10 1005.56 211.998   8
   2 -12  10 856.222 189.772   5
  -2 -12 -10 851.418 190.693   6
  -2 -12 -11 197.586 114.494   6
   2 -12  11 215.641 149.393   5
   2 -12  11 24.0661 85.6635   8
  -2 -13  11 184.594 120.703   5
  -2 -13  10 80.6541 104.647   5
  -2 -13  10 108.729 111.895   8
   2 -13 -10-75.3538 81.8031   6
   2 -13  -9 1958.44 273.082   6
  -2 -13   9 2056.93 271.200   5
  -2 -13   9 2185.81 293.036   8
   2 -13  -8 75.2954 106.721   6
  -2 -13   8-5.53982 98.4677   5
  -2 -13   8 182.500 110.926   8
  -2  13   7 1025.28 187.498   1
   2 -13  -7 1024.57 199.414   6
  -2 -13   7 983.644 188.298   5
  -2 -13   7 954.466 181.975   8
  -2  13   6-117.810 108.466   1
  -2  13   6 171.945 97.9784   4
  -2 -13   6-18.6797 91.3140   5
  -2  13   5-31.4356 84.6049   1
  -2 -13   5 261.015 122.089   5
  -2  13   5 174.396 94.2089   4
  -2 -13   4 52.2611 83.3953   5
  -2  13   4 18.6836 84.1868   1
  -2  13   4-77.9801 96.9296   4
  -2  13   3 531.942 139.010   1
  -2 -13   3 428.074 132.983   5
  -2  13   2 68.3856 84.7735   1
  -2 -13   2 158.184 95.6538   5
   2 -13  -2 126.852 95.5537   5
   2  13  -2-172.728 132.764   4
   2 -13  -1 3978.98 330.757   5
  -2 -13   1 3719.01 326.399   5
  -2  13   1 4059.13 298.229   1
   2  13  -1 3895.09 338.317   4
   2  13   0-69.9547 123.313   4
  -2 -13   0 115.031 110.003   5
  -2  13   0 22.1274 92.5312   1
   2 -13   0-8.22471 76.2744   5
   2 -13   1 1012.05 142.240   8
   2 -13   1 1034.46 180.065   5
   2  13   1 963.991 187.633   4
   2  13   2 320.398 126.991   4
   2 -13   2 333.601 99.8883   8
   2 -13   2 422.936 124.750   5
   2  13   3 797.172 181.558   4
   2 -13   3 903.178 174.103   5
   2 -13   3 870.307 151.218   8
  -2 -13  -4 98.7923 69.0938   6
   2  13   4 91.3397 114.109   4
   2 -13   4 77.3036 98.5644   5
   2 -13   4 201.283 95.6662   8
   2 -13   5 1426.04 204.569   8
   2 -13   5 1671.11 236.279   5
  -2 -13  -5 1713.04 216.738   6
   2  13   5 1704.87 237.443   4
   2 -13   6 216.328 111.803   8
   2  13   6-22.1157 120.396   4
  -2 -13  -6 208.107 100.189   6
   2 -13   6 76.7916 91.9316   5
   2  13   7-68.2775 116.023   4
   2 -13   7 221.950 125.771   5
   2 -13   7 149.840 107.634   8
  -2 -13  -7-7.99722 91.6111   6
  -2 -13  -8 18.7830 89.6934   6
   2  13   8 164.056 127.817   4
   2 -13   8 196.675 123.543   5
   2 -13   8 112.275 119.994   8
   2 -13   9 119.996 106.807   8
   2 -13   9 115.754 110.572   5
  -2 -13  -9 153.921 107.883   6
  -2 -13 -10-132.261 117.405   6
  -2 -14   9 4.20762 83.7595   5
  -2  14   9-158.753 141.358   1
  -2  14   8 825.519 178.134   1
   2 -14  -8 1076.13 221.484   6
  -2 -14   8 1362.30 234.125   5
  -2  14   7 983.693 192.318   1
  -2 -14   7 1052.76 203.354   5
  -2 -14   6 1194.13 210.860   5
  -2  14   6 1025.17 178.052   1
  -2  14   5 11.4249 84.5987   1
  -2  14   5 144.780 111.526   4
  -2 -14   5 56.8313 87.3110   5
  -2 -14   4 2436.15 285.035   5
  -2  14   4 2401.15 262.555   1
  -2  14   4 2355.61 255.123   4
  -2  14   3-150.443 130.898   4
  -2  14   3 145.626 113.511   1
   2  14  -3-54.6745 127.820   4
  -2 -14   3 2.92179 79.7182   5
   2  14  -2 1733.05 245.222   4
  -2 -14   2 2003.77 263.689   5
  -2  14   2 2119.99 236.475   1
   2 -14  -2 1765.04 238.373   5
  -2 -14   1 638.666 160.742   5
   2  14  -1 823.359 184.275   4
   2 -14  -1 623.769 157.973   5
   2  14   0-13.2037 109.173   4
   2 -14   0 269.237 127.136   5
   2  14   1 153.697 101.808   4
   2 -14   1 285.091 115.659   5
   2  14   2 188.003 127.586   4
   2 -14   2 214.409 115.111   5
   2  14   3-50.6042 95.5159   4
   2 -14   3-11.2906 72.0432   5
   2 -14   3 16.0944 71.3739   8
   2 -14   4 3229.32 338.093   5
   2  14   4 3656.60 348.386   4
   2 -14   4 3055.97 284.045   8
   2  14   5 537.834 182.994   4
  -2 -14  -5 242.513 109.345   6
   2 -14   5 254.627 107.162   5
   2 -14   5 321.407 129.139   8
  -2 -14  -6 3511.64 327.734   6
   2 -14   6 3692.94 338.791   8
   2 -14   6 3818.91 371.883   5
   2  14   6 3473.99 328.720   4
   2  14   7 140.683 104.799   4
  -2 -14  -7 440.261 141.519   6
   2 -14   7 223.325 120.874   5
   2 -14   7 439.311 133.709   8
   2 -14   8 504.295 152.410   8
  -2 -14  -8 497.326 161.259   6
  -2  15   8-103.253 135.099   1
  -2  15   7 832.193 174.945   1
  -2  15   6-6.85182 98.0940   1
  -2 -15   6-2.94168 86.7746   5
  -2 -15   5 2982.73 335.285   5
  -2  15   5 3238.54 321.393   1
  -2  15   4 46.1332 88.0273   4
   2  15  -4 208.118 105.955   4
  -2  15   4 196.990 119.970   1
  -2 -15   4 239.543 123.168   5
  -2  15   3 1354.99 211.738   4
   2  15  -3 1250.83 225.331   4
  -2 -15   3 1493.79 246.218   5
   2  15  -2-119.664 145.453   4
  -2 -15   2 58.5984 95.5769   5
  -2  15   2-221.478 140.846   4
  -2 -15   1 68.1352 105.958   5
   2 -15  -1 148.731 106.854   5
   2  15  -1-101.847 142.808   4
   2  15   0 48.2216 115.920   4
   2 -15   0 95.0312 113.674   5
   2 -15   1 135.080 113.376   5
   2  15   1 89.6546 120.564   4
   2  15   2 121.512 132.843   4
   2 -15   2 330.672 143.752   5
   2  15   3 1579.51 258.767   4
   2 -15   3 1664.59 254.088   5
   2  15   4 112.937 134.064   4
   2 -15   4 44.7220 104.438   5
   2  15   5 1497.96 228.338   4
   2 -15   5 1503.49 219.765   8
   2 -15   5 1388.24 243.999   5
   2 -15   6 33.4383 76.2728   8
   2  15   6-2.96309 128.016   4
  -2 -15  -7 377.882 145.931   6
   2 -15   7 243.960 118.825   8
  -2  16   3-183.081 135.487   4
  -2  16   2 3305.51 346.883   4
  -2  16   1-94.2533 148.136   4
   2 -16  -1 7.69624 85.4171   5
   2  16  -1-107.514 137.189   4
   2  16   0 6794.59 515.056   4
   2 -16   0 6035.98 472.516   5
   2  16   1-80.2691 109.753   4
   2  16   2 5831.87 472.731   4
   2  16   3 242.828 158.262   4
   2  16   4 1468.88 261.412   4
   2  16   5-342.872 210.015   4
   3   0 -17 562.648 145.118   6
   3   0 -16 4.67335 90.2971   6
   3   0 -15 259.555 108.795   6
   3   0 -14-42.0496 84.3402   6
  -3   0  14 33.5288 84.0138   8
   3   0 -14 48.5473 76.3843   2
   3   0 -13 4982.35 317.157   6
  -3   0  13 4433.53 280.562   8
   3   0 -13 4848.61 301.010   2
   3   0 -12 51.4380 77.1231   6
   3   0 -12 16.8542 70.3145   2
  -3   0  12 13.3105 54.8073   8
  -3   0  11 14191.3 446.738   8
   3   0 -11 14255.0 477.995   6
   3   0 -11 15287.3 482.615   2
   3   0 -10 14.7990 83.8562   2
   3   0 -10 102.144 72.3609   6
  -3   0  10-31.6685 61.5513   8
   3   0  -9 12122.9 383.884   6
   3   0  -9 11432.2 204.449   4
  -3   0   9 11392.4 359.279   8
   3   0  -9 12312.4 398.541   2
   3   0  -8-19.5168 31.7659   4
   3   0  -8 5.82339 48.8288   6
  -3   0   8-3.49375 49.0080   8
   3   0  -8-53.8760 69.5058   2
  -3   0   7 29692.7 512.509   8
   3   0  -7 30231.2 520.908   6
   3   0  -7 30432.5 559.393   2
   3   0  -7 30695.4 292.916   4
   3   0  -6-2.28696 58.7483   2
   3   0  -6 36.2212 19.0600   4
  -3   0   6 48.5349 44.4549   8
   3   0  -6-17.2094 41.6219   6
   3   0  -5 45080.3 311.603   4
   3   0  -5 45899.5 524.298   6
   3   0  -5 46746.6 617.383   2
  -3   0   4 37.4220 55.6171   3
   3   0  -4 1.90164 29.2067   8
   3   0  -4-33.1040 24.8135   4
  -3   0   4 46.4984 39.1422   6
   3   0  -4 54.8305 48.8735   2
   3   0  -4 29.7400 26.9153   6
  -3   0   3 16851.3 348.447   3
  -3   0   3 17126.6 304.473   1
  -3   0   3 16890.9 251.058   6
   3   0  -3 17201.5 217.795   4
   3   0  -3 17093.3 334.422   2
  -3   0   3 16583.3 214.921   4
   3   0  -3 16581.5 249.506   6
   3   0  -3 16632.6 297.762   8
   3   0  -2-39.2779 50.6369   3
  -3   0   2-122.502 45.2261   4
  -3   0   2 15.1344 23.0482   6
  -3   0   2 50.6704 53.2486   1
   3   0  -2 44.1019 45.0628   4
   3   0  -2 7.24404 25.8937   6
   3   0  -2-45.9781 46.0964   1
  -3   0   2-15.9018 59.5966   3
  -3   0   2 30.3330 44.7562   2
   3   0  -1 443603. 1507.98   1
   3   0  -1 450478. 1373.62   4
  -3   0   1 442346. 1348.87   4
  -3   0   1 453395. 1621.89   3
   3   0  -1 451316. 1610.74   3
  -3   0   0 416.447 73.3418   4
  -3   0   0 157.912 44.1603   7
  -3   0   0 260.771 73.6983   1
   3   0   0 67.4048 47.7725   3
   3   0   0 187.188 41.7049   7
   3   0   0 158.418 63.1057   4
   3   0   0 262.123 65.0273   1
   3   0   1 962429. 2450.61   1
   3   0   1 974929. 2097.43   7
  -3   0  -1 957044. 2367.90   4
  -3   0  -2 24.2372 72.5673   1
   3   0   2-66.9321 73.4410   4
  -3   0  -3 103395. 922.455   1
   3   0   3 101128. 899.167   4
   3   0   4 19.7310 64.1131   4
   3   0   5 11916.6 338.067   8
   3   0   5 11805.0 349.945   4
   3   0   6 13.6482 56.2063   8
   3   0   6-124.409 97.8198   4
   3   0   7 23953.9 544.715   8
   3   0   7 24067.8 550.165   4
   3   0   8-60.8166 75.6768   8
   3   0   9 9781.25 386.657   8
   3   0  10 112.871 88.9952   8
   3   0  11 12357.9 476.232   8
   3   0  12 63.7025 86.6443   8
   3   0  13 7927.86 417.378   8
   3   0  14 74.1325 88.2988   8
   3   0  15 318.197 111.057   8
  -3   0 -16 509.799 178.220   6
   3  -1 -18 169.698 108.470   6
   3  -1 -17-139.584 99.1626   6
   3   1 -17-25.9269 81.6109   6
   3  -1 -16 1945.39 233.491   6
   3   1 -16 2329.79 247.231   6
   3   1 -15 455.412 123.208   2
   3  -1 -15 460.869 126.693   6
   3   1 -15 497.387 127.960   6
  -3  -1  15 525.310 131.260   8
  -3  -1  14 719.614 131.931   8
   3  -1 -14 518.634 124.926   6
   3   1 -14 473.365 118.459   6
   3   1 -14 478.508 123.088   2
   3   1 -13 814.075 146.652   2
   3   1 -13 1104.41 156.378   6
   3  -1 -13 735.559 140.926   6
  -3   1  13 924.192 129.101   8
  -3  -1  13 816.807 134.958   8
   3   1 -12-14.9870 81.2670   2
  -3  -1  12 34.4004 68.3745   8
   3  -1 -12 7.27333 65.6467   6
  -3   1  12-10.1297 53.9981   8
   3  -1 -12-62.2057 70.3693   2
   3   1 -12 69.9927 69.7327   6
  -3   1  11 3343.42 206.930   8
  -3  -1  11 3551.59 246.476   8
   3   1 -11 3814.01 244.154   6
   3  -1 -11 3537.47 248.461   6
   3  -1 -11 3447.45 231.208   2
   3   1 -11 3546.82 254.327   2
   3  -1 -10 3447.53 225.388   6
  -3  -1  10 3620.19 232.378   8
   3   1 -10 3659.40 240.756   2
   3   1 -10 3548.53 226.350   6
  -3   1  10 3504.51 200.852   8
   3  -1 -10 3616.14 220.345   2
  -3  -1   9 2610.20 192.785   8
   3   1  -9 2857.24 187.236   6
   3  -1  -9 2429.46 180.879   6
   3   1  -9 3024.10 218.237   2
   3   1  -9 2587.27 129.126   4
  -3   1   9 2555.86 162.059   8
   3  -1  -9 2558.77 181.219   2
  -3   1   8 1627.20 124.282   8
   3  -1  -8 1440.15 133.374   2
   3   1  -8 1772.76 139.773   6
   3  -1  -8 1437.20 134.906   6
   3   1  -8 1683.34 167.551   2
  -3  -1   8 1609.90 146.661   8
   3   1  -7 93.6747 80.8479   2
   3  -1  -7 105.981 53.7731   6
  -3   1   7 95.0326 42.5026   8
   3   1  -7 139.494 54.9917   6
   3  -1  -7 16.0973 65.4878   2
  -3  -1   7 109.751 56.3873   8
  -3  -1   6 5382.01 225.568   8
   3  -1  -6 5290.15 214.383   6
   3   1  -6 5230.48 238.408   2
   3   1  -6 5402.19 190.231   6
   3  -1  -6 4992.41 179.003   8
   3   1  -5 19256.8 418.641   2
   3  -1  -5 18681.4 361.229   6
   3  -1  -5 18553.0 318.423   8
  -3  -1   5 18821.3 410.577   3
  -3  -1   5 18683.8 384.763   8
   3   1  -5 18609.3 309.405   6
   3   1  -5 18708.7 276.087   4
   3  -1  -4 132240. 883.407   6
  -3   1   4 135333. 903.606   6
   3  -1  -4 134174. 807.844   8
  -3  -1   4 135681. 1027.79   3
  -3  -1   4 132453. 809.621   1
   3   1  -4 133871. 696.079   6
   3   1  -4 135123. 725.824   4
   3   1  -4 135939. 1026.77   2
   3   1  -3 3432.34 160.125   2
  -3   1   3 3036.30 148.144   1
   3  -1  -3 3232.80 130.357   6
   3   1  -3 3385.45 89.9800   6
  -3   1   3 3147.71 161.832   3
  -3  -1   3 3263.84 159.792   3
   3   1  -3 3304.00 118.030   4
  -3   1   3 3043.85 79.8951   4
  -3  -1   3 3201.42 86.7719   5
  -3  -1   3 3426.36 125.180   1
   3   1  -3 3403.52 150.801   8
   3  -1  -3 3195.76 83.3944   4
  -3   1   3 3116.11 126.830   6
   3  -1  -2 18609.3 294.910   6
  -3  -1   2 17444.4 330.644   2
   3   1  -2 18188.2 279.869   4
  -3  -1   2 18047.0 164.751   6
   3   1  -2 18128.2 273.745   1
   3  -1  -2 17993.8 326.670   1
  -3   1   2 18689.8 334.295   1
  -3  -1   2 18388.5 280.624   4
  -3  -1   2 18403.8 343.340   3
  -3  -1   2 18478.9 281.666   1
   3   1  -2 18006.5 338.059   3
  -3   1   2 18425.1 351.493   3
  -3   1   2 18062.4 239.591   4
   3   1  -2 18056.4 201.182   5
   3   1  -2 19144.8 341.834   2
   3  -1  -2 18862.4 245.008   4
  -3   1   2 18313.9 292.770   6
  -3   1   1 21443.8 353.892   3
  -3  -1   1 21383.7 355.055   7
  -3   1   1 20568.2 307.538   6
  -3  -1   1 21756.6 317.746   1
  -3   1   1 21502.9 363.310   1
   3   1  -1 21798.6 360.858   3
   3  -1  -1 22429.3 306.523   4
   3  -1  -1 21370.5 350.905   1
   3   1  -1 21929.2 311.621   1
  -3   1   1 21278.2 301.158   4
   3   1  -1 21664.2 246.745   5
   3   1  -1 21654.5 321.837   4
  -3  -1   1 21388.2 319.526   4
  -3  -1   1 21306.3 340.072   2
   3  -1  -1 21365.1 351.985   3
  -3  -1   0 168990. 947.161   4
  -3  -1   0 169656. 962.441   7
   3   1   0 168946. 959.718   7
  -3   1   0 167928. 762.531   7
   3   1   0 169293. 949.411   4
  -3  -1   0 170242. 937.681   1
  -3   1   0 167068. 1002.54   1
   3  -1   0 166303. 939.310   3
   3  -1   0 168502. 1004.49   1
   3   1   0 168714. 930.129   1
   3  -1   0 169351. 935.330   4
  -3   1   0 165866. 931.593   4
  -3  -1   0 164477. 872.685   2
  -3  -1  -1 955.831 88.1793   4
   3  -1   1 947.448 94.2675   1
   3   1   1 925.587 84.5637   1
  -3   1  -1 804.311 81.0172   4
  -3   1  -1 1071.70 107.631   1
  -3  -1  -1 1145.02 100.187   1
   3  -1   1 952.481 62.3248   7
   3  -1   1 791.364 77.7868   4
   3   1   1 929.754 75.8428   7
   3   1   1 1225.00 107.162   4
   3   1   2 157.771 82.0826   4
  -3   1  -2 79.1071 60.6310   1
  -3  -1  -2-22.0154 68.7855   1
   3  -1   2-118.307 75.4664   4
   3  -1   3 8334.20 264.770   4
   3   1   3 8444.28 269.521   4
  -3   1  -3 8344.33 269.818   1
   3  -1   4 129849. 1064.76   8
  -3   1  -4 133650. 1116.88   1
   3  -1   4 133756. 1120.23   4
   3   1   4 131377. 1089.08   4
   3   1   5-72.6161 95.9667   4
   3  -1   5 132.265 63.9553   8
   3   1   6 18268.8 435.819   8
   3   1   6 18790.6 463.078   4
   3  -1   6 18853.6 468.471   8
   3   1   7 1751.88 159.151   4
   3   1   7 1744.17 152.712   8
   3  -1   7 1689.09 157.283   8
   3   1   8 68.0256 62.8868   8
   3  -1   8 25.2148 75.0573   8
   3   1   8-126.045 115.886   4
   3   1   9 134.595 65.7462   8
   3  -1   9 152.785 96.1756   8
   3   1  10 1926.59 180.549   8
   3  -1  10 2024.25 199.014   8
   3  -1  11 86.9050 72.1872   8
   3   1  11 38.4640 67.4365   8
   3   1  12 1505.63 178.767   8
   3  -1  12 1522.37 189.702   8
   3  -1  13 1044.15 173.964   8
   3   1  13 762.951 135.240   8
   3  -1  14 344.948 119.814   8
   3   1  14 384.866 106.074   8
   3  -1  15-7.24818 78.2348   8
   3   1  15-20.9209 67.6363   8
  -3  -1 -16 649.425 187.585   6
   3  -1  16 700.842 163.671   8
   3  -2 -18 66.5364 99.4510   6
   3  -2 -17 1325.21 216.928   6
   3   2 -16 178.107 97.3418   6
   3  -2 -16 86.9428 90.7172   6
  -3  -2  16 239.534 109.002   8
   3   2 -15 1474.03 191.969   6
  -3  -2  15 1489.59 201.589   8
   3  -2 -15 1226.90 187.245   6
   3   2 -15 1528.40 205.689   2
   3   2 -14 182.364 102.279   2
  -3  -2  14 218.135 100.605   8
   3  -2 -14-18.6734 80.0770   6
   3   2 -14 223.800 91.6165   6
   3   2 -13 751.835 140.158   6
   3   2 -13 707.882 138.221   2
  -3  -2  13 711.153 138.421   8
   3  -2 -13 537.169 120.804   6
   3   2 -12 14.9312 65.2026   6
   3   2 -12 39.5892 89.3226   2
   3  -2 -12-56.5857 77.8469   6
  -3   2  12 69.4252 47.4923   8
  -3  -2  12 37.6535 73.0854   8
   3   2 -11 4085.59 275.415   2
   3  -2 -11 3801.24 262.490   6
   3   2 -11 3761.53 239.021   6
  -3   2  11 3820.15 202.075   8
  -3  -2  11 4127.89 273.526   8
  -3  -2  10 883.992 134.073   8
   3   2 -10 696.161 128.024   2
   3  -2 -10 837.970 127.612   6
   3   2 -10 902.639 118.641   6
  -3   2  10 792.598 91.0514   8
  -3  -2   9 5045.03 273.752   8
  -3   2   9 4601.76 192.805   8
   3   2  -9 4888.43 276.093   2
   3  -2  -9 4753.34 260.693   6
   3   2  -9 4759.75 236.223   6
   3  -2  -8-13.1576 63.9397   6
   3   2  -8 150.486 71.9032   6
  -3  -2   8 113.024 73.1798   8
   3   2  -8 175.307 110.616   2
   3  -2  -7 173.456 67.3696   6
   3   2  -7 320.246 102.134   2
   3   2  -7 289.239 68.1646   6
  -3  -2   7 129.338 64.9245   8
  -3  -2   7 196.150 80.5783   3
   3  -2  -7 119.122 35.7822   8
  -3  -2   6 2680.38 172.295   8
   3  -2  -6 2723.31 164.409   6
   3   2  -6 2760.37 184.640   2
   3  -2  -6 2448.09 110.495   8
  -3  -2   6 2731.27 171.799   3
   3  -2  -5 18888.3 280.919   8
  -3  -2   5 20001.3 428.293   8
   3   2  -5 19122.5 289.169   6
  -3  -2   5 19519.1 413.820   3
   3  -2  -5 19745.7 409.880   6
  -3   2   5 18968.3 282.234   5
   3   2  -5 18641.1 434.152   2
   3   2  -4 920.836 105.374   2
   3  -2  -4 688.472 53.6259   8
  -3  -2   4 853.561 95.3147   3
  -3   2   4 726.240 51.4289   5
   3   2  -4 843.370 53.2095   6
  -3  -2   4 736.274 62.6057   5
  -3  -2   4 804.764 59.7204   1
  -3  -2   4 910.970 97.2190   8
   3  -2  -4 814.227 86.8805   6
  -3  -2   3 163045. 743.548   1
   3  -2  -3 168748. 1047.77   6
  -3  -2   3 159353. 802.264   5
  -3   2   3 162277. 686.392   5
  -3   2   3 166571. 1121.67   1
  -3  -2   3 165118. 1059.22   3
  -3   2   3 161402. 647.959   4
   3   2  -3 160419. 941.410   4
   3   2  -3 159923. 1094.79   2
  -3  -2   2 822.556 60.7171   5
  -3   2   2 854.716 95.7414   3
  -3  -2   2 834.005 63.4910   1
   3   2  -2 878.821 61.1049   1
   3   2  -2 821.581 79.3343   4
   3   2  -2 809.172 85.4972   3
   3  -2  -2 808.682 78.1988   6
   3   2  -2 752.531 87.8645   2
  -3  -2   2 866.414 87.7349   3
   3   2  -2 880.710 63.7924   5
  -3   2   2 801.601 74.1572   6
  -3   2   2 890.930 64.5831   4
  -3   2   2 876.803 96.6328   1
   3  -2  -2 837.353 50.8597   5
  -3  -2   1 186.155 43.7978   1
   3  -2  -1 122.872 52.4563   1
  -3  -2   1 92.1925 46.8216   4
   3   2  -1 313.696 72.0350   4
  -3   2   1 165.614 43.6461   6
  -3  -2   1 193.461 61.2182   7
   3   2  -1 193.943 55.3588   3
   3   2  -1 148.556 33.4945   5
  -3   2   1 153.340 53.1510   3
   3   2  -1 236.100 51.5719   1
   3   2  -1 160.390 55.2036   2
  -3   2   1 143.105 41.4410   4
  -3   2   1 216.850 67.5968   1
  -3  -2   0 760.263 80.6875   7
  -3  -2   0 911.762 87.4857   4
  -3   2   0 773.018 75.0770   4
   3   2   0 761.130 73.9611   1
  -3   2   0 926.833 81.6637   3
   3  -2   0 879.164 75.2692   3
   3  -2   0 962.371 93.3970   1
  -3   2   0 997.742 56.7277   7
   3   2   0 644.577 70.0663   4
  -3  -2   0 852.413 78.1968   1
  -3  -2   0 797.585 70.5734   2
  -3   2   0 868.483 92.7283   1
   3   2   0 848.433 82.5389   7
   3   2   0 788.852 70.0591   2
   3  -2   1 75550.8 610.681   3
  -3  -2  -1 75201.2 551.496   2
   3   2   1 79229.0 705.610   1
   3   2   1 80685.8 735.472   4
  -3   2  -1 76293.9 720.685   4
  -3   2  -1 76353.8 736.951   1
   3  -2   2 1501.06 113.240   8
   3  -2   2 1330.27 62.5212   7
  -3  -2  -2 1341.27 70.4034   2
   3   2   2 1421.69 121.573   4
  -3   2  -2 1414.59 122.957   1
  -3   2  -3 74253.5 792.670   1
   3   2   3 74280.2 785.443   4
   3  -2   3 73088.6 781.425   8
   3  -2   4 163.465 69.4513   8
   3   2   4 53.2012 68.5393   4
  -3   2  -4 36.6691 60.5009   1
  -3   2  -5 90010.5 980.100   1
   3  -2   5 89999.2 988.233   8
   3   2   5 87894.5 954.200   4
   3   2   6 223.495 89.2062   4
   3  -2   6 297.257 82.2553   8
   3  -2   7 94.8952 71.4528   8
   3   2   7 270.631 79.8008   8
   3   2   7 116.557 100.746   4
   3  -2   8 654.290 124.762   8
   3   2   8 618.776 105.015   8
   3   2   8 563.490 118.197   4
   3   2   9 83.4749 91.2504   4
   3  -2   9 320.891 104.653   8
   3   2   9 227.912 79.8952   8
   3  -2  10 912.934 147.453   8
   3   2  10 838.202 116.131   8
   3   2  10 779.563 117.727   4
   3  -2  11 4588.80 313.080   8
   3   2  11 4818.53 281.531   8
   3  -2  12 500.886 128.830   8
   3   2  12 425.129 102.219   8
  -3  -2 -13 2707.82 282.513   6
   3  -2  13 2894.93 276.014   8
   3   2  13 2695.04 233.763   8
   3  -2  14 170.809 97.5241   8
   3   2  14 194.272 85.4939   8
  -3  -2 -14 310.625 142.029   6
   3  -2  15 575.342 156.036   8
  -3  -2 -15 865.046 194.646   6
  -3  -2 -16 159.796 115.015   6
   3  -2  16 240.185 110.382   8
   3  -2  17 378.322 134.266   8
   3  -3 -17 76.7682 97.3495   6
  -3  -3  16 974.928 184.900   8
   3   3 -16 696.873 164.695   2
   3  -3 -16 1049.86 190.106   6
   3   3 -15 60.5830 115.092   2
   3  -3 -15 42.7281 87.7976   6
   3   3 -15 110.121 89.2946   6
  -3  -3  15 74.1974 98.8986   3
  -3  -3  15 104.466 84.2899   8
   3   3 -14 428.001 138.460   2
  -3  -3  14 348.426 114.439   8
   3  -3 -14 467.597 131.403   6
   3   3 -14 683.243 130.898   6
  -3  -3  14 557.790 131.046   3
   3   3 -13 65.3245 87.5189   2
   3  -3 -13 92.3221 81.4288   6
  -3  -3  13 107.610 85.9651   8
   3   3 -13 90.6447 90.8745   6
  -3  -3  13 187.763 435.142   3
   3   3 -12 823.740 152.347   2
   3  -3 -12 791.372 143.982   6
   3   3 -12 761.372 127.076   6
  -3  -3  12 811.022 141.224   8
  -3  -3  12 866.835 140.061   3
   3   3 -11 288.516 118.043   2
   3   3 -11 338.506 97.3116   6
   3  -3 -11 157.299 74.9598   6
  -3  -3  11 134.089 79.1205   3
  -3  -3  11 202.118 95.7833   8
   3  -3 -10 6706.84 340.763   6
  -3  -3  10 6472.72 318.115   3
  -3  -3  10 6700.05 347.081   8
   3   3 -10 6518.61 353.250   2
   3  -3  -9 9038.37 375.234   6
   3  -3  -9 7489.55 214.296   8
  -3  -3   9 8646.60 342.079   3
  -3  -3   9 8705.97 383.755   8
   3  -3  -8 11877.2 248.477   8
   3  -3  -8 13200.1 421.573   6
  -3  -3   8 13261.1 439.281   8
  -3  -3   8 13006.6 392.506   3
  -3  -3   7 3411.34 196.705   3
  -3  -3   7 3385.20 217.416   8
   3  -3  -7 3428.18 209.085   6
   3  -3  -7 3403.37 118.811   8
  -3  -3   6 155.320 61.5265   8
   3  -3  -6 173.929 62.2036   6
   3  -3  -6 189.226 29.6434   8
  -3   3   6 168.272 44.2763   5
  -3  -3   6 283.230 75.8768   3
  -3   3   5 2794.08 125.273   5
   3  -3  -5 2815.91 168.462   6
  -3  -3   5 3034.78 185.446   8
  -3  -3   5 2827.04 160.322   3
  -3  -3   5 2792.57 144.007   5
   3  -3  -5 2819.50 87.8505   8
  -3  -3   5 2751.74 97.4444   1
  -3  -3   4 1955.17 146.117   8
  -3  -3   4 1924.75 71.0586   1
   3  -3  -4 1934.19 71.9140   8
  -3  -3   4 2002.15 130.269   3
  -3  -3   4 2025.14 115.973   5
   3  -3  -4 2000.14 137.745   6
  -3   3   4 1949.24 98.9852   5
   3  -3  -3 1063.09 101.109   6
  -3  -3   3 1137.03 54.5162   1
   3  -3  -3 1187.05 75.7412   5
  -3  -3   3 1019.14 81.4101   5
  -3   3   3 1084.17 74.5638   5
  -3   3   3 1181.74 105.827   1
  -3  -3   3 1066.76 95.8037   3
   3   3  -3 1013.47 88.6022   4
   3   3  -2 19664.2 359.743   3
  -3  -3   2 19239.8 389.843   7
   3   3  -2 19454.3 233.572   1
  -3  -3   2 19301.1 327.894   5
   3  -3  -2 20214.1 306.054   5
   3   3  -2 19645.4 341.866   5
  -3   3   2 19799.3 405.888   1
   3   3  -2 19664.4 375.937   4
  -3  -3   2 19399.0 236.357   1
   3  -3  -2 20573.2 393.248   6
  -3  -3   1 8303.37 250.757   7
  -3  -3   1 8552.21 122.851   6
   3   3  -1 8906.64 252.878   4
   3  -3  -1 8852.29 216.774   5
   3   3  -1 8438.68 232.997   2
   3   3  -1 8382.67 225.469   5
  -3   3   1 9048.21 268.427   1
  -3  -3   1 8571.11 224.356   5
   3   3  -1 8433.42 186.179   1
  -3   3   1 8269.83 229.633   3
   3   3   0 14253.3 274.176   1
   3  -3   0 14101.9 277.705   8
   3   3   0 13616.4 269.924   2
  -3   3   0 13372.8 270.524   3
  -3   3   0 13599.6 330.049   1
   3   3   0 13776.5 298.199   5
   3   3   0 14065.7 324.680   4
  -3  -3   0 13730.8 209.783   6
  -3  -3   0 14375.7 326.949   7
   3   3   1 498.460 57.3750   2
   3  -3   1 460.778 67.4335   8
  -3  -3  -1 409.279 54.4481   6
   3   3   1 254.719 60.0174   4
   3  -3   1 428.805 52.5507   3
   3   3   1 421.152 61.9131   1
  -3   3  -1 468.252 83.5003   1
   3  -3   2 893.145 67.9148   3
   3   3   2 841.351 102.103   4
  -3   3  -2 1020.93 105.956   1
   3  -3   2 936.086 95.5601   8
   3  -3   2 951.662 37.7996   7
   3   3   3 1925.97 148.201   4
   3  -3   3 1798.25 133.494   8
  -3   3  -3 2015.68 146.612   1
   3   3   4 24763.3 492.848   4
  -3   3  -4 24857.1 493.029   1
   3  -3   4 24842.9 513.095   8
   3   3   5 303.201 90.7539   4
  -3   3  -5 208.718 78.2748   1
   3  -3   5 322.892 80.8737   8
   3  -3   6 999.142 130.464   8
   3   3   6 1031.22 138.350   4
   3   3   7-62.4888 96.5610   4
   3   3   7 57.2721 61.3610   8
   3  -3   7 49.1678 77.6207   8
   3   3   8 325.336 95.2117   4
   3   3   8 398.091 89.1984   8
   3  -3   8 472.002 114.231   8
  -3  -3  -8 324.618 25.5395   2
   3  -3   9 3265.27 253.413   8
   3   3   9 3512.00 248.241   4
   3   3   9 3242.92 210.647   8
   3  -3  10 5670.62 339.417   8
  -3  -3 -10 6331.52 368.798   6
   3   3  10 5520.65 302.669   4
   3   3  10 5842.55 288.903   8
   3  -3  11 1389.56 184.423   8
   3   3  11 1418.07 161.549   8
   3   3  11 1205.74 151.935   4
  -3  -3 -11 1534.42 202.182   6
   3  -3  12 3156.38 282.376   8
  -3  -3 -12 3166.82 292.605   6
   3   3  12 2961.44 226.627   8
   3  -3  13 19.2496 79.8370   8
  -3  -3 -13-4.15106 97.4814   6
   3   3  13 31.3071 62.7716   8
   3  -3  14 453.932 146.726   8
  -3  -3 -14 530.842 159.587   6
  -3  -3 -15 18.1639 102.188   6
   3  -3  15 151.221 113.888   8
  -3  -3 -16 138.558 109.052   6
   3  -3  16 111.812 78.7861   8
   3  -3  17-59.1469 85.8486   8
   3  -4 -17-72.0505 107.887   6
  -3  -4  17 210.419 118.383   8
   3   4 -16 122.067 126.497   2
   3  -4 -16 202.590 123.774   6
  -3  -4  16 110.829 102.810   8
  -3  -4  15 915.636 177.682   8
   3   4 -15 940.626 189.170   2
   3  -4 -15 936.454 190.528   6
   3  -4 -14 50.4663 72.0995   6
   3   4 -14 372.417 114.755   6
   3   4 -14 267.852 139.349   2
  -3  -4  14 138.280 109.171   8
  -3  -4  13 1938.32 226.472   8
   3  -4 -13 1949.30 230.376   6
   3   4 -13 1807.58 190.000   6
  -3  -4  13 1533.88 184.063   3
   3   4 -13 1835.57 229.425   2
   3   4 -12 22.3206 101.200   2
   3  -4 -12 94.6657 84.6588   6
  -3  -4  12 76.3156 81.0758   3
  -3  -4  12 81.5707 97.9598   8
   3  -4 -11 803.462 141.216   6
  -3  -4  11 762.579 140.015   8
  -3  -4  11 706.617 125.173   3
   3  -4 -10 141.386 86.4429   6
  -3  -4  10 138.518 87.1800   8
  -3  -4  10 176.513 93.1939   3
   3  -4  -9 360.097 99.2748   6
  -3  -4   9 349.051 96.9211   3
  -3  -4   9 235.928 95.3442   8
   3  -4  -8 6451.00 312.146   6
  -3  -4   8 6310.04 272.663   3
  -3  -4   8 6028.62 318.107   8
  -3  -4   7 4545.60 269.727   8
   3  -4  -7 4327.95 247.104   6
  -3  -4   7 4178.45 127.225   1
  -3  -4   7 4307.29 216.847   3
  -3   4   6 46.5398 25.3530   4
   3  -4  -6 151.575 68.2921   6
  -3  -4   6 37.3083 71.3279   8
  -3  -4   6 107.789 67.2542   3
  -3  -4   6 135.943 61.2383   5
  -3  -4   6 114.848 26.9923   1
   3  -4  -5 15090.6 410.592   6
  -3  -4   5 15778.6 444.455   8
  -3  -4   5 14724.0 346.646   3
  -3  -4   5 14770.7 363.484   5
  -3   4   5 14362.9 219.556   4
  -3  -4   4 17456.5 435.818   8
   3  -4  -4 16741.7 425.513   6
  -3  -4   4 16929.6 355.199   3
  -3  -4   4 16887.4 371.177   5
   3  -4  -3 8688.17 287.480   6
  -3  -4   3 8491.18 285.924   7
   3  -4  -3 8107.03 227.651   5
   3   4  -3 8044.77 135.307   6
   3  -4  -3 8011.73 144.394   8
  -3   4   3 8122.72 231.467   5
  -3   4   3 8790.17 298.896   1
  -3  -4   3 8070.64 248.487   5
   3  -4  -2 301.154 41.7414   8
  -3  -4   2 331.307 68.1046   7
   3  -4  -2 335.577 74.0512   6
   3   4  -2 343.139 30.2541   6
   3   4  -2 351.663 39.0477   1
  -3   4   2 201.517 60.4260   1
   3   4  -2 229.732 55.1335   4
  -3  -4   2 277.323 57.5848   5
   3  -4  -2 353.070 57.2724   5
   3  -4  -1 220.991 40.5934   8
  -3  -4   1 172.817 52.4777   7
   3   4  -1 143.386 37.1091   1
  -3  -4   1 181.037 29.7466   6
   3   4  -1 227.051 33.6002   6
   3  -4  -1 126.881 39.7159   5
  -3   4   1 177.484 69.6446   1
   3   4  -1 198.561 56.0217   4
  -3  -4   1 185.111 46.3411   5
  -3   4   1 186.675 53.8635   3
  -3   4   0 985.252 107.106   1
  -3  -4   0 983.669 66.2425   6
   3   4   0 951.796 76.9885   1
   3   4   0 1110.35 113.305   4
  -3   4   0 954.651 80.1565   3
   3  -4   0 1073.22 85.2470   8
   3   4   0 1245.59 94.7217   2
  -3   4  -1 391.083 50.7147   3
  -3  -4  -1 430.669 55.3520   6
   3   4   1 512.801 63.4939   2
   3  -4   1 381.335 63.5547   8
   3   4   1 483.233 94.3476   4
  -3   4  -1 400.146 79.1735   1
  -3   4  -2 11417.0 320.547   1
   3   4   2 10425.6 204.664   2
  -3  -4  -2 11115.5 276.053   6
   3   4   2 10907.8 322.922   4
   3  -4   2 10714.4 211.087   3
   3  -4   2 10517.0 301.089   8
   3  -4   3 10907.8 330.006   8
  -3   4  -3 11179.0 331.796   1
  -3  -4  -3 11391.3 309.286   6
   3   4   3 11149.9 339.605   4
   3  -4   3 10911.5 215.893   3
  -3   4  -4 8296.72 295.490   1
   3   4   4 8817.04 313.801   4
  -3  -4  -4 8195.10 290.730   6
   3  -4   4 8322.74 314.696   8
   3  -4   5 12757.4 406.207   8
  -3   4  -5 12546.7 373.966   1
  -3  -4  -5 12659.6 385.879   6
   3   4   5 13059.1 390.622   4
  -3   4  -6 3458.31 207.991   1
   3  -4   6 4088.11 245.612   8
  -3  -4  -6 3875.63 240.122   6
   3   4   6 3881.10 234.884   4
  -3  -4  -7 2372.40 199.445   6
   3   4   7 2443.89 203.945   4
   3  -4   7 2330.95 200.156   8
  -3  -4  -8 7710.20 373.757   6
   3  -4   8 7599.68 369.558   8
   3   4   8 7153.11 333.129   4
   3   4   8 7616.58 292.697   8
   3   4   9 13.3118 97.6046   4
   3   4   9 46.1311 59.4410   8
  -3  -4  -9 252.031 108.983   6
   3  -4   9 33.1038 76.1509   8
   3  -4  10 762.447 146.733   8
   3   4  10 925.386 121.628   8
  -3  -4 -10 850.247 150.307   6
   3   4  10 973.900 149.509   4
   3   4  11 478.012 120.980   4
  -3  -4 -11 813.208 157.642   6
   3  -4  11 649.388 140.301   8
   3   4  11 748.444 115.697   8
   3   4  12 196.595 76.9221   8
  -3  -4 -12 208.265 116.842   6
   3   4  12 92.0719 87.8165   4
   3  -4  12 335.769 125.135   8
  -3  -4 -13 2071.44 260.023   6
   3  -4  13 2275.90 258.058   8
  -3  -4 -14 262.822 145.800   6
   3  -4  14 330.789 128.128   8
   3  -4  15 785.819 181.736   8
  -3  -4 -15 540.445 167.781   6
   3  -4  16 21.7281 116.096   8
   3   5 -17 170.077 134.133   2
  -3  -5  17 72.7935 94.5645   8
   3   5 -16 1827.40 255.932   2
  -3  -5  16 1592.51 241.663   8
   3  -5 -16 1543.32 238.280   6
   3   5 -15 185.053 147.259   2
  -3  -5  15 17.2307 78.8459   8
   3  -5 -15-89.5144 111.363   6
  -3  -5  14 279.328 109.001   8
   3  -5 -14 434.093 138.945   6
   3   5 -14 561.343 170.449   2
   3  -5 -13 211.224 101.848   6
   3   5 -13 272.990 117.847   2
  -3  -5  13 89.9668 98.6607   8
   3  -5 -12 1625.23 206.521   6
  -3  -5  12 1666.29 176.871   3
  -3  -5  12 1610.42 207.562   8
   3  -5 -11 48.0786 73.5072   6
  -3  -5  11-77.1425 76.1668   8
  -3  -5  11 91.3859 68.6494   3
   3  -5 -10 13840.5 517.836   6
  -3  -5  10 13189.4 424.626   3
  -3  -5  10 13743.0 533.211   8
  -3  -5   9 47.6478 66.1741   3
   3  -5  -9 15.8936 70.9409   6
  -3  -5   9 87.8748 83.6866   8
  -3  -5   8 2380.16 81.3710   1
  -3  -5   8 2361.88 170.160   3
  -3  -5   8 2456.41 217.851   8
  -3   5   8 2366.75 67.8488   4
   3  -5  -8 2626.58 213.191   6
   3  -5  -7 231.980 78.7311   6
  -3   5   7 242.427 44.5533   4
  -3  -5   7 255.019 74.7160   5
  -3  -5   7 232.224 113.544   8
  -3  -5   7 207.110 74.0460   3
  -3  -5   6 949.261 104.269   3
  -3   5   6 1043.14 74.3729   4
   3  -5  -6 1092.79 137.307   6
  -3  -5   6 887.831 109.324   5
  -3  -5   6 927.540 133.271   8
  -3  -5   5 155.327 55.2837   5
  -3  -5   5 120.627 73.1673   8
   3  -5  -5 194.631 83.4278   6
  -3  -5   4 41494.9 675.028   7
  -3  -5   4 43450.2 728.232   8
  -3  -5   4 41636.4 639.462   5
   3   5  -4 39071.6 399.593   6
   3  -5  -4 42672.5 712.329   6
   3   5  -3 8069.74 170.744   6
  -3  -5   3 8118.39 281.974   5
   3  -5  -3 8012.85 148.599   8
   3  -5  -3 8107.95 256.628   5
  -3   5   3 8088.82 306.658   1
  -3  -5   3 8053.14 292.792   7
   3  -5  -3 8270.93 308.130   6
  -3  -5   2 27630.7 523.934   7
   3   5  -2 26219.8 314.016   6
  -3  -5   2 27640.9 504.652   5
   3  -5  -2 27369.2 338.751   8
   3  -5  -2 27316.5 477.744   5
   3   5  -2 27881.0 278.788   1
  -3   5   2 27560.4 540.494   1
   3   5  -2 27647.2 537.610   4
  -3  -5   1 12373.1 343.836   7
  -3  -5   1 11809.1 231.353   6
  -3   5   1 11778.6 286.273   3
   3   5  -1 11494.0 349.120   4
  -3  -5   1 11764.4 334.934   5
   3   5  -1 11675.0 228.313   6
   3  -5  -1 12054.3 260.080   8
  -3   5   1 12328.7 354.855   1
   3  -5  -1 12341.6 324.781   5
   3   5  -1 12453.1 241.406   1
   3   5   0 9793.76 231.784   6
   3  -5   0 9818.65 261.154   8
   3   5   0 10199.3 331.516   4
  -3  -5   0 9942.67 233.985   6
  -3   5   0 9376.41 234.590   3
   3  -5   0 9908.78 305.807   5
  -3   5   0 10538.6 321.587   1
  -3   5  -1 470.541 83.6527   1
  -3  -5  -1 633.675 72.9305   6
   3   5   1 662.415 107.923   4
  -3   5  -1 615.809 61.3116   3
   3  -5   1 675.649 83.2704   8
  -3  -5  -2 48968.1 613.925   6
   3   5   2 46881.4 475.096   2
  -3   5  -2 48951.4 688.172   1
   3  -5   2 49001.9 680.518   8
   3   5   2 50694.2 736.258   4
  -3  -5  -3 10893.4 318.015   6
   3   5   3 10264.2 186.481   2
  -3   5  -3 10382.0 332.855   1
   3   5   3 11107.0 355.756   4
   3  -5   3 11112.4 347.607   8
   3  -5   3 10306.1 183.709   3
   3   5   4 38753.3 677.221   4
  -3  -5  -4 39267.9 648.527   6
  -3   5  -4 37462.3 636.229   1
   3  -5   4 38142.5 373.102   3
   3  -5   4 39189.5 687.946   8
  -3  -5  -5 730.164 117.892   6
  -3   5  -5 601.239 105.834   1
   3   5   5 804.438 132.941   4
   3  -5   5 829.906 120.460   8
  -3   5  -6 2091.43 170.694   1
  -3  -5  -6 2165.50 185.744   6
   3   5   6 2420.72 210.264   4
   3  -5   6 2158.81 190.166   8
   3   5   7 661.688 142.529   4
  -3  -5  -7 468.726 108.714   6
   3  -5   7 614.612 127.619   8
   3   5   8 466.821 89.8797   8
   3   5   8 459.277 141.420   4
   3  -5   8 315.554 109.921   8
  -3  -5  -8 409.256 105.063   6
   3   5   9 139.225 103.401   4
  -3  -5  -9 65.9017 81.0683   6
   3   5   9-61.9278 47.3325   8
   3  -5   9 58.0180 85.0473   8
  -3  -5 -10 7638.12 412.739   6
   3   5  10 6028.11 338.794   4
   3  -5  10 6962.69 395.937   8
   3   5  10 6799.49 294.958   8
   3  -5  11-82.4543 90.7196   8
   3   5  11-22.2984 52.8284   8
  -3  -5 -11 82.8360 83.9810   6
   3   5  11 118.883 109.343   4
  -3  -5 -12 4750.96 364.868   6
   3  -5  12 4634.25 356.552   8
   3   5  12 4577.77 308.553   4
  -3  -5 -13 129.535 100.186   6
   3  -5  13-13.7117 80.5717   8
  -3  -5 -14 555.109 160.882   6
   3  -5  14 574.044 153.269   8
  -3  -5 -15 41.4924 92.7228   6
   3  -5  15 12.5427 91.0294   8
   3  -5  16 296.353 122.103   8
   3   6 -16 100.635 117.766   2
  -3  -6  16 175.464 127.927   8
   3  -6 -16-31.8183 89.9552   6
   3   6 -15 1975.42 278.180   2
   3  -6 -15 1412.80 228.310   6
  -3  -6  15 1278.27 214.705   8
   3   6 -14 283.282 149.266   2
   3  -6 -14 131.773 110.763   6
  -3  -6  14 105.483 104.817   8
   3  -6 -13 1233.86 203.257   6
  -3  -6  13 1375.66 210.962   8
   3  -6 -12 95.9664 90.2835   6
  -3  -6  12-0.57387 76.2053   8
  -3  -6  11 1651.52 207.349   8
   3  -6 -11 1726.14 209.057   6
   3  -6 -10 220.126 93.3818   6
  -3  -6  10 202.472 70.9192   3
  -3  -6  10 318.633 123.843   8
  -3  -6   9 1783.10 150.387   3
  -3  -6   9 1961.71 189.749   5
  -3  -6   9 2010.58 217.247   8
   3  -6  -9 1871.40 202.496   6
  -3  -6   8 2429.61 225.589   8
   3  -6  -8 2300.15 212.326   6
  -3  -6   8 2120.79 154.999   3
  -3  -6   8 2208.43 193.932   5
  -3   6   8 2324.69 112.015   4
  -3  -6   7 12597.0 474.080   8
   3  -6  -7 11879.7 445.443   6
  -3   6   7 11514.2 254.617   4
  -3  -6   7 11405.4 406.370   5
  -3  -6   7 11293.9 324.373   3
  -3  -6   6 4079.45 264.191   8
  -3   6   6 4002.45 160.636   4
  -3  -6   6 3767.46 227.143   5
   3  -6  -6 4057.02 256.815   6
   3  -6  -5 42185.5 775.299   6
  -3  -6   5 40273.6 705.953   5
  -3  -6   5 41114.3 722.066   7
  -3  -6   5 41532.1 795.792   8
  -3  -6   4 664.072 112.305   7
  -3  -6   4 755.899 126.029   8
   3  -6  -4 732.661 113.321   6
   3   6  -4 584.787 58.8245   6
  -3  -6   4 653.011 100.483   5
  -3  -6   3 18249.1 455.634   7
   3  -6  -3 17758.5 426.788   5
  -3  -6   3 17997.4 462.682   5
   3  -6  -3 18832.8 489.926   6
  -3   6   3 18440.4 484.873   1
   3   6  -3 17173.8 295.037   6
   3  -6  -3 18425.4 245.330   8
  -3  -6   2 403.362 81.1129   7
   3   6  -2 527.622 48.5887   1
  -3   6   2 489.648 94.6227   1
   3   6  -2 367.186 80.2905   4
  -3  -6   2 505.765 88.0638   5
   3  -6  -2 632.302 90.7552   5
   3  -6  -2 523.124 55.2940   8
   3   6  -2 484.372 54.1817   6
  -3  -6   1 643.165 94.6269   7
   3   6  -1 788.833 73.2293   6
  -3   6   1 856.920 116.684   1
   3  -6  -1 808.272 101.781   5
  -3  -6   1 771.576 103.637   5
   3   6  -1 727.992 66.6964   1
   3  -6  -1 798.720 75.1982   8
   3   6  -1 684.927 101.361   4
  -3   6   0-10.3760 20.5009   7
   3  -6   0-1.00934 34.6525   8
   3   6   0-19.0445 75.7575   4
  -3  -6   0 10.3459 32.2694   6
  -3  -6   0 60.8318 59.8950   5
   3  -6   0 61.5692 49.5404   5
  -3   6   0 5.85932 38.5171   3
  -3   6   0 42.4856 75.9491   1
  -3   6  -1 1983.74 99.1318   3
  -3  -6  -1 2094.68 131.934   6
  -3   6  -1 2172.40 161.133   1
   3  -6   1 2237.50 146.630   8
   3  -6   1 2165.18 165.427   5
   3   6   1 1987.94 169.201   4
   3   6   2 4723.00 251.255   4
   3  -6   2 4527.89 221.953   8
  -3  -6  -2 4601.56 205.032   6
  -3   6  -2 4780.93 237.530   1
  -3  -6  -3 12825.4 363.875   6
  -3   6  -3 11925.3 366.002   1
   3   6   3 12667.3 405.301   4
   3  -6   3 12029.2 378.815   8
   3   6   3 11856.1 228.362   2
   3   6   4-99.2676 116.661   4
  -3   6  -4 158.552 95.9693   1
  -3  -6  -4 54.5706 58.1179   6
   3  -6   4 62.2664 66.2281   8
  -3  -6  -5 31168.4 640.170   6
   3  -6   5 28749.7 249.512   3
   3  -6   5 29615.5 667.325   8
   3   6   5 29848.5 640.337   4
  -3   6  -5 29836.2 596.820   1
  -3  -6  -6 3601.43 236.385   6
   3  -6   6 3329.70 106.063   3
  -3   6  -6 3207.15 214.955   1
   3   6   6 3626.56 246.000   4
   3  -6   6 3407.59 247.075   8
   3  -6   7 13319.7 494.412   8
  -3   6  -7 12778.6 418.212   1
   3   6   7 13823.8 469.650   4
  -3  -6  -7 13672.3 484.081   6
   3   6   8 767.072 153.704   4
  -3  -6  -8 624.381 126.743   6
   3  -6   8 458.358 111.674   8
   3   6   9 727.142 97.7649   8
   3   6   9 759.834 150.011   4
  -3  -6  -9 652.057 138.757   6
   3  -6   9 711.792 148.682   8
   3   6  10 128.845 59.1312   8
   3  -6  10 101.483 82.4777   8
  -3  -6 -10 171.181 92.3684   6
   3   6  10 193.462 97.9466   4
   3   6  11 1364.05 184.784   4
  -3  -6 -11 1410.11 202.205   6
   3  -6  11 1444.15 206.416   8
   3   6  12 164.316 95.8754   4
   3  -6  12 163.709 82.4707   8
  -3  -6 -12 167.441 114.935   6
  -3  -6 -13 1921.52 254.013   6
   3  -6  13 1892.38 252.168   8
  -3  -6 -14-24.9046 106.948   6
   3  -6  14 194.002 117.835   8
   3  -6  15 451.953 159.679   8
  -3  -6 -15 440.012 144.045   6
  -3  -7  15 38.1908 117.770   8
   3   7 -15 196.710 144.352   2
   3  -7 -15 126.811 99.2495   6
   3  -7 -14 3444.76 334.223   6
  -3  -7  14 3017.64 289.137   5
  -3  -7  14 3707.60 356.138   8
   3  -7 -13-42.4956 94.9663   6
  -3  -7  13 152.387 92.4106   5
  -3  -7  13 101.877 112.030   8
   3  -7 -12 1520.44 207.810   6
  -3  -7  12 1583.26 218.628   8
  -3  -7  12 1201.51 175.136   5
   3  -7 -11 413.393 129.783   6
  -3  -7  11 361.039 111.630   5
  -3  -7  11 345.127 122.349   8
   3  -7 -10 188.082 99.5193   6
  -3  -7  10 183.812 80.9823   5
  -3  -7  10 317.692 119.855   8
  -3  -7   9 125.874 89.0387   8
   3  -7  -9 171.560 82.0325   6
  -3  -7   9 233.088 84.1072   5
  -3   7   8 3154.66 151.020   4
  -3  -7   8 3135.27 238.190   5
  -3  -7   8 3615.97 281.673   8
   3  -7  -8 3143.22 254.049   6
  -3   7   7 157.959 61.2400   4
   3  -7  -7 83.4680 72.0425   6
  -3  -7   7 255.159 103.454   7
  -3  -7   7 100.821 68.7977   5
  -3  -7   7 65.3326 87.2621   8
   3  -7  -6 11247.3 443.036   6
  -3  -7   6 11382.4 459.443   8
  -3  -7   6 11250.4 406.184   7
  -3   7   6 10962.5 305.397   4
  -3  -7   6 10921.0 406.084   5
  -3  -7   5 894.743 145.138   8
  -3  -7   5 816.334 122.742   7
   3  -7  -5 856.135 131.425   6
  -3  -7   5 810.687 119.466   5
   3  -7  -4 18049.3 530.568   6
  -3  -7   4 17775.3 477.328   7
  -3  -7   4 17110.3 487.586   5
   3  -7  -4 17906.7 462.858   5
  -3  -7   4 17370.5 514.875   8
   3  -7  -3 1379.16 156.048   6
  -3  -7   3 1219.29 127.998   7
   3  -7  -3 1327.94 135.728   5
  -3  -7   3 1199.39 134.926   5
  -3   7   3 1330.61 157.530   1
   3  -7  -3 1248.49 74.7091   8
  -3  -7   2 18597.0 470.117   7
  -3   7   2 18408.1 496.384   1
  -3  -7   2 18101.2 489.811   5
   3  -7  -2 18045.9 466.827   5
   3   7  -2 18395.4 270.769   1
   3  -7  -2 18029.0 322.998   8
   3   7  -1 445.887 110.964   4
  -3   7   1 632.946 119.706   1
  -3  -7   1 556.807 104.805   5
   3  -7  -1 540.218 97.4932   5
   3  -7  -1 501.199 71.0674   8
   3  -7   0 4288.67 198.227   8
  -3  -7   0 4214.59 190.749   6
  -3  -7   0 4358.28 248.291   5
  -3   7   0 3954.69 166.486   3
  -3   7   0 4206.68 234.153   1
   3  -7   0 3836.00 226.701   5
  -3   7   0 4303.21 120.600   7
   3   7   0 4182.38 245.617   4
   3   7   1 380.807 103.849   4
  -3  -7  -1 354.966 69.4547   6
  -3   7  -1 121.306 75.2075   1
  -3   7  -1 303.591 51.3928   3
   3  -7   1 414.131 94.5213   5
   3  -7   1 251.944 66.9744   8
   3   7   2 6147.51 304.932   4
  -3  -7  -2 6061.76 254.548   6
  -3   7  -2 6414.79 280.131   1
   3  -7   2 6329.84 308.120   5
   3  -7   2 6266.00 271.873   8
   3   7   3 122.897 51.1256   2
   3  -7   3 100.518 71.7838   8
  -3  -7  -3 72.7125 61.7283   6
   3   7   3 96.1529 106.430   4
  -3   7  -3 85.5149 89.6506   1
  -3   7  -4 23490.5 535.972   1
   3  -7   4 23609.8 592.349   8
  -3  -7  -4 24661.7 562.813   6
   3   7   4 23083.7 282.449   2
   3   7   4 23786.6 593.268   4
  -3   7  -5 75.8538 74.5790   1
   3  -7   5 84.8375 20.3210   7
   3  -7   5 82.4508 74.6339   8
  -3  -7  -5 242.858 84.6190   6
   3   7   5 38.7048 97.6744   4
   3   7   6 13055.3 463.283   4
   3  -7   6 13157.9 242.364   7
  -3   7  -6 13377.8 419.297   1
  -3  -7  -6 13627.0 470.001   6
   3  -7   6 13842.0 500.398   8
   3   7   7 647.799 143.292   4
  -3   7  -7 405.155 90.6240   1
  -3  -7  -7 450.996 102.568   6
   3  -7   7 511.004 116.784   8
   3   7   8 1234.34 182.237   4
   3  -7   8 1271.29 183.282   8
  -3  -7  -8 1048.44 156.594   6
   3   7   9 116.690 113.763   4
  -3  -7  -9 27.1976 66.3353   6
   3  -7   9 84.8792 84.8932   8
   3   7   9 97.8935 55.4359   8
   3   7  10 269.526 120.046   4
  -3  -7 -10 224.180 84.3184   6
   3  -7  10 177.906 117.682   8
   3   7  11-113.357 100.496   4
  -3  -7 -11 105.245 102.676   6
   3  -7  11-14.3901 84.0309   8
   3  -7  12 1871.67 252.727   8
  -3  -7 -12 1659.70 232.953   6
  -3  -7 -13 129.655 100.352   6
   3  -7  13 91.3748 114.180   8
   3  -7  14 2425.03 304.524   8
  -3  -7 -14 2238.80 292.768   6
   3  -8 -15 44.2533 107.757   6
   3   8 -15 225.385 125.565   2
  -3  -8  15 337.969 144.498   8
  -3  -8  14 107.662 110.270   8
   3  -8 -14 150.336 112.697   6
  -3  -8  14 59.0078 80.0309   5
  -3  -8  13 88.0820 95.8402   8
  -3  -8  13 129.398 91.7205   5
   3  -8 -13 242.553 117.891   6
  -3  -8  12 92.2478 91.5748   5
   3  -8 -12 198.684 103.061   6
  -3  -8  12 26.5965 90.6860   8
   3  -8 -11 1898.27 239.252   6
  -3  -8  11 1667.44 200.260   5
  -3  -8  11 1871.39 241.669   8
   3  -8 -10-65.0056 86.9634   6
  -3  -8  10 49.6274 76.3714   5
  -3  -8  10 86.7848 97.1942   8
  -3  -8   9 8699.85 460.543   8
  -3  -8   9 7824.47 389.682   7
   3  -8  -9 9109.32 460.703   6
  -3  -8   9 8523.30 417.435   5
  -3  -8   8 585.628 126.988   7
  -3   8   8 414.437 72.5846   4
   3  -8  -8 559.513 133.092   6
  -3  -8   8 534.133 122.121   5
  -3  -8   8 348.815 121.851   8
  -3  -8   7 206.879 90.9129   7
  -3   8   7 324.919 80.4041   4
  -3  -8   7 240.997 84.8394   5
  -3  -8   7 128.033 84.0173   8
   3  -8  -7 316.014 105.987   6
   3  -8  -6 1605.76 183.746   6
  -3  -8   6 1442.15 168.707   5
  -3  -8   6 1535.37 186.393   8
  -3   8   6 1429.72 129.011   4
  -3  -8   6 1280.60 156.189   7
   3  -8  -5 1160.32 158.343   6
  -3  -8   5 951.370 129.604   7
  -3  -8   5 956.619 134.438   5
  -3  -8   5 1237.29 170.760   8
  -3  -8   4 1906.39 169.677   7
   3  -8  -4 1966.93 175.151   5
  -3  -8   4 1921.02 185.976   5
   3  -8  -4 2092.55 196.982   6
  -3   8   4 2106.15 199.119   1
  -3  -8   4 2094.46 200.222   8
  -3  -8   3 7479.59 342.388   5
  -3  -8   3 7508.70 320.612   7
   3  -8  -3 7315.94 189.564   8
   3  -8  -3 7544.15 324.989   5
  -3   8   3 7409.39 342.997   1
   3   8  -2 1237.65 80.9759   1
  -3  -8   2 1182.05 146.450   5
   3  -8  -2 1263.86 96.6584   8
  -3   8   2 1281.91 158.510   1
   3  -8  -2 1217.19 139.021   5
  -3  -8   1 3558.20 238.664   5
   3  -8  -1 3625.42 234.154   5
  -3   8   1 3313.77 229.431   1
   3   8  -1 3666.31 248.844   4
   3  -8  -1 3506.45 175.432   8
  -3   8   0 167.853 97.7695   1
  -3   8   0 105.480 34.3594   7
   3  -8   0 75.5232 47.9555   8
  -3  -8   0 94.5090 59.1137   6
   3   8   0 11.6875 85.3254   4
  -3  -8   0 180.268 89.3454   5
   3  -8   0 179.816 83.2925   5
  -3   8   0 55.1963 46.7453   3
   3  -8   1 8.23529 58.9456   5
  -3  -8  -1 28.3665 51.5671   6
  -3   8  -1-61.1001 95.1884   1
   3   8   1 103.952 90.1427   4
  -3   8  -1 36.9327 36.1125   3
   3  -8   1 80.9865 53.8627   8
   3  -8   2 2652.20 217.704   5
   3   8   2 2776.19 225.702   4
  -3  -8  -2 2824.14 188.262   6
  -3   8  -2 2738.44 200.241   1
   3  -8   2 2820.15 195.299   8
   3   8   3 7937.90 367.191   4
   3  -8   3 8247.91 383.470   5
  -3   8  -3 8604.32 341.021   1
  -3  -8  -3 8276.54 331.032   6
   3  -8   3 8103.25 342.594   8
   3   8   4 717.294 68.4218   2
  -3   8  -4 673.794 121.621   1
  -3  -8  -4 621.510 106.701   6
   3  -8   4 541.650 109.273   8
   3   8   4 424.613 96.0268   4
  -3  -8  -5 1453.83 161.955   6
  -3   8  -5 1548.40 159.810   1
   3  -8   5 1273.07 163.257   8
   3   8   5 1220.90 164.400   4
  -3  -8  -6 2086.67 197.074   6
  -3   8  -6 2202.36 183.310   1
   3   8   6 2412.22 218.923   4
   3  -8   6 2144.82 214.449   8
   3   8   7 664.003 149.639   4
  -3  -8  -7 741.338 132.674   6
  -3   8  -7 509.344 99.4638   1
   3  -8   7 537.238 125.437   8
  -3  -8  -8 234.888 91.5273   6
   3   8   8 373.443 129.548   4
   3  -8   8 163.459 87.1713   8
   3  -8   9 2481.36 257.626   8
   3   8   9 2608.41 249.945   4
  -3  -8  -9 2630.76 250.240   6
  -3  -8 -10 3.86727 81.9768   6
   3   8  10 287.866 132.308   4
   3  -8  10 75.8728 81.4830   8
   3  -8  11 4200.30 360.890   8
  -3  -8 -11 3898.01 339.069   6
   3   8  11 4277.94 321.094   4
   3  -8  12 127.114 96.1732   8
  -3  -8 -12 286.794 140.915   6
   3  -8  13 88.5406 110.337   8
  -3  -8 -13 239.837 126.506   6
  -3  -8 -14 179.207 117.767   6
   3  -8  14 88.4379 112.934   8
   3  -9 -14 672.370 178.495   6
  -3  -9  14 1073.36 220.680   8
  -3  -9  14 711.891 163.671   5
   3  -9 -13 211.199 122.313   6
  -3  -9  13-4.74102 77.2610   5
  -3  -9  13 47.8164 104.370   8
  -3  -9  12 2239.10 286.831   8
   3  -9 -12 2166.47 267.830   6
  -3  -9  12 2117.13 242.948   7
  -3  -9  12 1790.34 223.536   5
  -3  -9  11 354.258 118.617   7
   3  -9 -11 260.018 114.598   6
  -3  -9  11 225.702 100.793   5
  -3  -9  11 385.969 137.942   8
  -3  -9  10 2309.61 263.294   8
  -3  -9  10 2618.85 246.631   7
   3  -9 -10 2325.09 257.154   6
  -3  -9  10 2451.82 248.721   5
  -3  -9   9 1104.61 159.259   7
   3  -9  -9 1046.00 176.748   6
  -3  -9   9 1184.71 178.434   5
  -3  -9   9 1137.76 187.176   8
   3  -9  -8 1013.03 170.900   6
  -3  -9   8 899.250 151.804   5
  -3  -9   8 1450.46 204.211   8
  -3  -9   8 1252.50 167.258   7
  -3  -9   7 423.041 111.437   7
  -3  -9   7 441.610 111.802   5
   3  -9  -7 398.231 107.184   6
  -3   9   7 471.074 94.2971   4
  -3  -9   7 396.504 122.047   8
   3  -9  -6 4098.44 298.948   6
  -3  -9   6 4166.01 266.291   7
  -3  -9   6 4022.88 282.114   5
  -3  -9   6 3917.25 296.778   8
  -3   9   6 4140.80 231.363   4
  -3  -9   5 1023.77 138.923   7
   3  -9  -5 1085.70 156.517   6
  -3  -9   5 1067.52 160.780   8
  -3  -9   5 969.186 149.840   5
  -3  -9   4 19904.2 539.609   7
   3  -9  -4 21175.5 635.726   6
  -3  -9   4 19861.5 598.616   5
   3  -9  -4 20035.0 565.975   5
  -3   9   4 20268.1 609.805   1
   3  -9  -3 1869.66 106.986   8
  -3   9   3 1859.40 191.475   1
   3  -9  -3 2201.36 193.510   5
  -3  -9   3 2325.73 215.535   5
   3  -9  -2 18758.3 550.965   5
   3  -9  -2 18568.8 377.160   8
  -3   9   2 19388.0 569.127   1
   3   9  -2 17877.1 304.553   1
  -3  -9   2 19091.1 577.086   5
   3   9  -2 19311.2 599.100   4
   3   9  -2 18335.8 320.051   1
  -3   9   1 4639.70 180.857   7
   3  -9  -1 4944.43 219.132   8
  -3   9   1 4983.13 285.538   1
   3  -9  -1 5018.60 291.338   5
  -3  -9   1 4960.58 305.640   5
   3   9  -1 5540.98 324.846   4
  -3   9   0 5863.81 170.286   7
   3  -9   0 6306.45 330.653   5
  -3  -9   0 6061.29 328.910   5
  -3   9   0 5996.52 209.464   3
  -3   9   0 6513.19 322.307   1
   3  -9   0 6283.16 263.554   8
   3   9   0 6288.64 343.045   4
  -3   9  -1 952.011 130.509   1
   3   9   1 1484.65 183.170   4
  -3   9  -1 1378.45 85.7501   3
  -3  -9  -1 1348.13 138.375   6
   3  -9   1 1195.56 155.610   5
   3  -9   1 1474.39 142.824   8
   3   9   2 16740.1 546.463   4
  -3  -9  -2 15995.9 464.494   6
  -3   9  -2 15777.9 474.654   1
   3  -9   2 16230.2 549.072   5
   3  -9   2 15945.7 473.350   8
  -3   9  -3 3247.72 230.667   1
   3   9   3 3176.89 263.070   4
   3  -9   3 3213.80 260.700   5
  -3  -9  -3 3045.36 214.826   6
   3  -9   3 3045.90 225.820   8
   3  -9   4 27173.9 686.727   8
  -3   9  -4 26991.8 615.336   1
   3  -9   4 27543.4 758.268   5
   3   9   4 27754.5 715.747   4
  -3  -9  -4 27727.1 663.767   6
   3   9   4 26511.7 399.584   2
  -3   9  -5 114.826 84.4317   1
  -3  -9  -5 184.032 85.4938   6
   3  -9   5 284.187 97.9485   8
   3  -9   5 280.611 101.387   5
  -3   9  -6 5768.08 291.897   1
  -3  -9  -6 5814.09 334.502   6
   3   9   6 6077.79 350.682   4
   3  -9   6 6139.98 361.387   8
   3   9   7 347.128 112.853   4
  -3  -9  -7 324.009 111.685   6
   3  -9   7 235.747 104.127   8
  -3   9  -7 202.288 73.2236   1
   3  -9   8 297.951 112.477   8
   3   9   8 450.746 140.350   4
  -3  -9  -8 363.765 110.404   6
  -3  -9  -9 228.521 101.015   6
   3  -9   9 345.897 122.204   8
   3   9  10 1714.17 211.957   4
  -3  -9 -10 1589.73 215.474   6
   3  -9  10 1745.14 234.619   8
  -3  -9 -11 361.357 130.040   6
   3  -9  11 236.460 136.557   8
  -3  -9 -12 2549.76 297.155   6
   3  -9  12 2717.71 312.567   8
   3  -9  13 78.9836 99.9300   8
  -3  -9 -13-35.5114 89.0920   6
  -3 -10  13 1333.65 242.656   8
   3 -10 -13 1171.39 220.541   6
  -3 -10  13 1123.45 195.387   5
   3 -10 -12-70.6774 105.236   6
  -3 -10  12 51.9364 91.8843   5
  -3 -10  12 73.8758 107.228   8
   3 -10 -11 210.983 132.543   6
  -3 -10  11-5.11417 89.5259   5
  -3 -10  11 241.694 112.242   8
  -3 -10  10 1041.03 200.615   8
  -3 -10  10 561.127 135.692   7
   3 -10 -10 764.055 186.564   6
  -3 -10  10 524.904 133.871   5
  -3 -10   9 304.940 109.344   7
   3 -10  -9 74.4908 85.7405   6
  -3 -10   9 243.037 102.374   5
  -3 -10   9 118.838 115.998   8
  -3 -10   8 86.0312 76.1813   7
   3 -10  -8 113.053 99.9814   6
  -3 -10   8 271.718 98.2743   5
  -3 -10   8 32.9277 78.0744   8
   3 -10  -7 7557.06 430.238   6
  -3  10   7 7132.93 314.953   4
  -3 -10   7 6690.35 353.615   7
  -3 -10   7 7304.72 411.993   5
  -3 -10   7 7219.25 426.676   8
  -3 -10   6 236.417 102.888   8
   3 -10  -6 165.906 96.6566   6
  -3 -10   6 151.127 79.4453   5
  -3 -10   6 138.776 87.0544   7
  -3  10   6 146.645 66.8004   4
  -3 -10   5 16117.7 583.050   5
   3 -10  -5 17583.7 623.057   6
  -3  10   5 16492.5 592.310   1
  -3 -10   5 16298.5 516.375   7
  -3  10   5 16638.8 501.610   4
  -3  10   4-14.3225 91.9976   1
  -3 -10   4-19.4933 62.1857   5
   3 -10  -3 637.480 125.447   5
  -3  10   3 539.560 125.933   1
  -3 -10   3 480.233 114.919   5
   3 -10  -2 237.098 60.6703   8
   3 -10  -2 224.285 87.7818   5
   3  10  -2-87.7573 129.528   4
   3  10  -2 281.913 53.1858   1
  -3  10   2 288.522 102.281   1
  -3 -10   2 200.263 78.3800   5
   3  10  -1 10.2062 104.708   4
  -3  10   1 135.431 105.183   1
  -3  10   1 170.013 63.0504   3
  -3 -10   1-12.3499 64.4644   5
   3 -10  -1 69.1092 70.2700   5
   3 -10  -1 195.029 63.7204   8
   3  10   0-44.6730 102.876   4
  -3 -10   0 51.1159 82.8828   5
   3 -10   0 47.7975 75.4680   5
  -3  10   0 77.7915 50.7920   3
  -3  10   0 113.376 93.7625   1
   3 -10   0-11.4661 49.0344   8
   3 -10   1 847.597 115.147   8
   3 -10   1 786.986 137.947   5
  -3 -10  -1 976.711 126.451   6
  -3  10  -1 803.938 124.080   1
   3  10   1 861.744 154.323   4
   3 -10   2 458.433 93.5053   8
  -3 -10  -2 693.628 116.248   6
   3 -10   2 588.179 123.311   5
  -3  10  -2 509.544 120.531   1
   3  10   2 505.350 136.220   4
   3 -10   3 834.140 127.815   8
  -3 -10  -3 915.348 130.179   6
  -3  10  -3 927.913 145.706   1
   3 -10   3 791.581 148.411   5
   3  10   3 1059.52 174.305   4
   3  10   4 116.113 115.190   4
  -3 -10  -4 30.2233 64.2769   6
  -3  10  -4 149.307 92.1764   1
   3 -10   4 18.4029 84.4377   5
   3 -10   4 58.8044 74.0132   8
  -3  10  -5 6410.09 316.592   1
   3 -10   5 6484.16 399.297   5
   3 -10   5 6804.47 379.477   8
  -3 -10  -5 6364.07 350.931   6
   3  10   5 6184.96 366.017   4
  -3  10  -6 88.9050 69.2825   1
   3  10   6 50.2668 107.452   4
  -3 -10  -6 82.1604 79.6090   6
   3 -10   6 112.694 109.881   5
   3 -10   6 133.784 76.2357   8
   3 -10   7 7754.19 463.271   5
   3 -10   7 7719.18 438.714   8
   3  10   7 8185.86 434.863   4
  -3 -10  -7 8266.31 431.677   6
   3 -10   8 137.191 88.8408   8
   3  10   8 256.747 132.268   4
  -3 -10  -8 190.984 106.426   6
   3  10   9 267.243 131.974   4
  -3 -10  -9 188.036 101.441   6
   3 -10   9 77.4403 94.9973   8
   3 -10  10 327.105 121.837   8
  -3 -10 -10 308.133 126.407   6
   3  10  10 90.4570 119.673   4
   3 -10  11 29.8431 100.687   8
  -3 -10 -11-1.64132 70.3997   6
  -3 -10 -12 15.0481 91.8431   6
   3 -10  12 116.209 98.1436   8
  -3 -11  13 60.3413 88.5170   5
   3 -11 -12 941.117 202.140   6
  -3 -11  12 890.173 178.280   5
  -3 -11  12 1256.37 227.922   8
   3 -11 -11 100.164 112.608   6
  -3 -11  11 142.535 108.453   5
  -3 -11  11-13.9372 95.0454   8
  -3 -11  10 4019.30 341.147   5
  -3 -11  10 4398.22 387.236   8
   3 -11 -10 4562.08 386.635   6
  -3 -11   9 1161.55 189.163   5
  -3 -11   9 1377.95 219.880   8
   3 -11  -9 1143.16 200.065   6
   3 -11  -8 5499.01 396.033   6
  -3 -11   8 4664.69 308.048   7
  -3 -11   8 4786.61 374.516   8
  -3 -11   8 5030.03 370.516   5
  -3 -11   7 275.677 95.5129   7
   3 -11  -7 337.706 121.847   6
  -3 -11   7 400.573 122.586   5
  -3 -11   7 258.779 115.103   8
  -3 -11   6 2840.89 230.213   7
   3 -11  -6 3206.83 291.907   6
  -3 -11   6 2823.97 269.513   5
  -3  11   6 2692.57 256.153   1
  -3  11   6 2722.56 217.427   4
  -3 -11   5 491.349 123.941   5
  -3  11   5 405.846 102.753   4
  -3  11   5 505.011 118.676   1
  -3  11   4 3082.42 268.194   1
  -3 -11   4 2733.09 256.141   5
  -3  11   3-13.7841 91.3097   1
   3 -11  -3 83.7265 83.7060   5
   3  11  -3-39.6141 105.691   4
  -3 -11   3 80.6736 86.9106   5
   3 -11  -2 4303.99 303.330   5
  -3 -11   2 3940.06 299.678   5
  -3  11   2 4442.09 302.880   1
   3  11  -2 4241.22 319.444   4
   3  11  -1 291.970 111.496   4
  -3  11   1 432.817 132.346   1
  -3 -11   1 354.351 116.842   5
   3 -11  -1 275.044 99.1266   5
  -3  11   1 251.250 64.1073   3
   3 -11  -1 237.252 71.4543   8
   3 -11   0 8120.93 333.856   8
   3  11   0 8161.72 439.455   4
  -3  11   0 7996.20 384.393   1
   3 -11   0 7733.70 412.166   5
  -3  11  -1-87.4557 105.469   1
   3  11   1 97.1639 102.229   4
   3 -11   1 126.218 85.0042   5
   3 -11   1 160.816 73.1340   8
   3 -11   2 8393.55 380.754   8
   3 -11   2 8620.10 448.677   5
  -3  11  -2 8220.31 376.064   1
  -3 -11  -2 8472.31 380.841   6
   3  11   2 8347.25 438.760   4
   3  11   3 127.741 121.566   4
  -3 -11  -3 68.8570 53.5043   6
  -3  11  -3 216.261 106.519   1
   3 -11   3 84.0225 79.4288   5
   3 -11   3 104.712 74.1713   8
  -3 -11  -4 2514.62 224.798   6
  -3  11  -4 2594.72 219.436   1
   3 -11   4 2449.23 231.193   8
   3 -11   4 2570.60 262.578   5
   3  11   4 2949.96 273.201   4
   3 -11   5 111.689 76.4303   8
  -3 -11  -5 104.667 80.6864   6
   3  11   5-73.9667 132.200   4
   3 -11   5 220.475 109.055   5
  -3 -11  -6 1477.43 191.836   6
   3  11   6 1550.82 216.227   4
   3 -11   6 1347.46 200.501   5
   3 -11   6 1394.92 191.124   8
   3 -11   7 56.8825 92.6618   8
   3  11   7 87.0793 110.447   4
   3 -11   7 38.7775 88.7575   5
  -3 -11  -7 30.8388 62.5618   6
  -3 -11  -8 2347.28 254.596   6
   3 -11   8 2661.71 299.353   5
   3  11   8 2852.53 282.110   4
   3 -11   8 2594.79 279.769   8
   3 -11   9 516.500 154.503   8
   3  11   9 812.654 190.619   4
  -3 -11  -9 533.100 146.248   6
   3 -11   9 578.873 173.198   5
  -3 -11 -10 2606.19 290.656   6
   3 -11  10 2715.51 317.831   5
   3 -11  10 2464.07 291.074   8
  -3 -11 -11 224.465 118.968   6
   3 -11  11 423.459 165.774   5
   3 -11  11 302.273 146.789   8
  -3 -11 -12 1536.21 248.967   6
  -3 -12  12 157.690 96.3825   5
   3 -12 -11 3155.60 342.472   6
  -3 -12  11 2628.99 294.367   5
  -3 -12  11 2697.47 326.083   8
  -3 -12  10 56.3377 96.2820   8
   3 -12 -10 149.186 124.131   6
  -3 -12  10 90.6398 103.209   5
   3 -12  -9 2454.26 287.997   6
  -3 -12   9 2307.34 271.142   5
  -3 -12   9 2480.95 301.402   8
   3 -12  -8 220.503 127.056   6
  -3 -12   8 115.793 92.0778   5
  -3  12   8 12.2760 111.035   1
  -3 -12   7 339.277 113.614   5
   3 -12  -7 361.067 131.862   6
  -3  12   7 271.330 109.519   1
  -3  12   6 71.3750 90.9848   1
  -3 -12   6 34.4307 77.1107   5
  -3  12   6 140.041 90.3965   4
  -3  12   5 2880.63 277.266   1
  -3 -12   5 2673.99 270.911   5
  -3  12   5 2903.02 247.286   4
  -3 -12   4-9.37894 82.8757   5
  -3  12   4 107.333 96.8292   1
   3 -12  -3 9646.15 476.356   5
  -3 -12   3 8611.64 471.183   5
  -3  12   3 9512.76 469.359   1
   3  12  -3 9791.35 513.933   4
  -3  12   2 137.522 102.351   1
   3  12  -2-165.667 147.884   4
  -3 -12   2 44.9680 87.3320   5
   3 -12  -2 149.834 93.4094   5
   3  12  -1 817.172 160.272   4
  -3 -12   1 1090.33 181.503   5
   3 -12  -1 1111.29 174.626   5
  -3  12   1 1236.90 178.675   1
  -3  12   0-72.7978 113.452   1
   3  12   0 16.3258 96.2481   4
   3 -12   0-0.53031 69.3987   5
   3 -12   0 89.1280 66.8417   8
  -3  12  -1-8.23367 92.4216   1
   3  12   1 118.088 126.667   4
   3 -12   1-54.7842 81.6600   5
   3 -12   1 46.2294 57.8917   8
   3 -12   2 39.8034 64.1812   8
   3 -12   2 36.7061 85.8278   5
   3  12   2-41.0057 93.6418   4
  -3  12  -2 48.8945 94.8701   1
  -3  12  -3 5470.17 317.737   1
   3 -12   3 5729.21 394.496   5
   3 -12   3 5306.40 332.659   8
  -3 -12  -3 5738.07 339.595   6
   3  12   3 5741.69 388.743   4
   3 -12   4 46.9598 75.2750   8
   3  12   4 357.438 157.263   4
   3 -12   4 107.560 99.1427   5
  -3 -12  -4 114.904 93.2731   6
   3  12   5 6612.19 412.287   4
  -3 -12  -5 7062.81 404.241   6
   3 -12   5 7108.34 455.571   5
   3 -12   5 6705.96 406.333   8
  -3 -12  -6-48.5142 71.9422   6
   3  12   6 12.5004 109.539   4
   3 -12   6 125.942 91.2763   8
   3 -12   6 18.8780 83.8014   5
  -3 -12  -7 326.695 119.028   6
   3 -12   7 251.591 121.608   5
   3  12   7 376.680 145.394   4
   3 -12   7 268.463 111.475   8
   3 -12   8 374.623 121.357   8
  -3 -12  -8 360.741 132.440   6
   3  12   8 576.410 164.879   4
   3 -12   8 328.507 152.154   5
   3  12   9 504.333 168.045   4
  -3 -12  -9 444.564 139.173   6
   3 -12   9 410.603 144.916   5
   3 -12   9 292.988 140.662   8
   3 -12  10-61.9602 109.768   5
  -3 -12 -10 167.320 107.014   6
   3 -12  10 113.580 94.0511   8
  -3 -12 -11 2095.63 280.763   6
  -3 -13  11 431.810 140.770   5
  -3  13  10-23.2432 100.318   1
  -3 -13  10 86.6116 80.3289   5
  -3  13   9-130.708 139.642   1
   3 -13  -9-142.454 107.161   6
  -3 -13   9 64.5227 105.536   5
   3 -13  -8 342.569 148.867   6
  -3  13   8-1.65574 121.454   1
  -3 -13   8 134.569 99.3211   5
  -3  13   7-178.033 117.731   1
  -3 -13   7 91.0611 96.3195   5
  -3 -13   6 166.942 109.171   5
  -3  13   6 340.250 145.308   1
  -3  13   5 475.795 141.114   1
  -3  13   5 373.702 115.946   4
  -3 -13   5 378.126 125.897   5
   3  13  -4 259.481 138.503   4
  -3  13   4 245.485 89.6508   4
  -3  13   4 367.907 136.422   1
  -3 -13   4 254.948 120.288   5
   3  13  -3-80.6134 112.696   4
   3 -13  -3 46.3685 83.6737   5
  -3 -13   3 161.657 106.775   5
  -3  13   3-53.7927 89.6360   1
   3  13  -2 705.631 165.387   4
  -3 -13   2 982.346 189.215   5
   3 -13  -2 998.844 181.787   5
  -3  13   2 1104.82 188.719   1
   3  13  -1 1126.94 191.366   4
   3 -13  -1 1186.47 193.522   5
  -3  13   1 1464.07 201.070   1
  -3 -13   1 1112.03 197.613   5
  -3  13   0 403.525 112.667   1
   3  13   0 385.316 138.289   4
   3 -13   0 468.663 124.581   5
  -3  13  -1 91.8850 94.1791   1
   3  13   1-61.5753 122.896   4
   3 -13   1 118.425 93.2718   5
   3  13   2 208.924 139.888   4
   3 -13   2 287.179 102.250   8
   3 -13   2 223.075 97.3382   5
   3 -13   3 1088.25 168.004   8
   3  13   3 1349.19 222.363   4
   3 -13   3 1067.00 191.725   5
   3 -13   4 1106.88 177.830   8
   3  13   4 1218.81 222.231   4
  -3 -13  -4 995.588 163.482   6
   3 -13   4 1229.08 206.936   5
   3  13   5-111.465 156.218   4
  -3 -13  -5 100.513 82.9832   6
   3 -13   5 121.653 115.519   5
   3 -13   5 54.2535 88.3854   8
   3 -13   6 609.458 143.756   8
  -3 -13  -6 476.870 139.879   6
   3  13   6 488.020 154.580   4
   3 -13   6 480.185 156.757   5
   3 -13   7 281.867 111.059   8
   3  13   7 165.283 132.866   4
  -3 -13  -7 77.1198 78.1378   6
   3 -13   7 418.509 143.682   5
   3  13   8 186.029 149.035   4
  -3 -13  -8-15.4130 86.3545   6
   3 -13   8-17.6980 95.9036   5
   3 -13   8-16.7202 81.7964   8
  -3 -13  -9-47.5466 90.2685   6
   3 -13   9 37.8144 81.4885   8
   3 -13   9 70.1807 99.9697   5
  -3 -13 -10 152.945 97.8754   6
  -3  14   9 249.982 149.975   1
  -3 -14   9 301.245 125.470   5
  -3 -14   8-49.0509 109.962   5
  -3  14   8-97.7616 118.995   1
  -3 -14   7 1563.38 242.215   5
  -3  14   7 1510.00 237.078   1
  -3 -14   6 98.6766 104.972   5
  -3  14   6 123.987 114.925   1
   3  14  -6 24.1776 122.634   4
  -3  14   5 2050.88 259.265   1
  -3 -14   5 1648.59 240.117   5
   3  14  -5 1825.82 262.240   4
  -3  14   4-100.455 104.281   4
  -3  14   4-59.4489 109.655   1
   3  14  -4 38.1090 108.577   4
  -3 -14   4 9.89257 95.2876   5
   3  14  -3 2266.94 288.152   4
  -3 -14   3 2056.90 269.753   5
  -3  14   3 2214.10 255.563   1
   3  14  -2-91.4205 136.437   4
  -3 -14   2 75.7881 94.1165   5
   3 -14  -2 82.9788 93.8522   5
  -3  14   2 113.877 114.814   1
   3 -14  -1 2074.08 252.729   5
  -3  14   1 2118.49 235.792   1
   3  14  -1 2490.68 296.205   4
   3  14   0-5.17034 101.412   4
   3 -14   0 24.5158 103.190   5
   3 -14   1 2389.16 277.388   5
   3  14   1 2941.31 321.731   4
   3  14   2 119.293 142.470   4
   3 -14   2-26.8384 81.8270   5
   3 -14   3 3213.58 334.360   5
   3  14   3 3534.41 344.106   4
   3 -14   4 42.4687 114.086   5
   3  14   4 199.051 136.394   4
   3 -14   4 79.0748 69.5186   8
   3  14   5 1672.30 237.785   4
   3 -14   5 2131.47 250.469   8
  -3 -14  -5 1884.34 235.573   6
   3 -14   5 1970.35 271.494   5
   3 -14   6-68.5298 83.5006   8
   3  14   6-161.898 166.466   4
  -3 -14  -6 230.798 109.929   6
   3 -14   6 27.1098 97.6936   5
  -3 -14  -7 1046.11 195.426   6
   3  14   7 1135.52 206.066   4
   3 -14   7 961.980 216.552   5
   3 -14   7 1223.16 222.593   8
  -3 -14  -8 162.403 98.0080   6
   3 -14   8 149.675 108.319   8
  -3  15   7 3.15759 114.653   1
  -3 -15   6 2865.93 325.657   5
  -3  15   6 2656.84 317.087   1
  -3 -15   5 102.719 97.0990   5
  -3  15   5 104.615 129.341   1
   3  15  -5 267.982 155.642   4
  -3 -15   4 4321.51 392.181   5
  -3  15   4 4564.00 383.340   1
  -3  15   4 4139.63 348.105   4
   3  15  -4 4562.57 416.675   4
  -3  15   3-177.427 138.831   4
  -3  15   3 84.6667 96.7732   1
  -3 -15   3 48.6744 107.281   5
   3  15  -3-85.7994 145.601   4
  -3 -15   2 535.744 155.087   5
   3  15  -2 404.407 166.277   4
   3 -15  -2 510.120 164.217   5
   3  15  -1 130.604 133.096   4
   3 -15  -1 114.750 99.7596   5
   3  15   0 216.665 142.798   4
   3 -15   0 132.088 91.0810   5
   3  15   1 97.5458 112.132   4
   3 -15   1 30.6291 95.6270   5
   3  15   2 342.429 155.874   4
   3 -15   2 362.557 124.518   5
   3 -15   3 43.1046 90.3098   5
   3  15   3 332.303 177.445   4
   3 -15   4 3328.40 356.666   5
   3  15   4 3488.67 364.895   4
   3  15   5-66.7427 139.821   4
   3 -15   6 2699.20 301.037   8
   3  15   6 2321.81 301.117   4
   3  15   7 90.6996 122.649   4
  -3 -15  -7 143.217 114.130   6
   3 -15   7 94.6509 88.8422   8
  -3  16   6 134.987 134.189   1
  -3  16   3 1557.48 235.913   4
  -3  16   2-69.5884 135.359   4
   3 -16  -1 4665.36 415.434   5
   4   0 -16 42.6030 86.3288   6
   4   0 -15 12.4915 71.2976   6
   4   0 -14 247.141 89.0369   6
   4   0 -14 10.5121 85.4639   2
   4   0 -13 44.0885 65.7418   6
   4   0 -13-20.6489 76.9279   2
  -4   0  13 24.9580 63.0415   8
   4   0 -12 11003.5 432.493   6
  -4   0  12 11740.9 430.442   8
   4   0 -12 11261.4 454.192   2
  -4   0  11-18.2400 61.1143   8
   4   0 -11-22.7142 79.6169   2
   4   0 -11-49.9579 66.7613   6
   4   0 -10 16466.6 470.087   6
   4   0 -10 16939.6 508.042   2
  -4   0  10 15717.7 449.240   8
   4   0  -9 15.5831 48.7888   6
   4   0  -9-47.6185 82.5711   2
   4   0  -8 2491.66 187.520   2
   4   0  -8 2349.87 65.8526   4
   4   0  -8 2437.35 162.225   6
   4   0  -8 2425.33 71.0910   4
   4   0  -7 7.10409 44.7684   6
   4   0  -7-72.6206 83.1705   2
   4   0  -7 20.5080 21.8429   4
  -4   0   6 25746.9 555.438   3
   4   0  -6 25546.9 426.936   6
   4   0  -6 25040.0 256.065   4
   4   0  -6 25594.0 522.475   2
   4   0  -5 10.7357 29.4596   4
   4   0  -5-81.1617 69.6529   2
   4   0  -5 24.9792 33.9301   6
  -4   0   5-0.82422 51.6395   1
  -4   0   5-64.8085 76.3493   3
  -4   0   4 54686.8 523.669   6
  -4   0   4 56646.9 738.964   3
   4   0  -4 53612.5 518.720   6
  -4   0   4 53782.3 628.829   1
   4   0  -4 52785.2 439.205   4
   4   0  -3 8.18748 22.4697   6
  -4   0   3 24.0712 22.1318   6
  -4   0   3 14.4009 27.8775   4
   4   0  -3 80.0848 40.9577   4
  -4   0   3-21.5497 57.4460   3
  -4   0   3 89.5789 54.4631   1
  -4   0   2 3774.57 123.859   6
  -4   0   2 4188.96 191.837   3
  -4   0   2 3893.37 171.974   1
   4   0  -2 3672.27 158.245   1
   4   0  -2 4037.04 149.588   4
  -4   0   2 3723.09 137.046   4
   4   0  -1 167.530 65.3595   4
  -4   0   1 17.8444 60.2575   3
   4   0  -1-25.7279 54.8224   1
  -4   0   1 28.8408 50.9346   7
  -4   0   1 107.335 72.8048   1
  -4   0   1 29.6625 42.9477   4
  -4   0   0 8764.95 229.291   7
  -4   0   0 8409.10 241.981   4
  -4   0   0 8807.48 266.103   1
   4   0   0 8901.11 253.342   4
   4   0   1-44.3838 65.8655   4
  -4   0  -1-24.5090 65.4243   1
   4   0   1 2.94968 30.4006   7
   4   0   2 43928.7 534.906   7
   4   0   2 47046.4 644.142   4
  -4   0  -2 47883.1 660.472   1
  -4   0  -3-28.5870 69.8058   1
   4   0   3-38.8141 94.3544   4
  -4   0  -4 17579.7 453.077   1
   4   0   4 18365.0 451.916   4
   4   0   5-27.9249 87.1230   4
   4   0   6 156.361 75.9343   8
   4   0   6 47.7265 91.6519   4
   4   0   7 10.7266 69.6503   8
   4   0   7-264.699 142.377   4
   4   0   8 1968.00 182.746   8
   4   0   9-4.54914 68.9653   8
   4   0  10 14591.9 515.435   8
   4   0  11 87.2139 94.3743   8
   4   0  12 5643.70 353.728   8
   4   0  13 61.0642 83.5868   8
   4   0  14 1154.38 191.104   8
   4   0  15-5.76676 76.5170   8
   4   0  16 430.311 131.490   8
   4  -1 -17 226.204 117.215   6
  -4  -1  17 53.0677 99.0006   3
   4  -1 -16 109.428 99.3434   6
  -4  -1  16 228.371 125.914   3
   4   1 -15 732.031 144.054   6
   4  -1 -15 1059.86 173.409   6
   4   1 -15 974.775 171.452   2
  -4  -1  15 681.683 136.247   8
   4   1 -14 36.8076 89.2435   2
   4  -1 -14-56.4807 85.4698   6
  -4  -1  14 180.068 93.0489   8
   4   1 -14-35.7046 64.2039   6
   4  -1 -13 5736.48 342.673   6
   4   1 -13 5683.15 322.503   6
   4   1 -13 5621.04 345.546   2
  -4  -1  13 5782.45 331.403   8
   4  -1 -12 1115.86 158.972   6
   4   1 -12 989.048 134.903   6
  -4  -1  12 1325.84 172.050   8
   4   1 -12 1034.38 161.042   2
  -4  -1  11 928.576 132.620   8
   4  -1 -11 769.449 118.322   6
   4   1 -11 769.014 110.815   6
   4   1 -11 989.642 158.018   2
  -4  -1  10 6.92018 59.4245   8
   4  -1 -10-81.8404 69.2716   6
   4   1 -10-55.3724 55.1331   6
   4   1 -10 112.973 94.9032   2
   4   1 -10-26.6931 32.2257   4
   4   1  -9 354.779 106.039   2
   4  -1  -9 365.994 77.7141   6
  -4  -1   9 411.660 95.0132   8
   4   1  -9 296.903 47.7351   4
   4   1  -9 338.539 70.5035   6
  -4  -1   8 1995.22 184.841   3
   4  -1  -8 2239.01 164.227   6
   4   1  -8 1944.15 139.368   6
  -4  -1   8 2036.16 163.235   8
   4   1  -8 2030.94 101.389   4
   4   1  -8 2047.20 183.911   2
   4  -1  -7 4072.83 201.969   6
   4   1  -7 3872.03 174.530   6
  -4  -1   7 4318.46 243.689   3
   4   1  -7 4058.70 137.401   4
   4   1  -7 4307.65 241.810   2
   4  -1  -6 1083.27 99.0790   6
   4   1  -6 1167.57 133.394   2
   4   1  -6 1139.76 88.0751   6
   4   1  -6 1245.50 81.0182   4
  -4  -1   6 1230.00 102.615   1
  -4  -1   6 1095.26 130.953   3
  -4   1   5 7582.93 114.567   5
  -4   1   5 7530.00 300.230   3
   4  -1  -5 7268.97 232.454   6
   4   1  -5 7609.13 190.364   6
   4   1  -5 7632.33 190.049   4
  -4  -1   5 7860.41 233.689   1
  -4  -1   5 7275.15 152.476   5
   4   1  -5 7899.76 287.671   2
  -4   1   5 7858.04 269.306   1
  -4  -1   5 7795.99 291.980   3
   4  -1  -4 53.9900 40.0891   8
  -4  -1   4 102.677 50.6977   1
   4   1  -4-5.10446 21.3958   6
  -4   1   4 0.82038 55.2985   1
   4   1  -4-27.0373 42.4669   4
  -4   1   4-6.06083 19.7499   4
   4  -1  -4 6.06679 22.9158   4
  -4  -1   4 4.24162 14.7931   5
  -4  -1   4 80.2930 68.3475   3
   4  -1  -4 66.1512 36.4577   6
   4   1  -4 1.87709 56.0485   2
  -4   1   4 76.4019 67.8512   3
  -4   1   3 5337.68 177.616   6
  -4   1   3 5383.86 144.731   4
   4  -1  -3 5491.57 181.581   6
  -4  -1   3 5409.50 120.349   6
  -4  -1   3 5785.21 227.530   3
  -4  -1   3 5495.91 184.080   1
  -4   1   3 5553.88 230.349   3
  -4   1   3 5784.29 216.681   1
   4   1  -3 5310.98 170.305   4
   4   1  -3 5370.94 179.666   1
   4  -1  -3 5658.43 150.302   4
   4   1  -3 5543.77 218.967   2
  -4  -1   3 5533.77 172.432   4
  -4   1   2 32972.0 427.164   6
  -4   1   2 33247.1 397.414   4
  -4   1   2 34297.9 513.882   1
  -4  -1   2 33473.9 450.106   1
  -4  -1   2 34218.0 533.350   3
  -4  -1   2 32887.1 430.682   4
  -4   1   2 34271.1 532.193   3
   4   1  -2 32608.3 436.750   1
   4   1  -2 33510.4 300.981   5
   4  -1  -2 34625.7 413.438   4
  -4  -1   2 33244.8 284.457   6
   4   1  -2 32874.8 437.318   4
  -4  -1   1 28018.0 449.906   7
  -4  -1   1 26611.1 409.422   4
  -4  -1   1 27495.9 422.178   1
  -4   1   1 27820.0 459.485   3
   4   1  -1 26722.4 409.611   1
   4  -1  -1 27526.1 404.110   4
   4   1  -1 27199.2 416.620   4
  -4   1   1 28002.8 466.229   1
  -4   1   1 26905.4 397.126   4
  -4  -1   0 1810.13 117.837   7
   4   1   0 2110.20 132.438   1
  -4  -1   0 2071.08 133.555   1
   4   1   0 2159.25 138.355   4
  -4   1   0 1841.92 137.415   1
  -4   1   0 1819.31 98.6104   7
   4  -1   0 2054.09 127.627   4
  -4   1   0 1968.27 127.071   4
  -4  -1   0 1786.76 110.464   2
   4  -1   1 3472.45 134.249   7
  -4   1  -1 3758.45 193.932   1
   4  -1   1 3572.38 175.478   4
  -4  -1  -1 3224.67 166.371   1
   4   1   1 3732.36 185.553   4
   4   1   2 476.274 94.4800   4
   4  -1   2 368.094 79.2908   4
  -4   1  -2 425.729 82.3926   1
   4  -1   2 395.648 51.1236   7
  -4  -1  -2 520.764 82.0457   1
  -4  -1  -3 2842.68 175.093   1
  -4   1  -3 2792.66 180.472   1
   4  -1   3 2758.84 172.151   4
   4   1   3 2944.97 188.019   4
  -4   1  -4 10459.0 349.514   1
   4  -1   4 10839.8 341.069   8
   4  -1   4 10433.2 346.006   4
   4   1   4 11273.9 357.449   4
  -4   1  -5 37301.2 684.368   1
   4  -1   5 36103.6 671.009   4
   4   1   5 35464.3 657.345   4
   4  -1   5 36923.0 652.952   8
   4  -1   6 313.095 91.4189   8
   4   1   6 398.273 91.5589   8
   4   1   6 460.788 122.623   4
   4  -1   7 15740.6 475.067   8
   4   1   7 15252.0 453.017   8
   4   1   7 15527.6 477.577   4
   4   1   8 18.3282 74.7585   8
   4  -1   8 105.659 71.7455   8
   4   1   9 844.518 131.793   8
   4  -1   9 777.326 134.215   8
   4   1   9 527.524 105.897   4
   4   1  10 177.600 83.3484   8
   4  -1  10 260.223 109.054   8
   4   1  11 979.937 148.423   8
   4  -1  11 960.751 160.267   8
   4   1  12 37.6855 80.8680   8
   4  -1  12-11.1459 73.3790   8
   4   1  13 1226.16 176.268   8
   4  -1  13 1394.42 195.350   8
   4   1  14-74.8834 66.1619   8
   4  -1  14-81.4830 83.0736   8
   4  -1  15 712.053 164.370   8
   4   1  15 816.294 165.601   8
  -4  -1 -16 317.438 151.274   6
   4  -1  16-41.2162 87.1364   8
   4  -2 -17 465.847 129.444   6
  -4  -2  16 1836.96 246.681   3
   4  -2 -16 1855.50 239.641   6
   4   2 -16 1772.56 231.551   2
   4  -2 -15 426.455 123.879   6
  -4  -2  15 315.286 120.041   8
  -4  -2  15 310.135 121.434   3
   4   2 -15 308.017 130.067   2
   4  -2 -14 2928.46 266.506   6
   4   2 -14 2640.82 231.290   6
   4   2 -14 2848.46 269.810   2
  -4  -2  14 2738.43 258.714   8
  -4  -2  14 2982.75 282.622   3
  -4  -2  13 87.5350 69.3523   8
   4   2 -13 23.5700 55.5581   6
  -4  -2  13 20.6456 90.9607   3
   4   2 -13-37.2334 85.4710   2
   4  -2 -13 204.245 100.919   6
   4   2 -12 948.250 158.654   2
   4   2 -12 1058.85 137.935   6
   4  -2 -12 1014.82 153.678   6
  -4  -2  12 1020.56 165.805   3
  -4  -2  12 1104.40 152.690   8
   4  -2 -11 256.250 92.4455   6
   4   2 -11 489.315 134.940   2
   4   2 -11 327.970 85.5998   6
  -4  -2  11 399.575 110.078   3
  -4  -2  11 383.432 105.319   8
   4   2 -10 107.465 97.0777   2
  -4  -2  10 108.760 62.9583   8
   4   2 -10 200.126 66.3233   6
  -4  -2  10-6.14816 77.5533   3
   4  -2 -10 175.521 78.9192   6
   4   2  -9 506.098 121.485   2
   4  -2  -9 366.376 87.3526   6
   4   2  -9 382.574 73.4069   6
  -4  -2   9 416.690 102.489   8
  -4  -2   9 405.533 114.090   3
   4  -2  -8 1860.39 156.662   6
   4   2  -8 1985.18 187.493   2
  -4  -2   8 2003.42 169.083   8
   4   2  -8 1885.89 117.483   4
   4   2  -8 1934.43 132.260   6
  -4  -2   8 2242.79 189.743   3
   4  -2  -7 407.025 81.5931   6
   4   2  -7 611.858 130.303   2
  -4  -2   7 391.235 88.8305   8
   4   2  -7 468.338 64.0632   6
  -4  -2   7 482.321 69.4287   1
  -4  -2   7 579.692 112.636   3
   4   2  -7 411.981 59.8452   4
   4  -2  -6 26136.6 502.306   6
   4   2  -6 25357.4 365.848   6
  -4   2   6 25780.0 319.631   5
  -4  -2   6 26006.6 408.262   1
   4   2  -6 26861.1 577.019   2
   4  -2  -6 25070.0 387.798   8
   4   2  -6 26096.1 410.096   4
  -4  -2   6 26410.2 548.313   3
   4   2  -5 887.052 118.225   2
  -4   2   5 695.936 99.0465   1
   4   2  -5 602.880 70.2065   4
   4  -2  -5 716.500 91.2450   6
  -4   2   5 795.396 50.9386   5
  -4  -2   5 668.583 61.2956   5
  -4  -2   5 706.855 74.8701   1
  -4  -2   5 848.745 110.622   3
   4  -2  -5 696.006 66.1550   8
   4   2  -5 717.845 53.9126   6
  -4  -2   4 71205.3 819.670   3
  -4   2   4 71934.0 863.064   3
  -4  -2   4 68325.5 534.204   5
   4   2  -4 69324.0 389.878   6
  -4   2   4 72549.3 829.743   1
  -4   2   4 68204.7 426.669   4
   4   2  -4 73187.1 844.963   2
  -4  -2   4 69669.0 603.371   1
   4   2  -4 69151.5 662.523   4
   4  -2  -4 71298.8 755.488   6
   4   2  -3 633.135 95.5293   2
  -4  -2   3 712.552 56.3815   5
   4   2  -3 667.127 78.3798   4
   4  -2  -3 637.698 75.5683   6
  -4  -2   3 693.112 70.9941   1
   4  -2  -3 663.180 42.2544   5
  -4   2   3 738.700 95.5145   1
   4   2  -3 709.959 62.3805   1
  -4   2   3 619.805 93.6177   3
  -4   2   3 700.824 61.0211   4
  -4  -2   3 761.443 96.9323   3
   4  -2  -2 5362.91 131.401   5
  -4  -2   2 5514.71 178.033   1
  -4   2   2 5672.38 223.333   3
  -4   2   2 5532.98 227.355   1
   4   2  -2 5628.39 157.081   5
  -4  -2   2 5404.96 224.727   7
  -4   2   2 5121.44 167.718   4
   4   2  -2 5323.10 194.410   4
   4   2  -2 5095.48 209.349   2
   4   2  -2 5499.31 171.112   1
  -4  -2   1 3177.47 144.457   1
  -4   2   1 3057.16 162.470   3
  -4   2   1 2979.70 167.429   1
   4   2  -1 3098.46 125.788   5
  -4  -2   1 3288.02 167.428   7
  -4   2   1 2966.70 140.517   4
   4   2  -1 3104.65 151.162   2
   4   2  -1 3058.36 154.725   4
   4   2  -1 3000.69 137.245   1
  -4  -2   0 6197.67 199.879   2
  -4  -2   0 6592.44 231.109   7
  -4   2   0 6210.29 163.652   7
  -4  -2   0 6787.13 220.944   1
  -4   2   0 6429.17 217.440   3
  -4   2   0 6788.17 248.315   1
   4   2   0 6503.10 228.756   4
   4   2   0 6493.66 213.028   1
  -4  -2  -1 2122.55 135.143   1
  -4   2  -1 2352.79 161.807   1
  -4  -2  -1 2208.09 114.536   2
   4   2   1 2195.96 151.997   4
   4  -2   2 10289.9 204.240   7
  -4   2  -2 11006.3 332.825   1
   4   2   2 10745.4 322.592   4
  -4  -2  -2 10679.8 232.807   2
   4   2   3 836.294 118.814   4
  -4   2  -3 780.626 115.550   1
   4  -2   3 925.137 111.020   8
   4  -2   4 21211.4 482.048   8
   4   2   4 21558.8 492.349   4
  -4   2  -4 21782.0 501.463   1
   4   2   5 60.2806 93.3096   4
   4  -2   5 43.3873 72.3323   8
  -4   2  -5 36.5235 79.4850   1
   4   2   6 17307.0 489.714   4
   4  -2   6 18094.6 503.239   8
   4   2   7 145.027 78.6442   8
   4  -2   7 2.71569 72.8229   8
   4   2   7-74.0460 115.103   4
   4  -2   8 8912.00 392.979   8
   4   2   8 8702.93 384.542   4
   4   2   8 8918.06 352.029   8
   4   2   9-63.3980 69.9889   8
   4  -2   9 71.1971 79.9908   8
   4   2   9 39.2400 100.116   4
   4  -2  10 310.850 108.071   8
   4   2  10 190.964 87.4314   4
   4   2  10 384.224 104.300   8
   4  -2  11 548.855 125.881   8
   4   2  11 556.235 115.042   8
   4   2  12 221.932 86.8001   8
   4  -2  12 94.0841 87.6908   8
   4  -2  13 117.400 92.3231   8
   4   2  13 134.316 83.8755   8
  -4  -2 -14 1655.95 245.491   6
   4   2  14 1297.00 181.446   8
   4  -2  14 1380.13 212.718   8
   4  -2  15-78.2936 85.9306   8
  -4  -2 -15 138.795 124.527   6
   4  -2  16 1206.08 206.802   8
  -4  -2 -16 663.513 190.560   6
   4  -2  17 82.7681 105.169   8
   4  -3 -17 32.0886 98.2000   6
   4   3 -16 179.703 128.001   2
   4  -3 -16 109.534 95.5914   6
  -4  -3  16 146.861 95.2860   8
   4   3 -15 124.336 100.989   2
  -4  -3  15 103.470 104.307   8
  -4  -3  15 20.5164 93.4368   3
   4  -3 -15 10.2531 81.6358   6
  -4  -3  14 127.346 84.1018   8
   4   3 -14 196.081 88.7661   6
   4   3 -14 416.708 142.125   2
  -4  -3  14 345.332 128.559   3
   4  -3 -14 232.182 106.206   6
   4   3 -13 1773.97 222.767   2
   4  -3 -13 1744.27 209.087   6
  -4  -3  13 1628.18 205.351   3
  -4  -3  13 1852.70 216.348   8
   4   3 -13 1812.28 180.329   6
   4  -3 -12 26.5204 69.9402   6
   4   3 -12 93.9848 69.6631   6
   4   3 -12-51.5359 83.8179   2
  -4  -3  12 243.723 112.558   3
  -4  -3  12-4.42794 67.1569   8
   4   3 -11 4162.15 236.597   6
   4  -3 -11 4177.73 283.833   6
  -4  -3  11 4401.08 286.265   3
   4   3 -11 4619.31 317.398   2
  -4  -3  11 4153.20 285.903   8
  -4  -3  10 1288.75 168.468   8
   4   3 -10 1358.33 129.097   6
  -4  -3  10 1654.47 178.565   3
   4  -3 -10 1471.38 164.968   6
   4   3 -10 1882.18 210.238   2
   4   3  -9 299.114 122.446   2
   4  -3  -9 119.300 69.7082   6
   4   3  -9 188.809 63.7993   6
  -4  -3   9 103.928 83.4358   3
  -4  -3   9 193.451 79.8347   8
   4   3  -8 908.215 95.7597   6
   4   3  -8 1103.48 164.634   2
   4  -3  -8 984.421 125.875   6
  -4  -3   8 952.726 133.099   8
   4  -3  -8 715.038 69.6832   8
  -4  -3   8 973.305 137.020   3
  -4  -3   8 812.923 82.0155   1
   4  -3  -7 1029.44 74.1640   8
   4   3  -7 1175.09 151.879   2
   4  -3  -7 1063.16 125.813   6
  -4  -3   7 1168.82 140.963   3
  -4   3   7 1042.25 83.5911   5
  -4  -3   7 1097.55 87.1466   1
   4   3  -7 1160.87 91.1772   6
  -4  -3   7 1270.81 142.336   8
   4   3  -6 615.150 124.430   2
   4   3  -6 647.697 59.3345   6
   4  -3  -6 604.954 103.681   6
   4   3  -6 490.681 72.0579   4
  -4  -3   6 724.122 70.5735   1
  -4   3   6 699.910 64.0144   5
  -4  -3   6 688.591 78.3818   5
  -4  -3   6 909.464 118.862   3
   4  -3  -6 626.526 58.4494   8
   4  -3  -5 22771.1 314.657   8
   4  -3  -5 23541.0 498.348   6
   4   3  -5 23316.8 255.282   6
  -4  -3   5 23981.2 492.161   3
  -4  -3   5 23586.9 321.772   1
  -4   3   5 23336.6 329.919   5
  -4  -3   5 23601.4 390.556   5
  -4   3   5 22933.4 207.883   4
   4   3  -5 23493.9 441.713   4
   4   3  -5 24449.1 537.445   2
  -4  -3   4 713.128 71.1508   5
   4   3  -4 759.219 112.816   2
  -4  -3   4 726.409 64.7920   1
  -4   3   4 717.945 99.9219   1
  -4   3   4 644.421 53.2673   4
   4   3  -4 627.434 85.5406   4
  -4   3   4 790.380 63.2841   5
  -4  -3   4 777.600 101.853   3
   4  -3  -4 733.744 91.6967   6
   4  -3  -3 20689.8 431.721   6
  -4  -3   3 19911.4 293.242   1
  -4   3   3 21308.9 454.955   3
   4  -3  -3 20446.4 294.301   5
  -4  -3   3 20100.8 339.741   5
   4   3  -3 19575.2 282.453   1
  -4   3   3 20470.6 465.429   1
   4   3  -3 21072.7 407.994   4
  -4   3   3 19470.5 311.335   4
  -4  -3   3 20321.0 454.770   7
   4   3  -3 21246.0 449.586   2
  -4  -3   2 4876.52 222.712   7
   4   3  -2 4447.32 195.249   4
  -4   3   2 4335.58 198.833   3
   4   3  -2 4347.46 145.163   1
   4   3  -2 4500.27 169.274   5
   4  -3  -2 4384.40 146.965   5
  -4   3   2 4602.53 221.051   1
  -4  -3   2 4483.63 149.861   1
  -4   3   2 4366.15 164.913   4
   4   3  -2 4422.60 200.375   2
  -4  -3   1 9049.03 292.985   7
   4   3  -1 9503.48 285.906   4
  -4  -3   1 8864.93 226.383   1
  -4  -3   1 8651.85 126.250   6
   4   3  -1 8718.58 225.415   1
  -4   3   1 8719.30 263.939   3
  -4   3   1 9016.87 296.718   1
   4   3  -1 8759.87 242.049   5
   4   3  -1 8547.40 261.727   2
  -4  -3   0 3139.01 172.702   7
   4   3   0 3152.75 153.654   1
  -4  -3   0 3023.72 107.708   6
  -4   3   0 2878.45 149.446   3
  -4   3   0 2937.97 176.707   1
  -4   3   0 2958.52 99.2018   7
   4   3   0 2849.96 165.276   4
   4   3   0 3024.40 143.902   2
  -4  -3  -1 11259.6 253.895   2
  -4   3  -1 12130.9 350.040   1
   4  -3   1 11663.5 279.780   3
   4   3   1 12341.5 340.962   4
   4  -3   1 11783.7 313.745   8
  -4  -3  -2 17.4660 37.1299   2
   4  -3   2 85.2232 62.4039   8
   4  -3   2 44.2981 23.6985   7
   4   3   2-11.6219 80.0712   4
  -4   3  -2 54.0641 82.0825   1
   4  -3   2 34.5079 38.7934   3
   4  -3   3 49381.3 415.998   7
  -4   3  -3 49724.8 746.762   1
   4  -3   3 51800.5 728.093   8
   4   3   3 50213.6 731.879   4
  -4  -3  -3 48295.9 453.918   2
  -4   3  -4 5480.06 262.787   1
   4   3   4 5716.40 269.814   4
  -4  -3  -4 5299.65 138.198   2
   4  -3   4 5121.58 254.473   8
   4  -3   5 856.771 120.262   8
   4   3   5 832.237 138.057   4
  -4   3  -5 827.372 117.846   1
  -4  -3  -5 745.027 51.2828   2
   4  -3   6 240.760 85.7505   8
   4   3   6 425.795 123.474   4
  -4   3  -6 286.563 89.7728   1
   4   3   7 20.1797 100.035   4
   4  -3   7-15.2605 84.9406   8
   4  -3   8 1765.79 187.320   8
   4   3   8 1370.04 166.687   4
   4   3   8 1859.28 168.186   8
   4   3   9 2861.83 211.565   8
   4   3   9 2689.39 233.240   4
   4  -3   9 2938.01 246.117   8
   4  -3  10 155.171 91.0839   8
   4   3  10 163.401 78.8521   8
   4   3  10-53.0620 104.309   4
   4   3  11 1925.55 188.455   8
   4  -3  11 1909.02 218.750   8
   4   3  11 1869.51 204.385   4
  -4  -3 -12 313.349 134.160   6
   4   3  12 231.320 88.4562   8
   4  -3  12 88.5332 95.2320   8
   4   3  13 452.036 111.335   8
  -4  -3 -13 433.699 142.197   6
   4  -3  13 344.136 121.896   8
  -4  -3 -14 433.185 162.117   6
   4  -3  14 225.366 112.819   8
  -4  -3 -15 165.292 113.278   6
   4  -3  15-52.4988 92.8708   8
   4  -3  16 24.3394 103.335   8
   4   4 -17-106.808 102.858   2
   4  -4 -17 117.829 97.1144   6
  -4  -4  17-29.2484 91.6553   8
   4  -4 -16 143.614 107.340   6
   4   4 -16 179.085 138.371   2
  -4  -4  16 265.827 110.219   8
   4   4 -15 23.8307 123.540   2
   4  -4 -15 187.125 123.232   6
  -4  -4  15-12.8730 72.3776   8
   4  -4 -14 1124.93 186.392   6
  -4  -4  14 1028.80 175.942   3
  -4  -4  14 1002.65 178.687   8
   4   4 -14 1079.28 199.874   2
   4   4 -13 1080.52 196.920   2
   4  -4 -13 584.593 140.979   6
  -4  -4  13 676.388 146.220   3
  -4  -4  13 818.199 157.859   8
  -4  -4  12 6677.94 389.720   8
   4   4 -12 6635.16 311.551   6
   4  -4 -12 6942.79 390.799   6
  -4  -4  12 6350.75 350.669   3
   4   4 -12 6953.12 407.709   2
   4   4 -11 910.078 173.508   2
  -4  -4  11 879.112 157.384   8
   4  -4 -11 763.795 138.695   6
   4   4 -11 783.759 114.085   6
  -4  -4  11 879.466 144.661   3
   4  -4 -10 6929.79 358.735   6
   4   4 -10 6653.29 269.474   6
  -4  -4  10 6373.76 319.520   3
  -4  -4  10 6028.34 216.774   1
   4   4 -10 6861.63 377.655   2
  -4  -4  10 6633.56 361.646   8
   4   4  -9 9486.96 295.266   6
  -4  -4   9 9423.81 370.602   3
  -4  -4   9 9367.11 244.076   1
  -4  -4   9 9925.99 421.819   8
   4  -4  -9 9825.09 402.740   6
   4   4  -9 10114.0 443.582   2
   4  -4  -8 1024.70 58.6555   8
   4   4  -8 1144.10 173.127   2
  -4  -4   8 1296.27 127.738   5
  -4  -4   8 1096.38 82.6436   1
  -4  -4   8 1134.33 135.905   3
  -4  -4   8 1165.77 151.837   8
   4  -4  -8 1100.62 139.665   6
   4  -4  -7 49.4243 20.0857   8
   4   4  -7 214.785 114.175   2
   4  -4  -7 124.888 71.9968   6
  -4  -4   7 77.5750 37.4956   1
  -4  -4   7-45.0992 77.5604   3
  -4  -4   7 107.391 54.4004   5
  -4  -4   7 27.1141 70.4674   8
  -4  -4   6 13803.5 440.643   8
   4   4  -6 14385.6 459.646   2
   4  -4  -6 13929.9 421.856   6
  -4  -4   6 13616.1 207.735   1
  -4  -4   6 13480.9 384.936   3
  -4  -4   6 13620.5 351.145   5
  -4   4   6 12934.9 142.000   4
  -4   4   6 12525.3 144.683   4
   4  -4  -6 13089.0 185.796   8
   4  -4  -5 1864.52 77.9134   8
   4  -4  -5 1909.74 158.918   6
  -4  -4   5 1963.70 74.3136   1
  -4  -4   5 1770.81 145.283   3
  -4  -4   5 1781.49 127.977   5
  -4   4   5 1867.57 112.224   5
   4   4  -5 2153.50 182.595   2
  -4   4   5 1844.60 86.3406   4
   4   4  -5 1816.96 140.815   4
   4  -4  -4 70844.5 875.966   6
  -4  -4   4 66341.8 411.420   1
  -4  -4   4 67296.1 724.238   5
  -4   4   4 66760.6 655.363   5
  -4   4   4 70601.4 918.556   1
  -4   4   4 68550.1 587.602   4
   4   4  -4 68447.3 824.490   4
   4   4  -4 67502.1 895.313   2
  -4  -4   3 7454.53 291.372   7
  -4  -4   3 6990.67 152.270   1
   4  -4  -3 6964.94 278.903   6
  -4  -4   3 6850.20 228.658   5
   4  -4  -3 7349.73 213.642   5
  -4   4   3 7293.34 275.558   3
   4   4  -3 7116.73 149.996   1
  -4   4   3 7257.66 297.160   1
   4   4  -3 7304.87 274.597   4
   4   4  -3 6872.81 273.662   2
  -4  -4   2 25732.2 523.087   7
  -4   4   2 25456.0 484.261   3
   4   4  -2 26563.6 505.973   4
   4   4  -2 25078.4 330.550   1
  -4  -4   2 25585.1 447.013   5
   4  -4  -2 26762.1 416.581   5
  -4   4   2 26989.9 544.085   1
   4   4  -2 26874.4 497.769   2
   4   4  -1 2269.10 121.171   1
  -4  -4   1 2246.56 155.292   7
  -4   4   1 2323.07 144.380   3
  -4   4   1 2451.09 175.061   1
   4  -4  -1 2203.74 130.988   5
  -4  -4   1 2091.40 76.0185   6
   4   4  -1 2300.37 163.035   4
   4  -4  -1 2301.69 126.077   8
   4   4  -1 2092.26 144.881   2
  -4  -4   0 2261.59 158.043   7
   4  -4   0 2261.91 135.396   8
   4   4   0 2230.10 133.662   1
  -4  -4   0 2193.83 97.6398   6
  -4   4   0 2118.23 130.338   3
  -4   4   0 2171.77 156.593   1
   4   4   0 2407.15 168.999   4
   4   4   0 2135.38 133.544   2
   4  -4   1 5606.00 221.548   8
  -4   4  -1 5843.62 253.377   1
  -4  -4  -1 5644.41 181.209   6
   4  -4   1 5591.62 188.870   3
   4   4   1 5702.39 250.132   4
   4   4   1 5212.96 182.875   2
  -4   4  -2 16690.4 427.227   1
  -4  -4  -2 15982.3 342.628   6
   4  -4   2 15685.4 312.656   3
   4   4   2 15993.3 423.048   4
   4  -4   2 16776.6 403.828   8
  -4  -4  -3 322.024 77.8540   6
   4  -4   3 265.968 25.2872   7
   4   4   3 187.541 92.7648   4
  -4   4  -3 236.455 95.8513   1
   4  -4   3 232.155 77.0021   8
   4  -4   3 251.440 52.9640   3
  -4   4  -4 15912.0 443.001   1
  -4  -4  -4 15821.3 409.744   6
   4   4   4 16686.6 461.737   4
   4  -4   4 15780.8 453.971   8
  -4  -4  -5 13464.1 407.665   6
   4   4   5 12991.4 432.082   4
  -4   4  -5 13121.9 420.295   1
   4  -4   5 14361.2 448.311   8
  -4   4  -6 2284.27 192.443   1
  -4  -4  -6 2794.38 209.705   6
   4  -4   6 2257.26 197.558   8
   4   4   6 2618.38 217.308   4
   4   4   7 157.395 123.836   4
  -4  -4  -7 218.047 108.414   6
   4  -4   7 73.8426 84.2380   8
  -4  -4  -8 2005.11 204.367   6
   4   4   8 2239.70 211.563   4
   4  -4   8 2262.10 216.986   8
   4   4   8 2082.32 176.694   8
   4  -4   9 705.171 137.906   8
   4   4   9 824.340 118.334   8
   4   4   9 714.190 144.087   4
  -4  -4  -9 916.124 161.211   6
  -4  -4 -10 1984.78 226.073   6
   4   4  10 2040.62 182.827   8
   4   4  10 2090.09 221.733   4
   4  -4  10 2347.61 239.350   8
   4   4  11 1153.27 183.712   4
  -4  -4 -11 1462.50 212.357   6
   4  -4  11 1329.85 193.336   8
   4   4  11 1375.72 158.386   8
  -4  -4 -12 1020.77 188.384   6
   4   4  12 757.525 127.793   8
   4   4  12 618.031 127.274   4
   4  -4  12 719.647 157.098   8
   4  -4  13 263.832 114.426   8
  -4  -4 -13 327.706 125.448   6
  -4  -4 -14 706.771 175.947   6
   4  -4  14 667.143 161.271   8
  -4  -4 -15 166.653 111.420   6
   4  -4  15-43.3793 114.134   8
   4  -4  16 938.223 200.911   8
  -4  -5  17 194.030 122.743   8
   4   5 -16 2.33546 109.544   2
   4  -5 -16 82.7152 99.0902   6
  -4  -5  16 72.0682 86.1961   8
   4  -5 -15 1159.51 199.490   6
  -4  -5  15 1097.65 198.864   8
   4   5 -15 1207.49 209.312   2
   4   5 -14 26.7072 103.435   2
  -4  -5  14 118.718 101.422   8
   4  -5 -14 67.0245 86.3015   6
   4  -5 -13 4126.28 334.355   6
  -4  -5  13 4511.32 352.358   8
   4   5 -13 4422.55 356.003   2
   4  -5 -12 135.328 98.8793   6
   4   5 -12 379.712 149.658   2
  -4  -5  12 118.605 85.7845   3
  -4  -5  12 34.9379 87.2466   8
   4  -5 -11 2342.93 232.689   6
   4   5 -11 2376.27 176.186   6
  -4  -5  11 2045.08 193.522   3
  -4  -5  11 2069.56 223.990   8
   4   5 -11 2210.97 243.600   2
   4   5 -10 334.938 146.701   2
   4  -5 -10 420.549 113.049   6
  -4  -5  10 385.596 101.699   3
  -4  -5  10 408.465 94.0666   5
  -4  -5  10 312.912 107.770   8
   4  -5  -9 7506.12 374.337   6
  -4  -5   9 7246.41 320.519   3
  -4  -5   9 7278.36 319.955   5
  -4  -5   9 7626.03 389.476   8
   4  -5  -8 2371.58 209.019   6
  -4  -5   8 2723.81 195.177   3
  -4  -5   8 2314.30 174.049   5
  -4  -5   8 2359.53 217.539   8
   4  -5  -7 34760.7 738.208   6
  -4  -5   7 33035.0 617.498   3
  -4  -5   7 33363.1 621.335   5
  -4  -5   7 35163.0 759.160   8
  -4   5   7 32376.3 244.592   4
  -4  -5   6 663.992 99.4978   3
   4  -5  -6 798.426 120.920   6
  -4  -5   6 1005.02 143.395   8
  -4  -5   6 664.778 100.233   5
  -4   5   6 764.616 59.0313   4
   4   5  -5 11962.2 185.207   6
  -4  -5   5 12558.2 357.731   5
   4  -5  -5 13416.0 425.783   6
  -4  -5   4 27.7169 41.6314   5
  -4  -5   4 121.201 83.2070   7
  -4   5   4 3.34701 88.4980   1
   4  -5  -4-20.2132 55.8529   6
   4   5  -4 26.4924 14.4230   6
   4   5  -4-120.918 89.5927   4
   4  -5  -4 13.1161 19.2965   8
   4  -5  -4 26.3523 47.4073   5
   4  -5  -3 12119.3 230.187   8
  -4  -5   3 12311.8 385.086   7
   4  -5  -3 12304.1 313.425   5
   4  -5  -3 12795.5 393.682   6
  -4  -5   3 12209.4 339.870   5
   4   5  -3 11782.4 165.602   1
  -4   5   3 12403.7 398.328   1
   4   5  -3 11525.1 137.957   6
   4   5  -3 12334.8 376.428   4
   4   5  -2 37.8795 63.3467   4
  -4  -5   2 12.1549 60.6313   7
  -4   5   2 13.6585 81.0066   1
   4   5  -2 58.7855 38.4829   1
  -4  -5   2-7.91700 40.9781   5
   4  -5  -2 25.5997 30.2523   8
   4  -5  -2-17.5914 41.3138   5
  -4   5   2-5.56047 57.6572   3
  -4  -5   1 94685.6 1024.77   7
  -4  -5   1 88935.0 587.325   6
   4   5  -1 94193.5 1029.85   4
   4   5  -1 91727.3 737.595   1
  -4   5   1 89800.5 862.011   3
  -4   5   1 89137.4 1028.64   1
   4  -5  -1 93781.6 910.566   5
   4  -5  -1 92554.2 793.545   8
   4   5  -1 91487.7 905.939   2
  -4   5   0 910.167 115.438   1
   4   5   0 1054.48 136.202   4
  -4  -5   0 891.575 71.5562   6
   4  -5   0 894.043 101.387   5
  -4   5   0 742.293 85.4536   3
   4  -5   0 913.398 93.4599   8
   4   5   0 952.236 102.925   2
   4   5   1 13639.7 307.885   2
   4  -5   1 14064.6 362.798   8
  -4  -5  -1 13995.2 300.304   6
  -4   5  -1 13886.4 404.089   1
   4   5   1 14327.7 419.442   4
   4  -5   2 15257.5 408.230   8
  -4  -5  -2 14641.4 342.313   6
  -4   5  -2 15207.6 426.215   1
   4  -5   2 14372.2 285.759   3
   4   5   2 14961.5 434.404   4
   4   5   2 13985.9 286.446   2
   4   5   3 386.729 104.682   4
  -4  -5  -3 268.288 67.6272   6
  -4   5  -3 288.833 103.758   1
   4  -5   3 336.716 54.5571   3
   4  -5   3 353.877 87.0121   8
  -4  -5  -4 4706.67 234.582   6
  -4   5  -4 4903.65 260.649   1
   4  -5   4 4620.50 166.469   3
   4   5   4 4558.57 266.934   4
   4  -5   4 5028.75 264.137   8
  -4  -5  -5 33386.9 656.402   6
   4  -5   5 31857.1 449.721   3
   4   5   5 34012.9 696.344   4
   4  -5   5 33369.9 701.606   8
  -4   5  -5 32463.2 663.211   1
   4   5   6 466.711 137.078   4
  -4  -5  -6 540.707 110.911   6
  -4   5  -6 557.007 119.315   1
   4  -5   6 561.228 120.291   8
  -4  -5  -7 11632.4 445.030   6
  -4   5  -7 11023.1 417.108   1
   4   5   7 11387.9 442.560   4
   4  -5   7 11654.1 465.391   8
  -4  -5  -8 510.275 124.705   6
   4  -5   8 549.103 126.369   8
   4   5   8 470.191 144.149   4
   4   5   9 319.681 131.351   4
   4   5   9 211.018 75.1090   8
  -4  -5  -9 458.339 133.258   6
   4  -5   9 360.241 110.951   8
   4   5  10 1530.30 197.120   4
  -4  -5 -10 1771.71 212.358   6
   4  -5  10 1511.45 206.063   8
   4   5  10 1659.85 166.371   8
  -4  -5 -11 4221.19 335.766   6
   4   5  11 4349.63 315.610   4
   4  -5  11 4092.90 329.686   8
   4   5  11 4084.98 257.866   8
  -4  -5 -12 191.103 126.156   6
   4   5  12 59.8518 100.788   4
   4  -5  12 1.92107 84.7427   8
  -4  -5 -13 3280.62 328.552   6
   4  -5  13 3242.74 322.103   8
  -4  -5 -14 60.8346 114.797   6
   4  -5  14 94.1214 79.9874   8
   4  -5  15 367.599 153.544   8
  -4  -5 -15 478.199 170.620   6
   4  -6 -16 940.531 204.061   6
  -4  -6  16 700.410 173.917   8
   4   6 -16 946.933 216.505   2
   4   6 -15 35.0966 125.169   2
   4  -6 -15-105.709 106.949   6
  -4  -6  15 0.60864 106.283   8
   4   6 -14 941.094 184.816   2
   4  -6 -14 792.584 173.121   6
  -4  -6  14 1169.17 204.336   8
   4   6 -13 261.385 155.528   2
   4  -6 -13 135.119 114.812   6
  -4  -6  13 118.115 80.7719   5
  -4  -6  13 220.273 111.974   8
   4   6 -12 1951.16 248.786   2
   4  -6 -12 1652.49 211.126   6
  -4  -6  12 1712.05 193.304   5
  -4  -6  12 1839.11 224.513   8
   4  -6 -11 779.266 143.504   6
  -4  -6  11 627.385 113.668   3
  -4  -6  11 732.789 130.598   5
  -4  -6  11 601.227 143.122   8
   4  -6 -10 1133.19 169.447   6
  -4  -6  10 965.280 129.406   3
  -4  -6  10 977.178 135.802   5
  -4  -6  10 1251.42 183.797   8
   4  -6  -9 108.794 80.5432   6
  -4  -6   9 303.557 86.2910   3
  -4  -6   9 123.668 63.3486   5
  -4  -6   9 156.543 93.2920   8
  -4  -6   8 61.7737 56.1696   3
  -4  -6   8 83.0396 83.5603   8
  -4  -6   8 78.5723 72.7173   5
   4  -6  -8 74.7682 71.0384   6
   4  -6  -7 9397.03 407.125   6
  -4  -6   7 9134.77 353.808   5
  -4  -6   7 8933.89 410.929   8
  -4   6   7 9209.10 208.618   4
  -4  -6   6 3985.99 260.236   7
   4  -6  -6 4055.59 259.261   6
  -4  -6   6 3637.79 220.627   5
  -4  -6   6 4001.31 267.312   8
  -4   6   6 3838.46 150.894   4
  -4  -6   5 81.6873 87.1667   7
  -4   6   5-1.69387 105.473   1
  -4  -6   5-15.9514 51.4083   5
   4  -6  -5 41.8787 66.0955   6
   4   6  -5 30.0519 23.7308   6
   4   6  -4 18936.5 245.436   6
  -4  -6   4 20160.7 527.949   7
   4  -6  -4 20579.2 540.716   6
   4  -6  -4 20221.7 444.276   5
  -4  -6   4 19417.0 485.678   5
  -4   6   4 20271.1 548.672   1
   4  -6  -4 19514.6 229.052   8
   4   6  -4 20847.0 528.945   4
  -4  -6   3 4467.79 248.902   7
   4   6  -3 4282.60 121.390   6
  -4  -6   3 4328.21 225.126   5
   4  -6  -3 4199.48 204.157   5
  -4   6   3 4361.34 258.560   1
   4  -6  -3 4148.17 140.315   8
   4   6  -3 4500.60 251.732   4
  -4  -6   2 7783.14 313.513   7
   4  -6  -2 7685.95 215.832   8
   4   6  -2 7630.39 178.969   6
   4   6  -2 7752.71 187.979   1
  -4   6   2 7738.57 280.248   3
   4  -6  -2 7981.99 284.595   5
  -4   6   2 8174.01 339.112   1
  -4  -6   2 8051.40 304.388   5
   4   6  -2 7619.83 322.570   4
   4  -6  -1 1704.26 116.593   8
  -4   6   1 1711.19 134.207   3
  -4  -6   1 1452.73 145.031   7
  -4  -6   1 1692.85 98.7646   6
   4   6  -1 1692.09 110.057   1
  -4  -6   1 1758.17 151.961   5
  -4   6   1 1991.89 181.804   1
   4  -6  -1 1645.74 140.504   5
   4   6  -1 1692.72 168.103   4
   4  -6   0 60.1417 52.9532   8
   4   6   0 46.6901 61.6776   2
   4   6   0 113.947 89.0057   4
  -4  -6   0 33.1642 35.0654   6
  -4   6   0-168.647 112.851   1
  -4   6   0-17.0815 47.7515   3
   4  -6   0 32.2095 52.6764   5
   4   6   1 5008.64 270.614   4
  -4  -6  -1 4156.78 179.330   6
   4  -6   1 4297.52 214.442   8
  -4   6  -1 4275.13 171.106   3
  -4   6  -1 4168.28 240.806   1
   4   6   1 4240.18 187.903   2
  -4  -6  -2 4625.98 205.635   6
  -4   6  -2 4481.64 254.732   1
   4   6   2 4366.25 173.271   2
   4   6   2 4235.88 242.322   4
   4  -6   2 4576.60 237.982   8
   4  -6   3 80.3321 70.8321   8
   4   6   3-136.518 115.665   4
  -4  -6  -3-74.7301 60.7855   6
  -4   6  -3 98.2797 88.4942   1
  -4  -6  -4 21208.0 503.526   6
  -4   6  -4 19953.6 527.900   1
   4  -6   4 20081.6 296.617   3
   4   6   4 21396.8 566.845   4
   4  -6   4 21075.4 547.485   8
  -4   6  -5 1441.22 161.840   1
   4   6   5 1751.97 191.011   4
  -4  -6  -5 1527.79 153.778   6
   4  -6   5 1614.66 90.8105   3
   4  -6   5 1672.37 175.938   8
  -4   6  -6 10278.8 396.333   1
  -4  -6  -6 10850.7 411.790   6
   4   6   6 10817.9 430.706   4
   4  -6   6 11455.2 446.054   8
   4  -6   7 127.304 75.9990   8
  -4  -6  -7 104.174 87.0436   6
   4   6   7-46.5293 97.1466   4
  -4   6  -7 49.6509 82.3170   1
   4  -6   8 2913.63 255.483   8
  -4  -6  -8 2774.45 235.740   6
   4   6   8 2976.77 259.836   4
   4   6   9 217.239 119.290   4
  -4  -6  -9 157.341 99.9544   6
   4  -6   9 230.426 107.965   8
   4   6   9 200.340 79.6111   8
   4  -6  10 1099.05 186.063   8
   4   6  10 1219.05 191.882   4
  -4  -6 -10 909.484 173.605   6
   4   6  10 1194.82 138.081   8
   4   6  11 261.692 103.132   4
  -4  -6 -11 326.036 124.542   6
   4  -6  11 383.388 129.487   8
  -4  -6 -12 342.013 128.089   6
   4  -6  12 258.745 128.255   8
   4   6  12 592.518 163.076   4
  -4  -6 -13 396.048 144.141   6
   4  -6  13 364.154 140.888   8
  -4  -6 -14 610.599 166.704   6
   4  -6  14 869.414 195.268   8
   4  -6  15 36.8442 95.7482   8
   4   7 -15 672.725 209.670   2
  -4  -7  15 759.875 180.796   8
   4  -7 -15 730.475 175.888   6
   4   7 -14 334.444 160.410   2
   4  -7 -14 505.341 150.515   6
  -4  -7  14 328.495 138.324   8
  -4  -7  13 2146.61 268.350   8
   4   7 -13 2433.99 290.937   2
   4  -7 -13 2165.97 264.244   6
  -4  -7  13 2208.27 233.215   5
   4   7 -12-1.41820 98.2807   2
   4  -7 -12 134.682 108.398   6
  -4  -7  12 81.1492 86.8940   5
  -4  -7  12 110.134 98.4094   8
   4  -7 -11 3756.83 314.338   6
  -4  -7  11 3274.51 303.628   8
  -4  -7  11 3594.29 270.055   5
   4  -7 -10-40.3490 79.1465   6
  -4  -7  10 60.4950 82.5753   8
  -4  -7  10 109.934 64.7258   5
   4  -7  -9 18.6650 78.5435   6
  -4  -7   9-1.57656 66.2301   5
  -4  -7   9 40.8948 74.8087   8
   4  -7  -8 473.207 120.800   6
  -4  -7   8 321.639 86.9894   5
  -4  -7   8 659.354 143.566   8
  -4  -7   7 416.682 119.618   8
  -4   7   7 468.831 67.0104   4
  -4  -7   7 679.799 141.090   7
   4  -7  -7 396.464 109.922   6
  -4  -7   7 349.092 88.6801   5
   4  -7  -6 655.615 132.127   6
  -4   7   6 543.479 69.2674   4
  -4  -7   6 499.618 106.427   5
  -4  -7   6 561.800 124.819   7
   4  -7  -5 33812.3 750.006   6
  -4  -7   5 31566.6 674.888   5
  -4   7   5 33302.6 765.452   1
  -4  -7   5 33145.0 712.921   7
   4   7  -4 1015.73 71.9435   6
   4  -7  -4 1124.78 123.600   5
   4   7  -4 1132.68 148.950   4
  -4  -7   4 1196.41 153.428   7
  -4  -7   4 1192.12 136.130   5
  -4   7   4 1208.43 165.181   1
   4  -7  -4 1180.09 165.254   6
   4  -7  -4 1118.05 55.9109   8
  -4  -7   3 28812.7 634.495   7
   4  -7  -3 28819.0 377.579   8
   4   7  -3 27704.2 369.888   6
  -4  -7   3 28572.3 618.216   5
   4  -7  -3 28851.4 578.501   5
  -4   7   3 30841.9 694.532   1
   4   7  -3 28784.6 671.243   4
  -4  -7   2 1276.35 141.893   7
   4   7  -2 1243.10 152.312   4
   4   7  -2 1032.20 83.9336   6
   4   7  -2 1199.75 83.2903   1
  -4   7   2 1269.08 158.442   1
   4  -7  -2 1185.84 132.351   5
  -4  -7   2 1145.57 132.410   5
  -4   7   2 1224.32 122.847   3
   4  -7  -2 1210.48 97.3086   8
   4   7  -1 2699.18 141.928   1
  -4  -7   1 2911.86 210.807   5
  -4   7   1 2861.18 167.791   3
  -4   7   1 3062.06 226.475   1
   4  -7  -1 3083.67 200.578   5
   4  -7  -1 2948.92 159.253   8
   4   7  -1 3032.80 228.947   4
   4  -7   0 25.2155 47.4786   8
   4   7   0 90.3661 105.791   4
  -4  -7   0 11.4647 36.9709   6
  -4   7   0-15.8441 103.862   1
  -4   7   0 70.4061 56.6056   3
   4  -7   0 48.2486 57.1442   5
   4   7   1 273.842 73.1527   2
  -4   7  -1-34.6322 91.6459   1
   4   7   1 115.482 103.042   4
  -4  -7  -1 102.806 48.5618   6
  -4   7  -1 82.5272 48.6055   3
   4  -7   1 237.285 88.2772   5
   4  -7   1 127.473 56.7672   8
  -4  -7  -2 1001.47 107.535   6
   4   7   2 1420.18 170.964   4
   4  -7   2 967.786 121.157   8
  -4   7  -2 1235.19 160.916   1
   4   7   2 921.169 95.1202   2
   4   7   3 28408.8 673.817   4
  -4  -7  -3 28352.8 569.147   6
  -4   7  -3 28724.1 635.607   1
   4   7   3 27451.3 408.962   2
   4  -7   3 28761.5 629.793   8
  -4   7  -4 111.269 102.316   1
   4   7   4-66.3328 108.248   4
  -4  -7  -4 23.4563 61.6006   6
   4  -7   4 102.314 84.8071   8
  -4  -7  -5 17184.6 502.850   6
  -4   7  -5 16902.8 506.670   1
   4   7   5 17234.9 548.954   4
   4  -7   5 17826.9 550.800   8
   4  -7   6 387.714 113.686   8
   4   7   6 411.479 144.449   4
  -4  -7  -6 231.903 85.5498   6
  -4   7  -6 341.647 100.012   1
  -4   7  -7 3191.30 235.926   1
  -4  -7  -7 3741.32 268.108   6
   4   7   7 3947.24 291.743   4
   4  -7   7 3625.72 277.601   8
  -4  -7  -8 65.5656 68.7876   6
   4   7   8 192.378 131.577   4
   4  -7   8-15.4234 74.1186   8
  -4  -7  -9 3581.09 282.817   6
   4   7   9 3809.87 230.944   8
   4   7   9 3498.92 286.986   4
   4  -7   9 3674.56 306.210   8
  -4  -7 -10 107.951 93.5949   6
   4   7  10 255.844 131.466   4
   4  -7  10 20.4202 88.0695   8
   4   7  11 1402.34 204.776   4
   4  -7  11 1577.58 227.137   8
  -4  -7 -11 1530.82 222.712   6
   4  -7  12-121.489 119.429   8
  -4  -7 -12 207.517 124.684   6
   4   7  12-7.52222 113.568   4
  -4  -7 -13 418.045 148.292   6
   4  -7  13 472.865 157.633   8
  -4  -7 -14-55.1092 89.0174   6
   4  -7  14 97.1151 101.549   8
   4   8 -14 142.124 152.978   2
  -4  -8  14 108.613 108.786   8
   4  -8 -14-86.1515 102.805   6
   4   8 -13 418.572 165.892   2
   4  -8 -13 236.933 106.501   6
  -4  -8  13 126.210 81.0805   5
  -4  -8  13 458.514 176.047   8
   4  -8 -12 1633.71 228.985   6
  -4  -8  12 1398.91 224.005   8
  -4  -8  12 1398.65 194.942   5
   4  -8 -11-53.6679 89.0671   6
  -4  -8  11 51.5657 69.3736   5
  -4  -8  11 95.9683 108.440   8
  -4  -8  10 1488.54 191.700   7
   4  -8 -10 1543.39 210.800   6
  -4  -8  10 1408.73 181.220   5
  -4  -8  10 1495.36 223.154   8
  -4  -8   9 957.220 167.397   7
   4  -8  -9 762.974 156.290   6
  -4  -8   9 579.631 118.521   5
  -4  -8   9 712.104 146.903   8
  -4  -8   8 34.4724 71.5005   5
  -4  -8   8 149.016 95.7724   8
  -4  -8   8 7.53083 68.2999   7
   4  -8  -8 86.7577 78.9864   6
  -4  -8   7 1452.71 191.919   8
  -4  -8   7 1358.16 171.035   7
  -4  -8   7 1607.03 176.254   5
   4  -8  -7 1430.27 181.144   6
  -4   8   7 1413.29 120.698   4
  -4  -8   6 1493.60 171.736   7
  -4  -8   6 1583.72 170.897   5
   4  -8  -6 1670.58 190.199   6
  -4   8   6 1598.92 189.775   1
  -4   8   6 1451.20 125.294   4
   4  -8  -5 3575.90 269.567   6
  -4  -8   5 3234.55 236.806   7
  -4  -8   5 3267.49 235.366   5
  -4   8   5 3278.54 264.141   1
  -4  -8   4-83.7747 81.6190   7
   4   8  -4 81.8386 37.8315   6
  -4   8   4 55.4178 100.259   1
   4  -8  -4 34.5226 58.7855   5
  -4  -8   4 4.04556 61.8980   5
   4   8  -4-86.7730 112.779   4
   4  -8  -4 28.0148 22.1395   8
   4  -8  -3 2127.03 110.861   8
  -4  -8   3 2277.03 196.469   5
  -4   8   3 2415.17 220.993   1
  -4  -8   3 2338.77 193.195   7
   4   8  -3 2260.83 204.809   4
   4  -8  -3 2425.81 189.583   5
  -4   8   2 1330.50 176.394   1
   4   8  -2 1182.73 83.3377   1
   4   8  -2 1019.72 151.702   4
  -4  -8   2 1123.05 148.848   5
  -4   8   2 1206.12 124.830   3
   4  -8  -2 1126.00 138.091   5
   4  -8  -2 1230.71 99.9571   8
   4   8  -1 250.785 105.268   4
   4  -8  -1 324.474 64.6962   8
  -4  -8   1 407.422 106.676   5
   4  -8  -1 290.990 79.6305   5
  -4   8   1 296.980 73.5077   3
  -4   8   1 348.480 112.172   1
  -4  -8   0 2151.80 145.474   6
  -4   8   0 2155.51 138.657   3
  -4   8   0 2325.47 197.917   1
   4  -8   0 2419.67 196.146   5
   4  -8   0 2174.14 158.086   8
   4   8   0 2257.86 218.919   4
  -4  -8  -1 9105.76 309.616   6
  -4   8  -1 8932.95 241.493   3
  -4   8  -1 9131.45 378.231   1
   4  -8   1 8738.88 325.749   8
   4   8   1 9265.89 404.111   4
   4  -8   1 9546.72 392.749   5
  -4  -8  -2 8070.83 308.269   6
  -4   8  -2 7897.47 352.150   1
   4  -8   2 7876.37 329.952   8
   4  -8   2 8438.61 382.934   5
   4   8   2 8319.55 393.088   4
   4   8   2 8115.15 269.516   2
   4   8   3 630.163 110.047   4
  -4  -8  -3 885.034 114.880   6
   4  -8   3 771.486 120.440   8
  -4   8  -3 966.207 152.188   1
   4  -8   3 768.487 133.164   5
   4   8   3 733.339 82.5569   2
  -4   8  -4 2891.68 226.762   1
   4  -8   4 2727.96 222.641   8
  -4  -8  -4 2568.55 198.418   6
   4   8   4 2637.95 227.166   4
   4  -8   5 2098.60 208.265   8
   4   8   5 1999.82 210.022   4
  -4  -8  -5 2117.43 188.911   6
  -4   8  -5 2067.02 195.714   1
   4  -8   6 136.517 89.7528   8
  -4  -8  -6 153.567 71.2269   6
   4   8   6 189.416 123.184   4
  -4   8  -6 15.1821 84.9456   1
   4  -8   7 185.377 92.7914   8
   4   8   7 192.566 117.417   4
  -4  -8  -7 110.935 74.9120   6
  -4   8  -7 132.470 91.5908   1
  -4  -8  -8 77.8732 76.7017   6
   4  -8   8-32.1834 79.0287   8
  -4   8  -8-88.8944 112.378   1
  -4  -8  -9 775.927 144.149   6
   4   8   9 749.811 158.042   4
   4  -8   9 930.074 175.549   8
   4  -8  10 2450.53 271.054   8
  -4  -8 -10 1911.71 232.824   6
   4   8  10 2038.24 245.611   4
   4   8  11 175.432 131.327   4
  -4  -8 -11 135.089 101.519   6
   4  -8  11 94.5641 107.277   8
  -4  -8 -12 2059.03 266.844   6
   4  -8  12 2545.21 298.685   8
  -4  -8 -13-5.15966 88.3985   6
   4  -8  13-81.7530 108.929   8
   4  -9 -14-18.1579 95.5683   6
  -4  -9  14 46.2659 90.5842   8
  -4  -9  13 623.727 156.314   7
   4  -9 -13 460.272 136.777   6
  -4  -9  13 488.031 163.747   8
  -4  -9  12 156.298 117.022   7
   4  -9 -12 34.4755 89.4326   6
  -4  -9  12 77.1645 83.1905   5
  -4  -9  12 293.508 135.382   8
  -4  -9  11 500.403 146.998   7
   4  -9 -11 427.809 144.562   6
  -4  -9  11 471.002 121.923   5
  -4  -9  11 790.224 179.024   8
  -4  -9  10 49.6166 92.0452   7
  -4  -9  10 53.0978 68.6158   5
  -4  -9  10 100.990 120.761   8
   4  -9 -10 58.0606 90.4045   6
  -4  -9   9 3064.56 265.840   7
  -4  -9   9 2807.45 255.120   5
   4  -9  -9 2773.56 270.550   6
  -4  -9   9 2944.87 288.025   8
  -4  -9   8 252.279 102.377   7
   4  -9  -8 336.259 123.759   6
  -4  -9   8 260.505 96.9994   5
  -4  -9   8 56.2042 82.6546   8
  -4  -9   7 3633.48 268.874   7
   4  -9  -7 4530.84 323.770   6
  -4  -9   7 3862.57 279.044   5
  -4   9   7 3973.93 315.663   1
  -4   9   7 3887.47 209.636   4
  -4  -9   6 481.335 117.284   7
   4  -9  -6 692.104 146.506   6
  -4   9   6 392.242 75.9503   4
  -4  -9   6 504.335 117.098   5
  -4   9   6 440.355 130.249   1
  -4  -9   5 6252.67 330.950   7
  -4  -9   5 5906.18 332.719   5
   4  -9  -5 6669.25 374.872   6
  -4   9   5 5615.64 350.958   1
  -4  -9   4-42.5136 64.0264   7
  -4   9   4-45.5141 81.8731   1
   4   9  -4-179.887 112.744   4
   4  -9  -4 70.9151 71.2568   5
  -4  -9   4 27.8226 60.8211   5
  -4  -9   3 9515.34 395.940   7
   4  -9  -3 9204.78 239.286   8
   4  -9  -3 9258.20 388.195   5
  -4  -9   3 9295.23 408.443   5
  -4   9   3 9101.87 421.992   1
   4   9  -3 9492.03 435.714   4
  -4   9   2 1149.74 166.707   1
   4   9  -2 1190.49 174.955   4
  -4   9   2 1189.30 128.600   3
  -4  -9   2 1079.79 144.976   5
   4  -9  -2 1076.19 100.711   8
   4  -9  -2 1158.41 147.857   5
  -4  -9   1 3220.86 253.280   5
  -4   9   1 3188.30 184.587   3
  -4   9   1 3624.10 269.712   1
   4  -9  -1 3343.05 241.085   5
   4  -9  -1 3283.39 184.519   8
   4   9  -1 3304.07 265.564   4
   4   9   0 1724.33 201.739   4
  -4   9   0 1660.60 124.753   3
  -4   9   0 1465.34 166.162   1
   4  -9   0 1731.67 179.129   5
   4  -9   0 1686.66 145.838   8
  -4   9  -1 16.1212 88.0066   1
   4   9   1 137.251 93.1207   4
   4  -9   1 143.612 95.5652   5
  -4  -9  -1 84.9589 48.3470   6
   4  -9   1 5.84685 56.2763   8
   4   9   2 1176.51 183.485   4
  -4  -9  -2 823.399 111.333   6
   4  -9   2 899.363 145.709   5
  -4   9  -2 999.367 152.325   1
   4   9   2 987.195 108.403   2
   4  -9   2 826.362 116.876   8
   4   9   3 596.318 79.7245   2
   4   9   3 819.898 163.455   4
  -4  -9  -3 466.694 97.1919   6
  -4   9  -3 699.908 145.368   1
   4  -9   3 571.099 127.368   5
   4  -9   3 516.009 107.590   8
  -4  -9  -4 102.031 58.4447   6
   4  -9   4-24.5789 62.0200   8
   4   9   4-157.883 136.892   4
  -4   9  -4 78.7517 100.897   1
   4  -9   4 60.9326 88.1101   5
   4   9   4 31.9206 33.3981   2
   4  -9   5 3890.88 283.859   8
  -4  -9  -5 4220.68 272.683   6
  -4   9  -5 3910.99 264.051   1
   4   9   5 4185.21 303.038   4
  -4   9  -6 1449.25 168.840   1
  -4  -9  -6 1614.17 186.878   6
   4   9   6 1722.54 216.962   4
   4  -9   6 1691.05 206.063   8
  -4   9  -7 2622.59 223.260   1
  -4  -9  -7 2781.55 246.302   6
   4   9   7 2821.73 268.492   4
   4  -9   7 3064.93 276.466   8
   4  -9   8 430.303 124.996   8
   4   9   8 742.216 166.972   4
  -4  -9  -8 545.309 126.270   6
  -4   9  -8 498.413 118.385   1
  -4  -9  -9 186.179 95.1261   6
   4  -9   9 329.991 136.228   8
   4   9   9 304.557 134.104   4
   4   9  10 134.490 102.906   4
  -4  -9 -10 90.6520 88.5281   6
   4  -9  10 119.567 118.446   8
   4   9  11 374.517 152.287   4
  -4  -9 -11 164.114 115.004   6
   4  -9  11 207.436 121.171   8
  -4  -9 -12 267.925 126.388   6
   4  -9  12 3.15374 96.8975   8
  -4  -9 -13 1062.73 210.873   6
   4  -9  13 1171.72 230.161   8
   4 -10 -13 59.5350 111.012   6
  -4 -10  13 68.2272 110.060   8
   4 -10 -12 1325.32 225.425   6
  -4 -10  12 1344.45 196.407   5
  -4 -10  12 1374.12 237.582   8
  -4 -10  11 507.778 140.060   7
   4 -10 -11 289.270 122.253   6
  -4 -10  11 514.022 133.544   5
  -4 -10  11 379.277 141.698   8
  -4 -10  10 892.389 165.774   7
   4 -10 -10 829.794 182.443   6
  -4 -10  10 724.271 154.883   5
  -4 -10  10 995.067 200.991   8
  -4 -10   9 61.4534 81.1843   7
   4 -10  -9 105.305 98.0900   6
  -4 -10   9 73.0643 81.6475   5
   4 -10  -8-22.9664 81.3436   6
  -4 -10   8 23.7299 71.5920   7
  -4  10   8-155.706 140.595   1
  -4 -10   8 12.8388 68.3352   5
   4 -10  -7 121.945 92.5980   6
  -4 -10   7-80.4986 80.9302   7
  -4  10   7-23.7075 108.079   1
  -4 -10   7-25.7493 74.6935   5
   4 -10  -6 4539.85 337.405   6
  -4 -10   6 4787.18 327.977   5
  -4  10   6 4258.42 329.722   1
  -4 -10   6 4486.13 295.728   7
  -4  10   6 4365.88 250.530   4
   4  10  -5-73.4268 108.071   4
  -4  10   5 35.9836 92.2238   1
  -4 -10   5-12.0034 75.9472   7
  -4 -10   5 35.4977 73.8949   5
  -4 -10   4 18147.2 569.238   7
   4 -10  -4 19207.0 589.825   5
  -4 -10   4 18032.9 605.044   5
  -4  10   4 19437.5 647.281   1
   4  10  -4 19625.8 661.651   4
   4  10  -3 171.544 101.000   4
  -4  10   3 196.985 104.552   1
   4 -10  -3 283.824 96.4071   5
  -4 -10   3 198.210 89.6445   5
   4 -10  -2 7591.24 262.706   8
   4 -10  -2 7757.76 377.557   5
  -4 -10   2 7616.47 396.677   5
  -4  10   2 7496.75 307.067   3
  -4  10   2 7760.28 395.391   1
   4  10  -2 7748.34 414.430   4
   4  10  -1 1004.65 171.344   4
  -4  10   1 1178.66 119.253   3
  -4 -10   1 1195.06 169.316   5
   4 -10  -1 1196.02 158.262   5
  -4  10   1 1145.39 171.799   1
   4 -10  -1 1115.23 118.411   8
   4  10   0 375.295 129.286   4
  -4  10   0 144.539 94.4950   1
   4 -10   0 279.809 73.6619   8
  -4  10   0 391.591 73.8664   3
   4 -10   0 291.659 93.7889   5
  -4  10  -1 166.630 96.3148   1
   4 -10   1 243.587 72.2399   8
  -4 -10  -1 311.211 76.0474   6
   4  10   1 355.496 122.609   4
   4 -10   1 263.983 94.4830   5
  -4 -10  -2 2473.17 193.610   6
  -4  10  -2 2258.24 213.959   1
   4 -10   2 2597.80 240.181   5
   4 -10   2 2479.70 205.120   8
   4  10   2 2521.81 172.770   2
   4  10   2 2542.26 253.496   4
   4  10   3 213.749 123.288   4
  -4  10  -3 288.108 130.287   1
   4  10   3 126.831 61.4669   2
   4 -10   3 106.027 79.3190   8
   4 -10   3 182.445 99.6350   5
  -4 -10  -3 64.5992 73.5080   6
  -4 -10  -4 10729.0 434.564   6
   4 -10   4 10811.3 509.700   5
   4  10   4 10529.3 487.881   4
  -4  10  -4 10670.5 441.162   1
   4 -10   4 10574.2 458.086   8
  -4 -10  -5 147.636 84.0985   6
  -4  10  -5 207.624 112.025   1
   4  10   5 80.8395 106.758   4
   4 -10   5 198.450 92.3525   8
   4 -10   5 37.0774 77.2156   5
  -4 -10  -6 6394.31 364.746   6
  -4  10  -6 6375.17 340.613   1
   4 -10   6 6394.16 414.745   5
   4 -10   6 5980.74 378.136   8
   4  10   6 6480.02 394.181   4
   4  10   7 109.158 129.040   4
  -4 -10  -7 147.169 86.5622   6
  -4  10  -7-22.5117 73.5939   1
   4 -10   7 15.9852 78.1516   8
   4 -10   8 1539.26 211.936   8
  -4 -10  -8 1542.09 206.499   6
   4  10   8 1802.43 238.541   4
   4  10   9 127.241 146.686   4
  -4 -10  -9 120.908 96.0635   6
   4 -10   9 83.6906 95.1543   8
   4  10  10 647.745 177.923   4
  -4 -10 -10 663.646 154.594   6
   4 -10  10 467.501 147.716   8
  -4 -10 -11 167.718 122.678   6
   4 -10  11 68.0767 106.655   8
  -4 -10 -12 174.311 107.534   6
   4 -10  12 204.410 132.501   8
   4 -11 -12 67.6774 106.619   6
  -4 -11  12 140.979 87.7636   5
   4 -11 -11 2522.60 302.077   6
  -4 -11  11 2353.36 268.048   5
  -4 -11  10 60.4692 71.7954   5
   4 -11 -10 18.2946 98.6287   6
  -4  11  10-112.922 146.904   1
   4 -11  -9 1814.32 246.142   6
  -4 -11   9 1735.74 229.744   5
  -4 -11   9 1500.43 191.628   7
  -4  11   9 1734.11 254.479   1
  -4 -11   8 149.313 96.2987   7
   4 -11  -8 321.811 132.650   6
  -4 -11   8 254.403 122.507   5
  -4  11   8-0.37171 130.258   1
  -4 -11   7 3900.59 318.594   5
   4 -11  -7 3574.62 325.041   6
  -4  11   7 3659.98 329.751   1
  -4 -11   7 3288.14 268.957   7
  -4 -11   6 279.656 106.056   7
  -4  11   6 183.489 74.0167   4
   4  11  -6 125.477 98.2209   4
  -4  11   6 239.058 118.244   1
  -4 -11   6 298.870 113.566   5
  -4 -11   5 6911.19 404.179   5
  -4  11   5 7186.48 422.834   1
   4  11  -5 7758.82 450.062   4
   4 -11  -4 300.808 99.7396   5
   4  11  -4 117.496 109.629   4
  -4 -11   4 201.251 100.646   5
  -4  11   4 225.193 118.799   1
   4 -11  -3 7781.92 406.256   5
  -4 -11   3 7992.72 427.665   5
  -4  11   3 7843.28 346.171   3
  -4  11   3 8473.65 441.217   1
   4  11  -3 8168.59 454.741   4
   4  11  -2 377.663 124.100   4
  -4 -11   2 395.841 119.861   5
   4 -11  -2 478.033 113.546   5
  -4  11   2 405.526 89.4131   3
  -4  11   2 504.475 137.408   1
  -4  11   1 5256.58 343.801   1
   4 -11  -1 5011.73 331.188   5
   4  11  -1 5163.23 364.412   4
   4  11   0 94.0924 103.392   4
  -4  11   0 81.3358 93.7742   1
   4 -11   0-21.8131 65.5781   5
   4 -11   0 16.5027 48.2300   8
   4  11   1 2899.50 280.108   4
  -4  11  -1 3067.57 265.024   1
   4 -11   1 2631.62 250.021   5
   4 -11   1 2954.35 219.365   8
   4  11   2 328.816 144.737   4
  -4 -11  -2 123.084 63.7102   6
   4  11   2 226.853 75.1736   2
   4 -11   2 95.3472 92.8418   5
  -4  11  -2 197.832 113.230   1
   4 -11   2 101.551 65.4225   8
  -4  11  -3 7858.26 393.347   1
  -4 -11  -3 7262.18 359.533   6
   4 -11   3 7394.20 378.453   8
   4 -11   3 7201.47 421.407   5
   4  11   3 7736.91 440.614   4
  -4  11  -4 157.919 98.1893   1
  -4 -11  -4 103.753 70.1760   6
   4 -11   4 142.301 88.1203   5
   4 -11   4 286.790 100.641   8
  -4  11  -5 6787.99 361.575   1
  -4 -11  -5 6770.70 377.288   6
   4 -11   5 6775.78 435.190   5
   4 -11   5 6806.95 399.772   8
   4  11   5 6313.71 405.777   4
   4  11   6 76.3980 106.901   4
  -4 -11  -6 73.1279 72.4472   6
   4 -11   6 64.8742 90.0202   5
   4 -11   6 105.963 96.2497   8
   4  11   7 757.125 172.807   4
  -4 -11  -7 617.543 135.621   6
   4 -11   7 632.068 164.306   5
   4 -11   7 529.131 137.394   8
   4  11   8 731.097 187.795   4
  -4 -11  -8 290.425 127.957   6
   4 -11   8 276.222 125.855   5
   4 -11   8 324.451 127.845   8
  -4 -11  -9 1120.37 191.163   6
   4 -11   9 1250.89 230.808   5
   4  11   9 1804.07 264.498   4
   4 -11   9 1228.59 209.844   8
   4  11  10 52.8474 130.849   4
  -4 -11 -10 205.043 107.303   6
   4 -11  10-37.3359 77.6921   8
  -4 -11 -11 3273.16 334.183   6
   4 -11  11 3056.29 337.362   8
  -4 -12  12 794.898 180.368   5
  -4  12  11-136.225 143.087   1
  -4 -12  11 77.5681 78.5292   5
   4 -12 -10 929.571 204.460   6
  -4 -12  10 979.564 186.245   5
  -4  12  10 1065.95 221.371   1
  -4  12   9-107.936 129.143   1
  -4 -12   9 39.6743 107.471   5
   4 -12  -9 133.000 96.7079   6
   4 -12  -8 1132.35 203.009   6
  -4 -12   8 818.684 166.450   5
  -4  12   8 1010.04 205.499   1
  -4 -12   7 33.7249 75.2370   7
   4  12  -7-200.160 122.047   4
  -4 -12   7-26.1341 70.7576   5
   4  12  -6 1359.96 209.857   4
  -4  12   6 1213.06 201.695   1
  -4 -12   6 1415.54 201.688   5
   4  12  -5 59.7566 89.3493   4
  -4 -12   5 193.795 101.184   5
  -4  12   5 127.906 104.992   1
  -4 -12   4 3014.14 285.403   5
  -4  12   4 3224.87 292.483   1
   4  12  -4 3469.85 316.854   4
   4  12  -3 42.7192 109.850   4
   4 -12  -3 95.5381 80.0816   5
  -4 -12   3 89.6235 89.4672   5
  -4  12   3 114.431 108.571   1
  -4 -12   2 4625.85 347.645   5
   4 -12  -2 4647.71 336.071   5
  -4  12   2 4704.09 347.109   1
   4  12  -2 4834.71 368.176   4
   4  12  -1 31.6807 107.215   4
  -4  12   1 22.8327 105.411   1
   4 -12  -1 111.835 75.8342   5
  -4  12   0 2752.57 255.198   1
   4 -12   0 2809.18 268.559   5
   4  12   0 2758.11 282.193   4
  -4  12  -1 234.816 112.994   1
   4  12   1 378.839 139.649   4
   4 -12   1 518.743 139.513   5
   4 -12   1 217.411 75.0406   8
   4 -12   2 2659.36 229.069   8
   4  12   2 2521.08 281.217   4
  -4  12  -2 2638.97 251.786   1
   4 -12   2 2652.55 270.216   5
  -4 -12  -3 441.103 105.652   6
   4  12   3 542.323 172.692   4
  -4  12  -3 586.826 142.509   1
   4 -12   3 428.614 144.831   5
   4 -12   3 398.313 107.724   8
  -4 -12  -4 5281.27 333.340   6
   4 -12   4 5284.87 352.189   8
   4 -12   4 5563.95 403.846   5
   4  12   4 5000.97 373.042   4
   4  12   5-39.4588 103.647   4
  -4 -12  -5 46.1013 80.5644   6
   4 -12   5 155.994 113.367   5
   4 -12   5 91.1424 92.6981   8
   4 -12   6 3736.83 319.935   8
   4 -12   6 4430.69 378.419   5
  -4 -12  -6 4154.89 319.667   6
   4  12   6 4014.01 349.859   4
   4  12   7 110.484 129.360   4
  -4 -12  -7-59.5624 87.3065   6
   4 -12   7 24.0912 101.032   5
   4 -12   7 92.1576 89.3539   8
  -4 -12  -8 1070.55 186.577   6
   4  12   8 1216.25 225.914   4
   4 -12   8 1320.61 230.624   5
   4 -12   8 1174.51 198.922   8
   4  12   9 397.525 177.798   4
  -4 -12  -9 28.4746 84.5864   6
   4 -12   9 64.5701 104.186   5
   4 -12   9 240.365 123.725   8
  -4 -12 -10 358.277 130.802   6
   4 -12  10 574.090 171.343   5
   4 -12  10 483.932 148.125   8
  -4 -13  11 1828.03 258.246   5
   4  13 -10-17.0216 119.748   4
  -4 -13  10 294.234 124.120   5
   4 -13  -9 1022.60 210.511   6
   4  13  -9 615.504 161.446   4
  -4 -13   9 682.708 154.367   5
  -4  13   9 822.409 206.617   1
  -4  13   8 22.6285 94.1321   1
   4  13  -8-161.542 161.781   4
  -4 -13   8 108.967 89.0622   5
  -4  13   7-100.215 126.008   1
   4  13  -7-46.9764 139.178   4
  -4 -13   7 131.788 102.853   5
   4  13  -6 51.8090 103.172   4
  -4 -13   6 252.095 130.137   5
  -4  13   6-46.9570 118.035   1
   4  13  -5 1358.09 241.294   4
  -4  13   5 824.651 152.330   4
  -4 -13   5 905.781 172.159   5
  -4  13   5 1071.54 196.784   1
  -4  13   4 59.3652 113.955   1
   4  13  -4-155.759 141.888   4
  -4 -13   4 39.9741 87.5025   5
  -4 -13   3 2871.87 294.938   5
   4 -13  -3 3065.08 291.251   5
  -4  13   3 3215.86 306.001   1
   4  13  -3 3108.86 318.382   4
   4  13  -2-35.5099 129.056   4
  -4 -13   2 177.043 94.5165   5
   4 -13  -2 189.513 104.288   5
  -4  13   2 246.456 137.765   1
   4  13  -1 243.952 140.234   4
  -4  13   1 248.780 131.597   1
   4 -13  -1 214.371 99.3186   5
  -4  13   0 53.5897 93.6924   1
   4 -13   0 85.6841 91.0224   5
   4  13   0 56.9496 99.2281   4
  -4  13  -1 1216.85 190.148   1
   4  13   1 1627.23 245.699   4
   4 -13   1 1317.34 205.142   5
   4  13   2 153.608 135.909   4
   4 -13   2 69.6100 101.093   5
  -4  13  -2 194.293 111.960   1
   4  13   3 3311.79 330.504   4
  -4 -13  -3 2669.92 244.681   6
   4 -13   3 2934.72 303.884   5
   4 -13   3 2782.01 257.972   8
   4 -13   4 17.6513 70.0334   8
   4  13   4 20.2752 127.659   4
  -4 -13  -4 148.966 97.2955   6
   4 -13   4 50.9759 111.407   5
  -4 -13  -5 73.5662 81.3385   6
   4  13   5 26.2153 118.385   4
   4 -13   5 182.169 117.509   5
   4 -13   5 167.109 102.893   8
   4  13   6-48.5860 132.054   4
  -4 -13  -6 43.7874 75.2634   6
   4 -13   6 132.463 98.5941   5
   4 -13   6 3.50265 86.9989   8
  -4 -13  -7-46.4434 91.7981   6
   4 -13   7-110.125 131.652   5
   4 -13   7 39.8484 80.9904   8
  -4 -13  -8 186.399 115.225   6
   4  13   8 90.8321 139.850   4
   4 -13   8 208.333 116.448   5
   4 -13   8 16.7267 86.8250   8
  -4 -13  -9 905.996 182.924   6
   4 -13   9 752.878 180.705   8
  -4 -14   9-53.7429 89.2303   5
  -4  14   8 447.725 163.471   1
   4  14  -8 336.106 156.475   4
  -4 -14   8 417.145 139.572   5
   4  14  -7 54.0582 110.403   4
  -4 -14   7 265.522 115.420   5
  -4  14   7 314.985 149.438   1
  -4  14   6 2449.86 297.202   1
   4  14  -6 2551.98 314.342   4
  -4 -14   6 2673.34 306.111   5
   4  14  -5 650.635 191.813   4
  -4  14   5 742.348 193.479   1
  -4 -14   5 368.340 144.456   5
  -4  14   4 5368.82 413.338   1
  -4 -14   4 4924.34 404.882   5
   4  14  -4 4968.13 426.335   4
   4  14  -3 110.855 123.963   4
   4 -14  -3 117.198 103.111   5
  -4 -14   3 20.6444 89.9328   5
  -4  14   3 51.1997 126.616   1
   4  14  -2 1041.45 220.244   4
  -4  14   2 719.323 167.757   1
   4 -14  -2 986.828 185.995   5
   4  14  -1 135.632 136.014   4
  -4  14   1 41.3693 100.623   1
   4 -14  -1 92.1898 93.5450   5
  -4  14   0 13.6141 99.1081   1
   4  14   0 11.2407 107.692   4
   4 -14   0 82.5276 92.2943   5
   4  14   1 441.499 167.642   4
   4 -14   1 562.782 148.520   5
   4  14   2 771.089 201.380   4
   4 -14   2 630.564 170.244   5
   4  14   3 263.011 163.363   4
   4 -14   3 228.866 131.848   5
   4  14   4 2483.32 300.831   4
   4 -14   4 3095.19 332.366   5
   4 -14   4 2999.71 287.978   8
   4 -14   5 57.1133 81.9050   8
   4  14   5-64.5501 120.357   4
   4 -14   5 181.068 126.963   5
   4  14   6 1272.97 225.244   4
   4 -14   6 1230.56 227.692   5
   4 -14   6 1338.47 216.026   8
   4  14   7 124.475 144.217   4
  -4 -14  -7 116.562 103.495   6
   4 -14   7 240.964 129.429   8
   4 -14   8 368.621 146.232   8
  -4 -14  -8 427.590 131.787   6
   4  14   8 252.704 130.703   4
  -4  15   7 334.720 148.107   1
  -4 -15   6 115.758 113.081   5
  -4  15   6 87.1252 141.391   1
  -4  15   5 1144.43 223.671   1
  -4 -15   5 1189.79 219.466   5
  -4  15   4 134.764 133.533   1
   4  15  -4-101.479 122.458   4
  -4 -15   4 206.697 122.511   5
   4  15  -3 1198.51 233.293   4
  -4  15   3 1239.05 217.236   1
   4  15  -2-51.1512 126.249   4
   4 -15  -2 479.992 159.324   5
   4  15  -1 409.650 159.990   4
   4 -15  -1 404.783 134.659   5
   4  15   0 121.551 124.831   4
   4 -15   0 238.227 120.068   5
   4  15   1 176.416 151.007   4
   4 -15   1 47.8881 83.8498   5
   4  15   2 53.5980 112.776   4
   4 -15   2 57.2117 88.9604   5
   4  15   3 301.679 156.072   4
   4 -15   3 322.268 138.878   5
   4  15   4-99.3765 149.796   4
   4 -15   4 27.4689 91.2264   5
   4  15   5 2778.02 327.766   4
   4  15   6 65.6102 127.140   4
   4  15   7 1105.04 231.105   4
  -5   0  17 224.132 143.923   3
  -5   0  16-37.6106 117.676   3
  -5   0  15 317.370 149.580   3
   5   0 -15 429.446 117.857   6
   5   0 -14 46.9939 85.1340   6
  -5   0  14 129.625 99.6469   3
   5   0 -13 2637.85 223.760   6
  -5   0  13 2405.64 268.445   3
   5   0 -12 103.642 73.7182   6
  -5   0  12 72.7219 110.124   3
   5   0 -11 14697.7 466.164   6
  -5   0  11 14601.3 561.706   3
  -5   0  10-19.3743 102.385   3
   5   0 -10 71.5472 63.8689   6
   5   0 -10-66.4932 83.8964   2
   5   0  -9 35175.5 628.984   6
  -5   0   9 37650.4 817.134   3
   5   0  -9 35895.8 742.912   2
  -5   0   8-68.9495 76.9690   1
   5   0  -8-43.7550 48.7426   6
   5   0  -8 40.6005 20.0646   4
  -5   0   7 238.630 70.1398   1
   5   0  -7 247.085 58.8522   6
   5   0  -7 346.141 44.1969   4
  -5   0   7 181.178 90.7177   3
   5   0  -6 54.3342 40.0808   4
   5   0  -6 27.3497 37.6036   6
  -5   0   6-14.7271 80.7296   3
  -5   0   6-83.3994 69.9498   1
   5   0  -5 8116.57 229.101   6
  -5   0   5 8275.58 230.164   6
  -5   0   5 8308.28 327.805   3
  -5   0   5 8570.95 291.598   1
   5   0  -5 8538.30 201.322   4
   5   0  -4 80.8779 48.6965   4
   5   0  -4 59.8250 35.2713   6
  -5   0   4 40.3519 31.4529   4
  -5   0   4-5.07146 28.2898   6
  -5   0   4 9.88381 76.9727   3
  -5   0   4 42.2582 60.6396   1
  -5   0   3 80486.0 943.249   3
  -5   0   3 84578.6 856.362   1
  -5   0   3 82008.7 691.319   4
  -5   0   3 81183.6 638.473   6
   5   0  -3 81279.1 702.173   4
   5   0  -2 50.6731 56.0995   4
  -5   0   2 7.27342 25.7481   6
  -5   0   2 25.2390 64.3916   3
  -5   0   2 31.0221 57.9147   1
  -5   0   1 84084.4 815.146   7
  -5   0   1 86894.8 882.071   1
   5   0  -1 89161.2 832.337   4
   5   0   0 13.9944 64.9528   4
  -5   0   0-1.51846 50.4331   7
  -5   0   0 28.4216 72.4250   1
  -5   0  -1 4836.18 229.798   1
   5   0   1 4495.52 218.076   4
  -5   0  -2-79.7558 84.8827   1
   5   0   2-123.139 92.9189   4
  -5   0  -3 13960.5 418.860   1
   5   0   3 14003.3 409.201   4
   5   0   4 43.5088 95.4878   4
  -5   0  -4-56.9456 95.8661   1
   5   0   5 36054.4 714.993   4
   5   0   6 300.365 106.064   8
   5   0   6-87.1364 106.356   4
   5   0   7 2968.17 234.130   4
   5   0   7 3271.07 235.838   8
   5   0   8 29.1058 68.7399   8
   5   0   8-301.192 155.578   4
   5   0   9 8214.89 392.220   8
   5   0  10 92.5115 82.4012   8
   5   0  11 10912.6 489.805   8
   5   0  12 91.9135 94.4201   8
   5   0  13 1356.76 196.524   8
   5   0  14 36.1350 80.6019   8
   5   0  15 26.5228 90.8366   8
   5   0  16-207.620 126.305   8
  -5  -1  17 230.671 123.394   3
  -5   1  17 382.293 171.088   3
   5  -1 -16 574.182 134.922   6
  -5  -1  16 656.978 168.193   3
  -5   1  16 546.580 179.396   3
   5  -1 -15-90.0041 75.7729   6
  -5  -1  15 149.459 127.760   3
   5  -1 -14 966.602 156.820   6
   5   1 -14 1031.20 148.181   6
  -5  -1  14 935.674 189.637   3
   5   1 -14 1010.09 174.903   2
   5  -1 -13 46.5473 67.9168   6
   5   1 -13-21.4253 54.8807   6
   5   1 -13 108.508 100.568   2
   5  -1 -12 4500.99 283.434   6
   5   1 -12 4337.14 262.189   6
  -5  -1  12 5039.59 346.324   3
   5   1 -12 4195.60 302.066   2
   5  -1 -11 754.005 124.717   6
   5   1 -11 716.176 106.433   6
   5   1 -11 754.771 148.033   2
  -5  -1  11 867.696 162.632   3
   5  -1 -10 3810.41 236.879   6
   5   1 -10 3558.39 207.730   6
  -5  -1  10 3793.21 277.979   3
   5   1 -10 3677.76 262.606   2
  -5  -1   9-30.9222 67.7955   1
   5   1  -9-29.0488 40.9117   4
   5  -1  -9 63.0960 58.0742   6
   5   1  -9 45.1684 43.0231   6
  -5  -1   9 33.3843 96.4177   3
   5   1  -9-52.0504 89.7048   2
  -5  -1   8 371.617 80.0133   1
   5   1  -8 488.270 120.913   2
   5   1  -8 326.848 47.0925   4
   5  -1  -8 491.958 87.3006   6
   5   1  -8 454.187 72.7361   6
  -5  -1   8 289.529 112.290   3
  -5   1   8 448.688 124.183   3
   5   1  -7 231.499 44.3575   4
   5  -1  -7 377.873 75.6313   6
   5   1  -7 329.549 59.6284   6
  -5   1   7 304.767 30.3223   5
  -5   1   7 347.495 83.8589   1
  -5  -1   7 373.307 78.9029   1
  -5  -1   7 347.107 44.8185   5
  -5  -1   7 330.132 106.186   3
  -5   1   7 311.741 109.682   3
   5   1  -7 355.586 101.664   2
   5  -1  -6 12606.6 332.687   6
   5   1  -6 12617.8 274.705   6
  -5  -1   6 13348.8 427.282   3
  -5   1   6 13536.7 441.663   3
  -5  -1   6 12740.3 186.748   5
  -5  -1   6 12588.8 337.249   1
  -5   1   6 13199.7 387.483   1
   5   1  -6 12682.7 406.304   2
   5   1  -6 12552.1 264.167   4
   5  -1  -5 2511.94 142.106   6
   5   1  -5 2480.01 112.272   6
  -5  -1   5 2515.28 188.951   3
  -5   1   5 2695.18 207.117   3
  -5  -1   5 2689.68 154.462   1
  -5   1   5 2917.06 183.816   1
   5  -1  -5 2741.72 98.8615   4
   5   1  -5 2438.66 181.143   2
   5   1  -5 2340.54 123.380   4
  -5   1   5 2500.42 92.0263   4
   5   1  -4 63321.2 631.001   4
   5  -1  -4 61784.2 659.029   6
  -5  -1   4 62802.4 491.581   6
  -5  -1   4 62319.8 845.986   3
  -5  -1   4 62197.7 711.939   1
  -5   1   4 65237.9 875.011   3
  -5   1   4 64310.3 807.255   1
   5  -1  -4 64313.7 546.802   4
  -5   1   4 62953.4 526.744   4
  -5  -1   3 4279.09 118.991   6
  -5  -1   3 4524.00 193.819   1
  -5  -1   3 4431.26 227.220   3
  -5   1   3 4263.04 227.730   3
  -5   1   3 4568.31 224.228   1
   5   1  -3 4371.58 102.018   5
   5  -1  -3 4398.67 160.692   4
   5   1  -3 4518.24 179.803   4
  -5   1   3 4363.24 156.095   4
  -5  -1   2 15001.4 229.844   6
  -5  -1   2 15508.1 356.155   1
  -5  -1   2 16023.3 391.072   7
  -5  -1   2 16194.7 412.003   3
  -5   1   2 16956.1 416.951   3
  -5   1   2 16044.5 393.925   1
   5   1  -2 15338.3 231.321   5
   5  -1  -2 16523.5 330.928   4
   5   1  -2 15720.6 342.312   4
  -5   1   2 15045.7 313.474   4
  -5  -1   1 2442.91 152.323   7
  -5   1   1 2276.86 132.708   7
  -5  -1   1 2477.53 158.701   1
  -5   1   1 2348.47 167.206   1
  -5   1   1 2133.74 155.638   3
   5  -1  -1 2638.35 154.348   4
   5   1  -1 2608.08 155.017   4
  -5  -1   0 186.743 75.0164   1
  -5   1   0 147.037 46.8043   7
   5   1   0 164.510 81.7825   4
  -5  -1   0 145.097 53.4036   7
  -5   1   0 260.778 95.0838   1
   5  -1   0 223.694 73.1781   4
   5  -1   1 3376.46 150.884   7
  -5  -1  -1 3530.21 198.637   1
  -5   1  -1 3363.86 204.361   1
   5  -1   1 3745.61 198.888   4
   5   1   1 3574.67 204.111   4
  -5  -1  -2 20488.0 478.469   1
  -5   1  -2 20459.7 486.528   1
   5  -1   2 20819.5 475.523   4
   5   1   2 20641.1 481.545   4
  -5   1  -3 14917.7 437.145   1
  -5  -1  -3 15381.8 436.177   1
   5  -1   3 15566.0 437.017   4
   5   1   3 16146.0 445.963   4
  -5   1  -4 11588.0 399.527   1
   5  -1   4 11388.0 389.112   4
   5   1   4 11576.0 396.982   4
  -5   1  -5 3523.46 238.909   1
   5  -1   5 3125.73 210.738   4
   5   1   5 3117.26 222.653   4
   5  -1   5 3503.15 227.608   8
   5   1   6 591.962 138.495   4
   5  -1   6 385.786 113.576   8
   5  -1   7 700.523 126.304   8
   5   1   7 945.566 145.340   8
   5   1   7 644.929 132.984   4
   5  -1   8 2169.70 209.021   8
   5   1   8 2348.35 214.093   4
   5   1   8 2513.33 214.246   8
   5  -1   9 351.461 96.8837   8
   5   1   9 599.323 125.278   8
   5   1   9 232.928 105.249   4
   5  -1  10 1863.69 205.103   8
   5   1  10 1678.62 189.410   8
   5  -1  11 1039.21 164.214   8
   5   1  11 1133.32 169.388   8
   5  -1  12 267.993 107.646   8
   5   1  12 276.338 111.728   8
   5   1  13 63.6578 85.7716   8
   5  -1  13 95.0862 88.1886   8
   5   1  14 650.874 148.019   8
   5  -1  14 800.569 172.271   8
   5  -1  15 98.8112 99.1668   8
   5   1  15-84.8610 86.4226   8
   5  -1  16 595.580 153.238   8
   5   2 -16 208.020 115.366   2
   5  -2 -16 276.792 124.038   6
  -5  -2  16 226.594 124.815   3
   5   2 -15 707.925 156.023   2
   5  -2 -15 805.181 157.742   6
  -5  -2  15 898.259 191.573   3
   5  -2 -14 45.5824 84.2074   6
   5   2 -14-24.4741 99.7171   2
  -5  -2  14 87.6692 102.788   3
   5  -2 -13 3605.95 282.771   6
   5   2 -13 3534.66 243.868   6
  -5  -2  13 3399.97 295.548   3
   5   2 -13 3391.73 293.063   2
   5   2 -12 101.646 94.4085   2
   5  -2 -12 82.6433 63.4040   6
   5   2 -12-10.8551 55.8520   6
  -5  -2  12 164.882 104.042   3
   5  -2 -11 1639.99 178.649   6
   5   2 -11 1388.97 138.544   6
  -5  -2  11 1675.85 200.134   3
  -5  -2  11 1441.77 139.056   1
   5   2 -11 1246.03 172.268   2
   5   2 -10 2413.44 224.028   2
   5  -2 -10 2658.92 209.133   6
   5   2 -10 2172.03 155.623   6
   5   2 -10 2351.72 128.721   4
  -5  -2  10 2536.88 228.234   3
  -5  -2  10 2444.99 174.111   1
   5   2  -9 453.889 65.8437   4
   5  -2  -9 389.249 95.8860   6
   5   2  -9 326.319 61.1806   6
  -5  -2   9 376.870 77.7112   1
  -5  -2   9 286.123 115.068   3
   5   2  -9 377.167 116.394   2
   5   2  -8 273.151 111.428   2
   5   2  -8 86.1013 45.9722   4
   5  -2  -8 28.7409 59.3557   6
   5   2  -8 98.1439 46.8160   6
  -5   2   8 46.8066 21.9478   5
  -5  -2   8 67.5899 39.4614   5
  -5  -2   8 90.9511 99.7006   3
  -5  -2   8-7.06849 62.9952   1
   5  -2  -7 3592.95 210.520   6
   5   2  -7 3479.34 146.119   6
  -5  -2   7 3585.45 238.500   3
  -5   2   7 3469.11 107.297   5
  -5  -2   7 3339.55 139.568   5
  -5  -2   7 3671.50 181.627   1
  -5   2   7 3786.63 230.220   1
   5   2  -7 3278.32 231.495   2
   5   2  -7 3695.70 167.808   4
   5   2  -6 2280.77 136.236   4
   5  -2  -6 2476.12 162.726   6
   5   2  -6 2071.84 98.5083   6
  -5  -2   6 2267.74 186.481   3
  -5   2   6 2189.15 200.710   3
  -5  -2   6 2241.46 138.166   1
  -5  -2   6 2214.27 104.981   5
  -5   2   6 2239.28 69.2598   5
  -5   2   6 2265.79 180.113   1
   5   2  -6 2299.65 187.453   2
   5   2  -5 44310.9 566.330   4
  -5   2   5 44749.1 355.138   4
   5   2  -5 44216.6 374.125   6
   5  -2  -5 45314.9 647.196   6
  -5  -2   5 45431.1 574.806   1
  -5  -2   5 43881.3 421.226   5
  -5   2   5 47519.0 791.796   3
  -5   2   5 45410.7 746.203   1
   5   2  -5 45840.2 753.908   2
  -5  -2   5 45513.4 750.763   3
  -5  -2   4 66.5471 48.0544   1
   5   2  -4 0.72636 79.2799   2
  -5   2   4 123.030 42.4832   4
   5   2  -4-71.6600 74.3904   4
  -5   2   4 160.425 81.7616   1
  -5  -2   4 88.3108 80.2287   3
   5  -2  -4 33.6108 41.0238   6
  -5   2   4 47.3431 75.9422   3
  -5  -2   3 18515.8 360.957   1
  -5  -2   3 18600.0 452.787   3
  -5   2   3 18710.9 460.558   3
   5  -2  -3 18427.5 204.056   5
  -5   2   3 19403.0 459.477   1
   5   2  -3 18468.9 284.531   5
   5   2  -3 17298.4 340.715   1
  -5   2   3 18281.6 322.229   4
   5   2  -3 18357.4 439.968   2
   5   2  -3 18086.0 383.505   4
  -5  -2   2 1154.70 47.1979   6
  -5  -2   2 1209.51 106.424   1
  -5   2   2 1060.65 117.205   1
   5   2  -2 1169.91 78.5429   5
  -5   2   2 1081.66 122.421   3
  -5  -2   2 1265.18 127.999   7
  -5   2   2 1136.03 96.8326   4
   5   2  -2 1242.10 113.688   4
  -5   2   1 81.7689 64.8134   1
   5   2  -1 276.901 74.7138   4
  -5  -2   1 221.431 70.4367   1
  -5  -2   1 205.630 66.0114   7
  -5   2   1 208.060 73.0078   3
   5   2  -1 226.956 45.1973   5
   5  -2  -1-45.5226 72.5313   4
  -5   2   0 5255.55 175.134   7
  -5  -2   0 5402.94 223.833   1
  -5  -2   0 5668.94 234.537   7
  -5   2   0 5657.68 257.996   1
   5  -2   0 5745.65 229.802   4
   5   2   0 5665.13 238.323   4
  -5  -2  -1 6632.54 262.976   1
  -5   2  -1 6648.83 281.406   1
   5  -2   1 6641.53 260.486   4
   5   2   1 6826.25 280.361   4
   5   2   2-4.49045 85.7055   4
   5  -2   2 27.7446 35.2800   7
  -5   2  -2 37.5562 92.4509   1
  -5  -2  -2-70.1269 87.3602   1
   5  -2   3 11167.4 258.959   7
  -5   2  -3 11591.1 391.212   1
   5   2   3 12512.5 396.685   4
   5  -2   4 824.693 125.337   8
  -5   2  -4 429.560 103.849   1
   5   2   4 769.745 145.537   4
   5  -2   5 9564.59 371.890   8
  -5   2  -5 10400.4 396.867   1
   5   2   5 9106.18 378.289   4
   5  -2   6 880.127 141.531   8
  -5   2  -6 438.989 108.015   1
   5   2   6 636.989 129.246   4
   5   2   7 10033.9 417.281   4
   5  -2   7 10097.1 417.361   8
   5   2   8 80.2968 86.7954   8
   5  -2   8-29.4477 88.6695   8
   5   2   8 22.2691 104.295   4
   5  -2   9 5548.93 337.180   8
   5   2   9 6711.68 340.605   8
   5   2   9 5826.13 345.321   4
   5  -2  10 32.3716 92.0817   8
   5   2  10-29.4697 101.187   4
   5   2  10 11.1254 73.6428   8
   5   2  11 436.192 109.878   8
   5   2  11 159.763 100.896   4
   5   2  12-217.028 106.294   8
   5  -2  12 47.6138 91.2155   8
   5   2  13 107.101 84.7432   8
   5  -2  13 186.894 107.728   8
   5   2  14 126.726 95.1787   8
   5  -2  14-14.4656 78.0629   8
   5  -2  15 507.464 142.236   8
  -5  -2 -15 851.083 219.679   6
   5  -2  16-30.7290 104.172   8
   5  -3 -17 61.7215 73.5836   6
   5  -3 -16 9.04387 74.2851   6
   5   3 -16-15.7417 96.8574   2
   5   3 -15 311.465 136.329   2
   5  -3 -15 287.966 119.827   6
  -5  -3  15 139.761 93.5167   3
   5   3 -14-102.107 101.298   2
   5  -3 -14 110.226 94.6991   6
  -5  -3  14 151.530 117.708   3
   5   3 -13 303.426 131.267   2
   5  -3 -13 112.545 76.6882   6
  -5  -3  13 108.125 91.4408   3
   5   3 -12 1107.96 186.032   2
   5  -3 -12 787.666 140.347   6
   5   3 -12 852.442 112.009   6
  -5  -3  12 799.614 152.669   3
   5   3 -11 161.934 98.8528   2
   5  -3 -11 238.560 81.6412   6
   5   3 -11 221.925 65.9543   6
  -5  -3  11 434.933 118.874   3
   5  -3 -10 3731.01 258.578   6
   5   3 -10 3541.57 188.461   6
  -5  -3  10 3457.08 257.099   3
   5   3 -10 3870.71 288.266   2
  -5  -3  10 3375.39 186.086   1
   5   3 -10 3389.10 182.835   4
   5   3  -9 1079.66 97.4197   6
   5   3  -9 1157.89 169.043   2
   5  -3  -9 1070.66 142.862   6
  -5  -3   9 1174.36 113.363   5
  -5  -3   9 1123.35 105.946   1
  -5  -3   9 1157.33 158.703   3
   5   3  -9 1211.46 113.104   4
   5   3  -8 88.0409 53.4583   4
  -5  -3   8 222.854 62.8240   1
   5  -3  -8 125.452 72.4935   6
   5   3  -8 101.018 38.5295   6
  -5   3   8 103.832 31.2706   5
  -5  -3   8 119.431 84.5297   3
  -5  -3   8 169.919 52.1486   5
   5   3  -8 347.835 119.535   2
   5  -3  -7 6721.70 294.139   6
   5   3  -7 6723.28 182.657   6
  -5   3   7 6674.42 178.938   5
  -5  -3   7 6665.15 315.150   3
  -5  -3   7 6672.21 220.580   1
  -5  -3   7 6420.10 216.725   5
  -5   3   7 6781.65 322.378   1
   5  -3  -7 6090.88 199.328   8
   5   3  -7 7012.04 340.899   2
   5   3  -7 6676.60 247.919   4
   5   3  -6 424.982 115.508   2
   5   3  -6 276.466 34.9182   6
  -5  -3   6 246.801 55.2159   1
  -5   3   6 245.125 86.9433   1
   5   3  -6 306.210 71.6544   4
   5  -3  -6 301.723 77.8844   6
  -5  -3   6 400.346 96.3126   3
  -5  -3   6 297.215 53.9504   5
  -5   3   6 299.201 42.3451   5
   5  -3  -6 288.430 49.0584   8
   5   3  -5 645.821 123.641   2
  -5   3   5 531.091 103.754   1
   5   3  -5 708.216 102.680   4
   5  -3  -5 646.381 94.5261   6
  -5  -3   5 759.857 80.9510   1
  -5  -3   5 608.217 65.9366   5
  -5  -3   5 703.365 116.475   3
  -5   3   5 567.822 111.027   3
  -5   3   5 663.607 56.2316   4
   5  -3  -5 607.170 67.6689   8
   5   3  -4 3846.44 192.163   4
   5   3  -4 3659.98 219.997   2
   5  -3  -4 3970.83 205.164   6
  -5  -3   4 3960.23 160.795   1
  -5  -3   4 3855.18 215.722   3
  -5  -3   4 3823.57 149.328   5
  -5   3   4 3739.32 223.785   3
  -5   3   4 4109.65 233.992   1
  -5   3   4 3752.82 141.936   4
  -5  -3   3 3855.66 223.606   7
  -5  -3   3 3628.22 156.690   1
  -5   3   3 3711.72 217.775   3
   5  -3  -3 3818.08 127.405   5
  -5   3   3 3733.49 219.711   1
   5   3  -3 3670.20 152.451   5
   5   3  -3 3739.91 150.052   1
  -5   3   3 3795.14 159.105   4
   5   3  -3 3850.36 193.963   4
   5   3  -3 3547.03 205.561   2
  -5  -3   2 14067.3 398.812   7
  -5  -3   2 13603.7 307.007   1
   5   3  -2 13422.6 297.386   1
  -5   3   2 13212.2 376.295   3
  -5   3   2 13848.3 407.053   1
   5   3  -2 13412.7 298.517   5
   5  -3  -2 13537.2 263.380   5
   5   3  -2 13492.6 369.313   2
   5   3  -2 13509.1 359.928   4
  -5  -3   1 5016.49 238.544   7
  -5  -3   1 4792.23 195.720   1
  -5   3   1 4632.77 216.284   3
  -5   3   1 4909.16 244.075   1
   5   3  -1 4593.18 206.199   2
   5   3  -1 4639.66 217.808   4
  -5  -3   0 12566.6 372.045   7
  -5  -3   0 12945.1 335.698   1
  -5   3   0 12559.0 340.927   3
  -5   3   0 13059.7 398.627   1
  -5   3   0 12616.7 242.606   7
   5   3   0 12101.6 362.061   4
  -5   3  -1 2074.88 175.160   1
   5   3   1 2014.08 161.880   4
  -5   3  -2 1963.31 176.784   1
   5   3   2 2009.87 178.104   4
   5  -3   2 1949.99 155.922   8
   5  -3   3 6873.40 177.729   7
  -5  -3  -3 6936.23 203.853   2
  -5   3  -3 7523.47 322.566   1
   5   3   3 7156.65 311.222   4
   5  -3   3 7382.08 301.522   8
   5  -3   4 339.017 95.4615   8
   5  -3   4 353.719 50.8901   7
  -5   3  -4 531.766 121.939   1
   5   3   4 389.628 121.363   4
  -5  -3  -4 299.481 50.0190   2
   5  -3   5 194.454 89.1866   8
   5   3   5 424.034 139.520   4
  -5   3  -5 143.848 101.361   1
  -5  -3  -5 149.845 42.0031   2
   5  -3   6 1520.95 169.939   8
   5   3   6 1821.67 209.609   4
  -5   3  -6 1475.88 170.663   1
   5   3   7 2307.38 217.522   4
   5  -3   7 2468.77 220.457   8
   5  -3   8 880.380 141.328   8
   5   3   8 850.893 152.848   4
   5   3   8 1159.06 155.589   8
   5   3   9 517.949 109.910   8
   5  -3   9 458.371 130.834   8
   5   3   9 552.482 141.832   4
   5   3  10 751.666 133.677   8
   5  -3  10 640.142 135.636   8
   5   3  10 615.868 135.234   4
   5   3  11 1202.97 170.798   8
   5  -3  11 1244.65 187.883   8
   5   3  11 1049.81 168.212   4
   5   3  12 314.207 94.1629   8
   5   3  12 8.48179 121.466   4
   5  -3  12 284.444 117.692   8
  -5  -3 -13 156.848 132.784   6
   5   3  13 105.277 92.4263   8
   5  -3  13 84.7826 89.7166   8
   5  -3  14 54.4470 94.3677   8
  -5  -3 -14 272.232 145.209   6
  -5  -3 -15 362.699 146.596   6
   5  -3  15 100.771 86.8472   8
   5  -3  16 135.172 122.428   8
   5   4 -17 36.5184 117.567   2
   5  -4 -17-9.90815 82.3640   6
   5  -4 -16 33.6292 85.7150   6
   5   4 -16 128.988 116.191   2
   5  -4 -15 628.446 148.023   6
   5   4 -15 1148.06 200.475   2
   5   4 -14 154.397 128.725   2
   5  -4 -14 10.1562 81.4655   6
  -5  -4  14 230.889 114.738   3
   5   4 -13 1530.55 216.534   2
   5  -4 -13 1238.79 181.827   6
  -5  -4  13 1272.76 184.083   3
   5   4 -12 512.995 154.811   2
   5  -4 -12 123.513 78.1928   6
  -5  -4  12 498.717 131.077   3
   5   4 -11 1884.38 148.348   6
   5  -4 -11 1506.21 181.239   6
  -5  -4  11 2010.89 208.378   3
  -5  -4  11 1797.81 161.791   5
   5   4 -11 1908.52 227.421   2
   5  -4 -10 3220.45 250.652   6
   5   4 -10 3022.92 169.352   6
  -5  -4  10 2887.39 240.503   3
  -5  -4  10 3093.54 198.612   5
   5   4 -10 2979.75 264.984   2
   5   4 -10 2754.74 181.756   4
   5  -4  -9 2734.59 223.059   6
   5   4  -9 2623.41 142.433   6
  -5  -4   9 2678.82 221.340   3
  -5  -4   9 2570.74 136.210   1
  -5  -4   9 2535.96 170.404   5
   5   4  -9 2938.25 256.310   2
   5   4  -9 2595.38 176.066   4
   5   4  -8 657.869 143.949   2
   5  -4  -8 429.164 100.217   6
   5   4  -8 430.209 80.4314   4
  -5  -4   8 386.970 56.8120   1
   5   4  -8 403.848 57.3713   6
  -5  -4   8 337.999 99.7703   3
  -5  -4   8 377.540 71.5596   5
   5  -4  -7 159.110 33.9288   8
   5  -4  -7 55.1393 59.9692   6
   5   4  -7 162.475 66.9713   4
   5   4  -7 191.465 32.4526   6
  -5   4   7 218.656 97.7368   1
  -5  -4   7 216.047 81.0310   3
  -5  -4   7 199.890 57.2830   5
  -5   4   7 160.486 40.4196   5
   5   4  -7 232.375 110.517   2
  -5  -4   7 215.937 50.4012   1
   5  -4  -6 3197.69 210.362   6
   5   4  -6 2970.98 74.9072   6
  -5  -4   6 3297.07 129.368   1
  -5  -4   6 3108.02 212.703   3
  -5  -4   6 3037.28 164.583   5
  -5   4   6 3202.16 142.928   5
  -5   4   6 3417.94 238.152   1
  -5   4   6 3162.97 86.5470   4
   5  -4  -6 2877.89 119.966   8
   5   4  -6 3148.35 194.198   4
   5   4  -6 3239.10 242.897   2
   5   4  -5 765.428 139.788   2
  -5  -4   5 695.381 68.1001   1
   5   4  -5 656.423 100.872   4
  -5   4   5 921.852 134.773   1
  -5  -4   5 497.405 100.736   3
  -5  -4   5 681.604 80.3114   5
  -5   4   5 643.752 66.3809   4
  -5   4   5 491.780 116.064   3
   5  -4  -5 783.124 120.183   6
  -5  -4   4 4993.82 271.352   7
   5  -4  -4 5335.34 254.399   6
  -5  -4   4 4937.82 157.716   1
   5  -4  -4 5319.30 173.479   5
  -5  -4   4 5128.57 200.342   5
  -5   4   4 4855.45 258.782   3
  -5   4   4 5140.89 277.184   1
  -5   4   4 4804.52 176.760   4
   5   4  -4 5198.29 239.392   4
   5   4  -4 5373.96 276.772   2
  -5  -4   3 19314.6 504.729   7
  -5  -4   3 19439.1 323.396   1
  -5  -4   3 18941.7 386.381   5
  -5   4   3 19769.8 484.347   3
   5  -4  -3 19287.5 340.634   5
   5   4  -3 18568.1 311.837   1
  -5   4   3 19228.5 504.032   1
   5   4  -3 19289.3 460.332   4
   5   4  -3 19615.1 478.694   2
  -5  -4   2 7371.12 305.018   7
  -5  -4   2 7140.86 215.541   1
   5   4  -2 7055.00 211.106   1
  -5   4   2 7161.42 281.545   3
  -5   4   2 7725.57 326.948   1
   5  -4  -2 7345.52 223.628   5
   5   4  -2 7063.05 286.815   4
   5   4  -2 7369.64 285.645   2
  -5  -4   1 11606.2 375.213   7
  -5  -4   1 11337.1 171.851   6
  -5   4   1 11664.0 339.543   3
  -5   4   1 12278.3 398.038   1
   5   4  -1 11319.5 361.992   4
   5   4  -1 11431.6 330.883   2
  -5  -4   0 1992.12 162.697   7
  -5   4   0 2247.36 93.0932   7
  -5   4   0 2397.79 181.079   1
  -5  -4   0 2258.98 103.336   6
  -5   4   0 2305.93 150.576   3
   5   4   0 2092.33 136.805   2
   5   4   0 2328.07 178.501   4
   5  -4   0 2459.81 154.385   8
   5  -4   1 368.235 80.3179   8
   5   4   1 327.807 89.0107   4
  -5  -4  -1 337.827 57.9503   6
  -5   4  -1 314.298 112.141   1
   5   4   2 40.5042 92.4699   4
  -5  -4  -2 68.3349 56.0164   6
  -5   4  -2 39.5042 97.4556   1
   5  -4   2-10.2418 54.3280   8
  -5   4  -3 14597.5 452.653   1
   5  -4   3 14155.5 421.969   8
   5   4   3 14403.7 452.778   4
   5   4   4 224.866 134.635   4
  -5   4  -4-28.8841 93.2032   1
   5  -4   4 66.1303 28.6188   7
   5  -4   4 87.6374 78.9346   8
  -5   4  -5 17596.3 527.926   1
   5   4   5 18909.4 551.885   4
   5  -4   5 19817.9 552.020   8
   5   4   6 211.051 131.210   4
   5  -4   6 95.0312 79.2466   8
  -5   4  -6-4.05051 98.0848   1
  -5   4  -7 3516.44 253.424   1
   5   4   7 3732.85 275.950   4
   5  -4   7 3764.29 273.886   8
   5   4   8 491.516 149.003   4
   5  -4   8 350.122 114.299   8
   5   4   9 3850.03 258.069   8
  -5  -4  -9 3520.87 287.740   6
   5  -4   9 3961.51 302.125   8
   5   4   9 3102.20 266.355   4
   5   4  10 685.331 155.739   4
   5   4  10 505.616 120.382   8
  -5  -4 -10 829.156 167.744   6
   5  -4  10 572.930 137.455   8
   5   4  11 3747.69 269.874   8
  -5  -4 -11 4510.02 350.787   6
   5   4  11 4070.41 317.566   4
   5  -4  11 3998.58 326.740   8
   5   4  12 66.6575 70.4653   8
   5  -4  12 82.0373 93.6654   8
  -5  -4 -12-21.8228 88.7336   6
   5   4  12 15.7349 96.1865   4
  -5  -4 -13 962.973 189.787   6
   5  -4  13 766.422 180.232   8
   5   4  13 469.564 131.937   4
  -5  -4 -14 39.9030 89.1754   6
   5  -4  14-79.6515 88.6914   8
  -5  -4 -15 293.722 143.508   6
   5  -4  15 500.542 161.620   8
   5   5 -16 2.52093 137.289   2
   5  -5 -16 20.6233 73.6967   6
   5  -5 -15 152.522 109.318   6
   5   5 -15 104.475 137.598   2
   5   5 -14 904.270 199.193   2
   5  -5 -14 520.914 146.868   6
   5   5 -13 413.471 152.856   2
   5  -5 -13 214.053 115.324   6
   5  -5 -12 9720.17 483.190   6
  -5  -5  12 9232.56 430.643   3
   5   5 -12 9294.68 497.163   2
   5   5 -11 184.506 135.567   2
   5   5 -11-38.5954 66.6746   4
   5  -5 -11 35.0688 70.6969   6
  -5  -5  11 66.0825 81.3102   3
  -5  -5  11 137.926 68.6193   5
  -5  -5  10 6088.90 324.248   3
  -5  -5  10 6162.65 293.703   5
   5  -5 -10 6696.19 368.243   6
   5   5 -10 6750.47 398.451   2
   5   5 -10 6282.71 297.615   4
   5   5  -9 1061.37 129.877   4
   5   5  -9 1163.73 93.0397   6
   5  -5  -9 952.055 147.546   6
  -5  -5   9 1158.69 128.341   5
  -5  -5   9 1181.56 149.710   3
   5   5  -9 1300.68 192.366   2
   5   5  -8 109.665 103.145   2
   5  -5  -8 75.0693 66.3956   6
   5   5  -8 0.71817 24.9654   6
  -5  -5   8 58.0939 69.1465   3
  -5  -5   8 35.9845 47.0396   5
   5   5  -7 238.434 116.586   2
   5   5  -7 159.117 76.5529   4
   5   5  -7 264.728 32.9072   6
   5  -5  -7 329.936 98.5780   6
  -5   5   7 207.401 96.0600   1
  -5  -5   7 283.016 88.3468   3
  -5  -5   7 370.311 79.2775   5
   5  -5  -6 5926.59 300.235   6
  -5  -5   6 5771.01 246.579   5
  -5   5   6 6071.28 323.857   1
  -5   5   6 5229.75 155.014   4
   5  -5  -6 5296.52 124.177   8
   5   5  -6 5619.89 271.027   4
   5   5  -6 6045.37 328.042   2
  -5  -5   5 615.152 133.735   7
   5  -5  -5 540.668 111.709   6
   5   5  -5 594.844 104.575   4
  -5   5   5 492.002 107.238   1
   5   5  -5 758.660 136.400   2
  -5  -5   5 608.883 88.7568   5
  -5   5   5 568.346 70.1235   4
  -5  -5   4 30210.5 663.609   7
   5  -5  -4 33651.8 670.902   6
  -5  -5   4 31572.5 550.427   5
  -5   5   4 31979.6 662.036   3
  -5   5   4 32715.5 701.442   1
   5  -5  -4 32479.9 496.026   5
   5  -5  -4 31295.4 398.749   8
   5   5  -4 32804.6 637.384   4
   5   5  -4 31397.0 661.674   2
  -5  -5   3 5895.46 291.534   7
   5  -5  -3 5724.94 190.808   8
  -5  -5   3 5686.33 235.138   5
  -5   5   3 5852.08 275.774   3
   5   5  -3 5538.67 160.174   1
   5  -5  -3 5623.74 212.093   5
  -5   5   3 6223.78 310.967   1
   5   5  -3 5789.00 272.434   4
   5   5  -3 5810.70 281.873   2
   5  -5  -2 8295.68 246.299   8
   5   5  -2 8279.33 225.105   1
  -5   5   2 8235.62 307.836   3
  -5   5   2 8767.52 358.047   1
   5  -5  -2 8531.09 269.476   5
  -5  -5   2 8383.57 341.452   7
   5   5  -2 8106.54 330.471   4
   5   5  -2 7920.28 313.337   2
  -5  -5   1 5628.18 277.086   7
   5  -5  -1 5660.06 219.351   8
  -5  -5   1 5490.58 137.517   6
  -5   5   1 5736.16 244.333   3
  -5   5   1 5429.80 280.195   1
   5  -5  -1 5736.17 232.552   5
   5   5  -1 6009.29 286.651   4
   5   5  -1 5113.02 234.376   2
  -5   5   0 3031.84 90.4988   7
   5   5   0 2672.16 193.764   4
  -5  -5   0 2975.03 127.193   6
  -5   5   0 2862.30 173.135   3
  -5   5   0 3155.93 221.272   1
   5   5   0 3296.37 181.177   2
   5  -5   0 3127.70 178.377   8
  -5  -5  -1 2781.97 138.866   6
  -5   5  -1 3038.10 220.228   1
   5   5   1 2717.25 155.897   2
   5  -5   1 2852.76 183.715   8
   5   5   1 3038.62 213.755   4
  -5   5  -2 32916.3 680.188   1
  -5  -5  -2 32389.1 521.119   6
   5   5   2 32770.4 680.204   4
   5  -5   2 33267.8 630.554   8
  -5  -5  -3 1113.27 112.617   6
  -5   5  -3 1243.92 167.012   1
   5   5   3 1077.72 157.710   4
   5  -5   3 906.871 123.717   8
  -5   5  -4 14628.3 481.340   1
  -5  -5  -4 15193.7 424.928   6
   5   5   4 15339.0 494.121   4
   5  -5   4 15124.6 481.740   8
  -5   5  -5 211.754 105.558   1
   5  -5   5 63.2895 77.4523   8
   5   5   5 268.288 145.714   4
  -5  -5  -5 276.606 88.2115   6
   5  -5   5 127.271 27.4981   7
  -5   5  -6 2117.98 209.546   1
  -5  -5  -6 2021.30 189.478   6
   5   5   6 2075.78 220.726   4
   5  -5   6 2147.01 206.716   8
   5  -5   7-6.65248 77.7145   8
  -5  -5  -7 161.948 89.7064   6
  -5   5  -7 55.8745 100.003   1
  -5  -5  -8 12118.3 492.050   6
   5   5   8 11502.6 491.377   4
   5  -5   8 12811.4 523.557   8
  -5  -5  -9 2628.26 248.862   6
   5   5   9 2224.02 239.392   4
   5  -5   9 2357.86 244.645   8
   5   5   9 2590.90 219.460   8
  -5  -5 -10 9248.51 477.469   6
   5   5  10 8994.07 460.447   4
   5  -5  10 9947.00 500.520   8
   5   5  10 9387.82 400.659   8
   5   5  11 338.535 100.414   8
   5   5  11 540.928 152.855   4
  -5  -5 -11 435.255 138.650   6
   5  -5  11 336.641 133.210   8
  -5  -5 -12 954.509 197.470   6
   5   5  12 896.854 183.423   4
   5  -5  12 906.306 181.336   8
  -5  -5 -13 18.5099 113.580   6
   5   5  13-116.247 117.574   4
   5  -5  13-45.7293 96.5414   8
  -5  -5 -14 705.655 185.346   6
   5  -5  14 640.374 170.617   8
   5  -5  15 17.4260 107.623   8
   5  -6 -16 11.3311 94.3639   6
   5   6 -15 733.154 180.255   2
   5  -6 -15 1171.12 210.888   6
   5   6 -14 110.020 110.223   2
   5  -6 -14 34.8785 77.4065   6
   5  -6 -13 2020.31 243.230   6
   5   6 -13 2432.84 293.156   2
   5   6 -12 289.241 138.227   2
   5  -6 -12 195.940 88.0760   6
   5   6 -11 730.098 119.356   4
   5  -6 -11 699.125 145.136   6
  -5  -6  11 724.387 130.822   3
  -5  -6  11 628.209 114.827   5
   5   6 -11 630.808 161.983   2
   5   6 -10 1722.96 233.834   2
   5  -6 -10 1680.09 202.026   6
   5   6 -10 1177.93 142.736   4
  -5  -6  10 1238.60 156.335   3
  -5  -6  10 1288.71 148.571   5
   5   6  -9 1412.24 203.735   2
  -5  -6   9 1177.04 136.224   5
   5  -6  -9 1371.08 176.182   6
   5   6  -9 1235.88 150.709   4
  -5  -6   9 1182.51 146.137   3
   5   6  -8 293.117 112.069   2
   5  -6  -8 283.125 95.6852   6
   5   6  -8 346.017 91.4175   4
  -5  -6   8 142.361 64.9661   3
  -5  -6   8 440.334 93.0664   5
   5  -6  -7 4110.15 274.106   6
   5   6  -7 3768.79 104.320   6
  -5  -6   7 3793.23 226.456   5
  -5   6   7 3912.68 282.442   1
  -5   6   7 3801.34 124.963   4
   5   6  -7 3662.40 238.418   4
   5   6  -7 3848.11 283.933   2
  -5  -6   6 386.559 125.951   7
  -5   6   6 340.352 101.526   1
   5  -6  -6 386.109 104.142   6
   5   6  -6 283.666 93.3771   4
   5   6  -6 458.992 139.313   2
  -5  -6   6 348.412 78.8277   5
  -5   6   6 170.743 46.2301   4
  -5  -6   5 10065.2 410.411   7
   5  -6  -5 10260.2 405.954   6
  -5  -6   5 9559.42 341.891   5
  -5   6   5 9991.91 425.798   1
   5  -6  -5 9352.89 163.977   8
   5   6  -5 9906.42 388.400   4
   5   6  -5 9746.19 405.128   2
  -5  -6   4 7150.03 336.513   7
   5  -6  -4 6746.51 255.471   5
  -5  -6   4 6268.35 274.113   5
  -5   6   4 6124.90 301.090   3
  -5   6   4 6301.85 330.421   1
   5  -6  -4 6210.01 171.959   8
   5   6  -4 6843.19 315.304   4
   5   6  -4 6359.63 318.448   2
  -5  -6   3 26247.2 625.925   7
   5   6  -3 25852.8 311.966   1
  -5  -6   3 24924.2 536.161   5
  -5   6   3 25759.2 570.173   3
   5  -6  -3 26444.3 511.539   5
  -5   6   3 25846.5 645.648   1
   5  -6  -3 26257.9 401.584   8
   5   6  -3 27032.3 619.593   4
   5   6  -3 26221.2 597.548   2
   5  -6  -2 119.930 43.7061   8
   5   6  -2 207.451 95.4092   2
  -5  -6   2 44.5789 74.3191   7
   5   6  -2 202.362 100.759   4
   5   6  -2 143.226 50.4556   1
   5  -6  -2 53.2855 51.4693   5
  -5   6   2 153.930 82.9466   3
  -5   6   2 186.014 120.901   1
  -5  -6   1 5712.42 290.879   7
  -5  -6   1 5242.97 155.031   6
  -5   6   1 5393.13 240.948   3
  -5   6   1 5338.77 291.925   1
   5  -6  -1 5474.54 248.635   5
   5  -6  -1 5495.27 223.119   8
   5   6  -1 5397.17 286.909   4
   5   6  -1 5194.79 255.233   2
  -5  -6   0 7720.55 217.699   6
  -5   6   0 7705.64 268.765   3
  -5   6   0 7323.04 339.635   1
   5  -6   0 7477.83 304.319   5
   5   6   0 8230.33 354.024   4
   5  -6   0 7716.26 280.355   8
   5   6   0 7343.59 280.684   2
   5   6   1-9.71288 62.2777   2
   5  -6   1 23.8002 63.7083   8
   5   6   1-134.469 136.483   4
  -5  -6  -1 50.0054 39.3408   6
  -5   6  -1 80.1515 90.2392   1
   5   6   2-43.5223 111.498   4
  -5  -6  -2-43.5201 47.9705   6
   5  -6   2-2.13668 67.3985   8
   5  -6   3 9661.92 373.546   8
  -5  -6  -3 9586.83 321.599   6
  -5   6  -3 9843.18 396.455   1
   5   6   3 9678.59 404.703   4
   5   6   4 1448.77 186.484   4
  -5   6  -4 1335.50 178.714   1
  -5  -6  -4 1279.13 136.038   6
   5  -6   4 1258.46 100.373   3
   5  -6   4 1383.81 159.892   8
  -5   6  -5 6447.43 334.294   1
  -5  -6  -5 6224.05 301.321   6
   5   6   5 6427.96 352.791   4
   5  -6   5 6517.85 338.979   8
   5  -6   6 419.771 120.448   8
   5   6   6 527.917 158.784   4
  -5  -6  -6 390.641 98.5393   6
  -5   6  -6 230.085 94.5030   1
   5   6   7 680.790 160.275   4
  -5  -6  -7 676.429 134.076   6
   5  -6   7 758.973 147.663   8
  -5   6  -7 844.804 148.142   1
   5  -6   8 1011.23 168.459   8
   5   6   8 1021.53 182.136   4
  -5  -6  -8 1089.72 168.920   6
  -5   6  -8 867.100 145.009   1
  -5  -6  -9 2060.64 226.469   6
   5   6   9 2230.73 247.519   4
   5  -6   9 2198.19 245.862   8
   5   6  10 306.076 147.895   4
   5   6  10 301.364 95.6306   8
  -5  -6 -10 82.0296 100.649   6
   5  -6  10 226.961 99.8399   8
   5   6  11 586.007 145.767   4
   5  -6  11 615.011 164.431   8
  -5  -6 -11 569.807 142.048   6
   5  -6  12 53.4791 94.7047   8
   5   6  12 201.269 140.040   4
  -5  -6 -12 197.710 127.207   6
  -5  -6 -13 20.9897 98.2253   6
   5  -6  13 67.2682 80.3123   8
  -5  -6 -14 58.3941 97.7856   6
   5  -6  14 131.099 116.404   8
   5   7 -15 236.452 154.584   2
   5  -7 -15 20.5626 93.6259   6
   5  -7 -14 2094.94 267.855   6
   5   7 -14 1703.02 275.745   2
   5   7 -13 370.943 169.456   2
   5  -7 -13 264.622 109.404   6
   5   7 -12 1366.25 229.810   2
   5  -7 -12 1317.40 205.599   6
   5   7 -11 109.547 107.254   2
   5  -7 -11 33.4037 76.9642   6
   5   7 -11 42.4281 82.4275   4
  -5  -7  11-34.6917 66.2952   5
   5   7 -10 1233.15 197.467   2
   5  -7 -10 1179.29 176.165   6
   5   7 -10 1191.22 157.299   4
  -5  -7  10 1291.71 156.506   5
   5   7  -9 29.0086 98.8433   2
   5  -7  -9-10.7392 69.8407   6
   5   7  -9-61.5994 97.1357   4
  -5  -7   9 58.0733 67.5749   5
  -5  -7   8 3078.52 264.770   7
   5  -7  -8 3234.86 268.192   6
  -5  -7   8 3620.50 243.090   5
  -5   7   8 3342.74 280.728   1
   5   7  -8 3377.43 249.675   4
   5   7  -8 3306.71 284.828   2
  -5  -7   7 425.029 114.819   7
   5  -7  -7 405.523 112.844   6
  -5   7   7 226.314 47.0555   4
   5   7  -7 243.683 87.5912   4
  -5  -7   7 265.296 77.1631   5
  -5   7   7 240.797 111.422   1
  -5  -7   6 10286.1 436.239   7
   5  -7  -6 9927.56 438.292   6
  -5  -7   6 10271.2 387.994   5
  -5   7   6 9909.87 448.898   1
   5   7  -6 10982.4 432.432   4
   5   7  -5-62.2941 85.7184   4
  -5   7   5-45.4968 96.2477   1
  -5  -7   5-17.6768 60.5698   5
   5  -7  -5 178.198 92.6278   6
  -5  -7   5 60.7779 88.6078   7
  -5  -7   4 20951.6 586.570   7
   5  -7  -4 19478.6 296.195   8
   5  -7  -4 20802.4 487.949   5
  -5  -7   4 20290.5 526.943   5
  -5   7   4 20411.0 553.125   3
  -5   7   4 20193.7 606.368   1
   5   7  -4 21776.0 595.354   4
  -5  -7   3 451.151 113.174   7
   5   7  -3 720.864 142.881   2
  -5   7   3 823.986 151.757   1
   5   7  -3 585.364 125.593   4
   5   7  -3 529.479 46.5300   1
  -5  -7   3 707.965 113.463   5
   5  -7  -3 540.587 89.5013   5
  -5   7   3 671.137 120.817   3
   5  -7  -3 587.873 67.9056   8
  -5  -7   2 13585.8 461.967   7
   5   7  -2 12857.9 277.997   1
  -5   7   2 13352.2 401.042   3
   5  -7  -2 13185.0 403.141   5
  -5   7   2 13195.8 479.540   1
   5  -7  -2 13183.6 322.231   8
   5   7  -2 13903.6 475.558   4
   5   7  -2 13523.1 432.835   2
   5  -7  -1 26.3728 43.9529   8
   5   7  -1 113.202 84.4189   2
   5   7  -1 24.4590 82.8306   4
  -5   7   1-139.878 131.430   1
  -5   7   1 88.3554 74.0564   3
   5  -7  -1 14.5567 53.3568   5
   5   7   0 3955.15 270.031   4
  -5  -7   0 3684.67 167.616   6
  -5   7   0 3428.07 183.892   3
  -5   7   0 3541.62 247.678   1
   5  -7   0 3687.20 231.467   5
   5  -7   0 3754.02 204.823   8
   5   7   0 3305.70 198.131   2
   5  -7   1 104.656 65.0681   8
   5   7   1 205.670 89.2628   4
   5   7   1 37.6969 60.2744   2
   5  -7   1 96.0449 76.2289   5
  -5  -7  -1 103.770 45.6484   6
  -5   7  -1 78.2275 98.7855   1
  -5  -7  -2 2085.72 149.677   6
   5   7   2 1946.29 192.191   4
   5   7   2 2099.52 142.091   2
  -5   7  -2 2226.08 212.999   1
   5  -7   2 2082.22 179.494   8
   5   7   3-79.6524 122.703   4
  -5  -7  -3 51.2906 53.1351   6
  -5   7  -3 101.427 112.119   1
   5  -7   3 59.1188 74.6725   8
  -5  -7  -4 6942.18 306.265   6
  -5   7  -4 6785.15 349.114   1
   5   7   4 6772.06 362.490   4
   5  -7   4 7064.25 344.933   8
   5  -7   5 287.946 94.7022   8
  -5   7  -5 282.167 116.219   1
   5   7   5 335.234 129.502   4
  -5  -7  -5 220.803 82.3846   6
  -5   7  -6 9781.25 424.988   1
  -5  -7  -6 10058.7 418.353   6
   5   7   6 11165.6 480.344   4
   5  -7   6 10630.5 461.262   8
   5   7   7 55.6305 119.681   4
  -5  -7  -7-33.4833 63.0540   6
   5  -7   7 24.0913 86.5549   8
  -5   7  -7-41.6501 85.5123   1
  -5   7  -8 4355.61 303.890   1
  -5  -7  -8 4413.04 309.022   6
   5   7   8 4813.23 342.108   4
   5  -7   8 4312.58 325.939   8
   5  -7   9 137.392 96.8096   8
   5   7   9 248.300 136.782   4
  -5  -7  -9 73.4713 70.7245   6
   5   7  10 869.523 187.864   4
  -5  -7 -10 1022.83 178.150   6
   5  -7  10 579.009 147.891   8
   5   7  11-120.851 130.085   4
  -5  -7 -11-63.4830 101.948   6
   5  -7  11 21.8401 93.6964   8
   5   7  12 91.6821 106.877   4
  -5  -7 -12 236.184 120.856   6
  -5  -7 -13-36.0887 105.943   6
   5  -7  13 61.9264 98.2214   8
   5   8 -14 315.770 173.822   2
   5  -8 -14 188.518 113.558   6
   5   8 -13 484.288 176.249   2
   5  -8 -13 828.090 185.708   6
   5  -8 -12 189.335 115.679   6
   5   8 -12 101.243 136.040   2
  -5  -8  11 5827.05 398.101   7
   5  -8 -11 6021.08 409.894   6
  -5  -8  11 5964.70 355.263   5
   5   8 -11 5619.39 356.126   4
   5   8 -11 6352.20 439.921   2
  -5  -8  10 132.137 110.387   7
   5   8 -10 118.540 119.141   2
   5  -8 -10 104.992 84.9843   6
   5   8 -10-20.2882 81.8422   4
  -5  -8  10 28.3473 65.3082   5
  -5   8   9 1264.80 201.953   1
  -5  -8   9 1431.13 197.011   7
   5   8  -9 1211.25 169.363   4
  -5  -8   9 1139.38 156.974   5
   5  -8  -9 1314.71 188.778   6
   5  -8  -8 14.5227 74.7639   6
  -5  -8   8 47.7644 86.6417   7
  -5   8   8 37.9812 88.3733   1
   5   8  -8-12.6091 75.0812   4
  -5  -8   8 34.2322 75.0295   5
  -5  -8   7 24.4177 77.8929   7
   5  -8  -7 29.0465 91.3105   6
  -5   8   7 28.7521 108.698   1
   5   8  -7-94.3649 104.280   4
  -5  -8   7 46.7538 57.7104   5
  -5  -8   6 338.041 108.432   7
   5  -8  -6 261.401 100.043   6
   5   8  -6 226.405 95.3863   4
  -5   8   6 188.105 103.280   1
  -5  -8   6 199.873 84.1167   5
  -5  -8   5 1267.94 165.206   7
   5   8  -5 1472.34 183.605   4
  -5  -8   5 1407.25 157.970   5
  -5   8   5 1397.47 187.808   1
  -5  -8   4 465.386 108.216   7
   5   8  -4 650.882 136.443   4
   5  -8  -4 670.435 108.854   5
  -5   8   4 489.410 125.551   1
  -5  -8   4 656.432 116.436   5
  -5   8   4 685.940 127.523   3
  -5  -8   3 331.299 91.9832   7
  -5   8   3 456.075 125.962   1
   5   8  -3 516.232 128.179   4
  -5  -8   3 460.779 103.274   5
   5  -8  -3 450.308 98.1174   5
  -5   8   3 447.786 108.195   3
   5  -8  -3 400.936 59.9602   8
   5   8  -2 194.721 95.5567   4
   5   8  -2 339.595 63.5722   1
   5  -8  -2 411.264 91.9318   5
   5   8  -2 577.045 129.940   2
  -5   8   2 408.854 94.8791   3
  -5   8   2 568.764 149.549   1
   5  -8  -2 399.780 69.1566   8
   5   8  -1 4700.52 302.205   4
   5  -8  -1 4612.23 218.550   8
  -5   8   1 4344.92 225.176   3
  -5   8   1 4636.01 300.046   1
   5  -8  -1 4381.91 255.218   5
   5   8  -1 4666.61 257.049   2
  -5  -8   0 2459.27 148.333   6
   5  -8   0 2578.91 178.277   8
  -5   8   0 2392.15 159.589   3
  -5   8   0 2482.05 233.159   1
   5  -8   0 2212.65 189.338   5
   5   8   0 2805.57 245.710   4
   5   8   0 2659.17 191.702   2
  -5  -8  -1 16851.7 410.399   6
  -5   8  -1 16406.7 539.512   1
   5  -8   1 16500.1 524.822   5
   5  -8   1 16656.2 465.177   8
   5   8   1 17206.5 566.898   4
   5   8   1 16426.9 423.662   2
   5   8   2 706.928 95.6872   2
   5  -8   2 644.385 114.425   8
   5   8   2 417.532 98.3517   4
  -5  -8  -2 556.624 95.7390   6
   5  -8   2 837.518 138.427   5
  -5   8  -2 751.323 160.474   1
   5   8   3 210.351 101.770   4
  -5  -8  -3 350.266 80.5706   6
  -5   8  -3 416.119 132.643   1
   5  -8   3 290.272 91.5579   8
   5   8   4 266.724 114.648   4
  -5   8  -4 345.616 127.865   1
  -5  -8  -4 312.802 79.3442   6
   5  -8   4 350.116 100.625   8
   5  -8   5 3140.02 253.988   8
  -5  -8  -5 3038.98 224.606   6
  -5   8  -5 3094.68 250.198   1
   5   8   5 2993.98 270.680   4
  -5   8  -6 13.5452 91.8603   1
   5  -8   6 190.171 100.096   8
   5   8   6 240.481 124.908   4
  -5  -8  -6 79.6063 61.3364   6
   5   8   7 243.958 143.528   4
  -5  -8  -7-32.4977 80.0667   6
  -5   8  -7 16.3607 86.3116   1
   5  -8   7 13.7266 80.2941   8
   5   8   8 463.553 154.851   4
   5  -8   8 526.591 149.580   8
  -5  -8  -8 410.149 114.448   6
  -5   8  -8 272.320 102.045   1
   5   8   9 1208.59 213.905   4
  -5  -8  -9 601.891 134.885   6
   5  -8   9 810.105 163.571   8
   5   8  10 65.0113 119.585   4
  -5  -8 -10-37.5893 82.5977   6
   5  -8  10-94.0392 99.3159   8
   5   8  11 571.349 160.631   4
   5  -8  11 336.861 139.751   8
  -5  -8 -11 400.788 127.945   6
   5  -8  12-27.2789 104.394   8
  -5  -8 -12 11.1771 89.4929   6
  -5  -8 -13 36.0630 112.120   6
   5  -8  13 126.273 95.7526   8
  -5  -9  14 1245.36 224.831   7
   5   9 -13 49.1024 140.916   2
  -5  -9  13 152.971 120.200   7
   5  -9 -13 253.034 130.776   6
  -5  -9  12 3453.84 323.896   7
   5  -9 -12 2674.83 303.177   6
   5   9 -12 3544.91 365.942   2
   5   9 -11 249.684 147.892   2
  -5  -9  11 206.683 114.954   7
   5  -9 -11 40.4313 82.4685   6
   5   9 -11 192.861 111.444   4
  -5  -9  11 149.225 85.6072   5
  -5   9  11 2.45470 110.472   1
  -5   9  10 427.455 139.374   1
  -5  -9  10 540.936 148.194   7
   5  -9 -10 636.616 152.103   6
   5   9 -10 400.873 120.783   4
  -5  -9  10 394.978 113.014   5
  -5   9   9-5.97793 109.513   1
  -5  -9   9 56.1718 86.3267   7
   5  -9  -9 87.8901 86.5347   6
   5   9  -9-111.214 110.213   4
  -5  -9   9 178.275 87.4895   5
  -5  -9   8 195.315 108.540   7
   5  -9  -8 158.056 104.060   6
   5   9  -8-176.967 111.873   4
  -5   9   8-9.68098 117.901   1
  -5  -9   8 37.4400 59.6273   5
   5  -9  -7 1451.43 196.157   6
   5   9  -7 1132.80 173.066   4
  -5  -9   7 1607.59 199.442   7
  -5  -9   7 1678.33 191.257   5
  -5   9   7 1513.06 210.135   1
   5  -9  -6 4209.24 313.300   6
  -5  -9   6 3863.98 271.675   5
  -5   9   6 3997.63 315.705   1
  -5  -9   6 3776.73 283.198   7
   5   9  -6 4087.32 299.126   4
  -5  -9   5 46.8600 77.8824   7
   5   9  -5 5.42868 85.5172   4
  -5  -9   5-21.8420 59.6823   5
  -5   9   5 6.08467 85.8582   1
  -5  -9   4 6077.27 340.800   7
   5  -9  -4 6171.97 313.243   5
  -5  -9   4 6691.07 351.555   5
  -5   9   4 6212.89 326.742   3
  -5   9   4 6125.54 371.377   1
   5   9  -4 6550.55 374.277   4
  -5  -9   3 349.314 111.937   7
  -5   9   3 217.821 118.609   1
  -5  -9   3 233.250 91.3618   5
   5  -9  -3 264.248 93.2008   5
  -5   9   3 241.558 86.9218   3
   5   9  -3 226.251 108.401   4
   5   9  -2 468.986 130.948   4
   5  -9  -2 370.331 93.9939   5
  -5   9   2 481.623 103.453   3
  -5   9   2 490.763 136.911   1
   5  -9  -2 336.470 62.3524   8
   5   9  -1 3501.41 281.462   4
  -5   9   1 3217.69 198.796   3
  -5   9   1 2896.60 251.937   1
   5  -9  -1 3324.27 241.322   5
   5  -9  -1 3517.35 199.641   8
   5   9  -1 3655.98 240.523   2
  -5  -9   0 291.350 67.6311   6
   5   9   0 354.245 100.105   2
   5  -9   0 206.097 67.0937   8
  -5   9   0 48.9927 98.8493   1
   5   9   0 251.956 115.057   4
  -5   9   0 266.084 73.0464   3
   5  -9   0 311.945 95.8335   5
  -5   9  -1 1683.06 196.696   1
   5   9   1 1701.50 218.352   4
  -5  -9  -1 1720.95 143.257   6
   5  -9   1 1621.97 184.650   5
   5  -9   1 1834.98 166.652   8
   5   9   1 1740.32 155.583   2
  -5  -9  -2 4065.68 230.067   6
  -5   9  -2 4240.50 296.196   1
   5  -9   2 4552.94 309.553   5
   5  -9   2 3872.86 254.835   8
   5   9   2 4257.20 311.971   4
   5   9   2 4342.76 218.991   2
   5  -9   3 1742.66 183.275   8
  -5  -9  -3 1775.53 163.990   6
   5   9   3 1414.78 188.681   4
  -5   9  -3 1741.70 206.743   1
   5  -9   3 1794.37 208.641   5
   5   9   3 1679.02 126.283   2
  -5  -9  -4 3667.93 242.917   6
  -5   9  -4 3828.15 279.803   1
   5   9   4 3447.87 288.226   4
   5  -9   4 3777.76 274.663   8
  -5   9  -5 348.744 127.583   1
   5   9   5 184.617 121.425   4
  -5  -9  -5 244.966 87.5985   6
   5  -9   5 128.162 85.8061   8
  -5  -9  -6 2012.70 201.395   6
  -5   9  -6 2390.69 233.809   1
   5   9   6 2378.36 256.902   4
   5  -9   6 2335.16 241.267   8
   5   9   7 924.400 185.196   4
  -5  -9  -7 913.254 152.676   6
  -5   9  -7 815.640 150.805   1
   5  -9   7 820.283 155.482   8
  -5   9  -8 3742.74 288.524   1
  -5  -9  -8 4019.57 311.179   6
   5   9   8 4460.44 352.734   4
   5  -9   8 3833.77 328.696   8
   5   9   9 302.474 157.781   4
  -5  -9  -9 235.023 116.466   6
   5  -9   9 44.8272 91.2734   8
  -5  -9 -10 2665.06 282.023   6
   5   9  10 2895.12 302.436   4
   5  -9  10 2553.98 291.263   8
   5   9  11 117.648 123.706   4
  -5  -9 -11 92.6415 96.6745   6
   5  -9  11 74.6012 117.503   8
  -5  -9 -12 308.218 141.285   6
   5  -9  12 454.015 156.204   8
  -5 -10  12 206.056 115.256   7
   5 -10 -12 23.6641 87.4509   6
   5  10 -12 172.081 132.615   2
  -5 -10  11 274.490 126.720   7
   5  10 -11 281.265 155.852   2
   5 -10 -11 167.547 101.839   6
  -5  10  11 186.322 115.229   1
   5  10 -11 224.352 106.373   4
  -5 -10  11 302.216 105.793   5
  -5 -10  10 70.4249 100.886   7
   5 -10 -10 99.3963 107.070   6
   5  10 -10-116.813 117.072   4
  -5 -10  10 58.7666 84.8101   5
  -5  10  10-116.079 138.254   1
  -5 -10   9 721.194 154.099   7
   5 -10  -9 699.186 156.694   6
  -5  10   9 821.031 180.595   1
   5  10  -9 703.659 143.328   4
  -5 -10   9 625.650 136.672   5
  -5  10   8-51.3299 97.9509   1
  -5 -10   8 112.718 94.3160   7
   5 -10  -8 89.6425 86.9362   6
   5  10  -8 37.4503 89.2259   4
  -5 -10   8 132.114 83.3296   5
   5 -10  -7 1922.40 234.427   6
   5  10  -7 1670.76 218.009   4
  -5  10   7 1825.02 236.749   1
  -5 -10   7 1761.23 211.925   7
  -5 -10   7 1756.78 201.632   5
  -5  10   6 43.8021 93.4112   1
  -5 -10   6-10.0629 80.1982   7
   5  10  -6-139.864 125.787   4
  -5 -10   6 3.72237 68.5368   5
  -5 -10   5 4932.13 325.033   7
  -5 -10   5 4870.79 321.554   5
  -5  10   5 5375.27 369.783   1
   5  10  -5 5668.25 378.229   4
  -5 -10   4 54.2419 65.8543   7
   5  10  -4 101.564 90.8857   4
  -5  10   4 87.9185 108.843   1
   5 -10  -4 202.541 83.6059   5
  -5 -10   4 129.302 82.9319   5
  -5  10   4 185.202 96.9306   3
  -5 -10   3 12330.4 508.343   5
  -5  10   3 12749.7 444.835   3
   5 -10  -3 12175.2 470.380   5
  -5  10   3 12035.7 528.919   1
   5  10  -3 13320.0 557.686   4
   5  10  -2-74.3533 90.7360   4
   5 -10  -2-76.9087 81.3584   5
  -5  10   2 41.3511 68.5522   3
  -5  10   2 66.3703 100.828   1
   5 -10  -1 3395.68 201.921   8
  -5  10   1 3521.89 207.908   3
  -5  10   1 3134.49 264.195   1
   5 -10  -1 3345.60 259.682   5
   5  10  -1 3676.29 298.362   4
   5  10  -1 3124.23 235.243   2
   5  10   0 384.965 137.613   4
   5  10   0 192.014 85.3065   2
  -5  10   0 185.735 109.356   1
  -5  10   0 134.363 59.2170   3
   5 -10   0-114.638 86.2666   5
   5 -10   0 177.542 64.9270   8
  -5  10  -1 47.0949 110.000   1
   5  10   1 92.0574 74.2930   2
   5 -10   1 31.7700 49.4332   8
  -5 -10  -1 77.1516 52.3521   6
   5 -10   1 58.4147 70.4139   5
   5  10   2 873.700 109.518   2
   5  10   2 1039.66 182.099   4
  -5 -10  -2 835.261 112.226   6
   5 -10   2 926.979 153.072   5
  -5  10  -2 941.749 168.663   1
   5 -10   2 872.531 133.968   8
  -5 -10  -3 5373.09 292.780   6
  -5  10  -3 5901.77 354.046   1
   5 -10   3 5674.61 367.634   5
   5 -10   3 5514.02 326.268   8
   5  10   3 5022.79 348.086   4
   5  10   4 220.775 110.742   4
  -5 -10  -4 320.796 89.6638   6
  -5  10  -4 522.668 140.604   1
   5 -10   4 242.345 108.043   5
   5 -10   4 276.053 100.122   8
  -5 -10  -5 8998.07 413.980   6
  -5  10  -5 9601.08 446.832   1
   5 -10   5 9351.25 495.098   5
   5  10   5 9270.58 485.435   4
   5 -10   5 9391.80 459.201   8
   5 -10   6 211.770 109.433   8
   5  10   6 144.721 125.218   4
  -5 -10  -6 244.502 96.0784   6
  -5  10  -6 191.917 99.8509   1
   5  10   7 1686.84 244.172   4
  -5  10  -7 1721.95 206.199   1
  -5 -10  -7 1540.63 194.614   6
   5 -10   7 1677.85 220.289   8
   5 -10   8 188.026 98.8884   8
  -5 -10  -8 135.507 81.9805   6
   5  10   9 957.828 204.243   4
  -5 -10  -9 771.744 157.467   6
   5 -10   9 737.215 166.797   8
  -5 -10 -10-100.418 97.6361   6
   5  10  10 125.451 142.836   4
   5 -10  10 41.3235 101.592   8
  -5 -10 -11 591.041 160.821   6
   5 -10  11 517.525 155.008   8
  -5 -10 -12-22.5479 91.6422   6
   5  11 -11 10.9347 132.013   2
   5 -11 -11 227.963 132.646   6
   5  11 -11-2.92851 96.2523   4
  -5 -11  11 89.1575 96.1567   5
  -5 -11  10 2246.25 259.270   7
   5 -11 -10 2787.53 308.713   6
  -5 -11  10 2556.47 270.019   5
  -5  11  10 2716.69 319.024   1
   5  11 -10 2598.93 284.358   4
   5 -11  -9 342.238 134.915   6
   5  11  -9 194.162 130.616   4
  -5 -11   9 127.247 104.366   7
  -5 -11   9 169.438 102.464   5
  -5  11   9-5.87114 139.124   1
  -5 -11   8 798.223 158.456   7
   5 -11  -8 1119.77 201.965   6
   5  11  -8 690.358 159.512   4
  -5  11   8 943.698 197.346   1
  -5 -11   8 855.665 161.750   5
  -5 -11   7 285.624 107.845   7
   5  11  -7 299.041 131.898   4
  -5  11   7 42.2457 119.726   1
  -5 -11   7 272.037 104.735   5
  -5 -11   6 725.512 143.556   7
   5  11  -6 717.357 166.237   4
  -5 -11   6 846.237 149.584   5
  -5  11   6 978.969 191.056   1
  -5 -11   5 120.426 83.2653   7
   5  11  -5 100.490 110.826   4
  -5  11   5 135.555 98.3000   1
  -5 -11   5 107.097 88.4812   5
  -5  11   5 202.013 99.9982   3
   5 -11  -4 3649.30 280.706   5
  -5 -11   4 3916.93 307.836   5
  -5  11   4 3565.48 257.398   3
  -5  11   4 4253.17 342.995   1
   5  11  -4 4791.27 363.852   4
   5  11  -3 20.9931 107.082   4
  -5 -11   3 170.586 98.8042   5
   5 -11  -3 58.2042 73.5249   5
  -5  11   3 37.5905 73.9478   3
  -5  11   3 285.455 133.032   1
  -5  11   2 6043.80 292.809   3
  -5  11   2 6559.52 404.854   1
   5 -11  -2 6092.90 359.312   5
   5  11  -2 6586.52 415.093   4
   5  11  -1 261.557 122.996   4
  -5  11   1 125.988 93.8022   1
   5 -11  -1 81.1514 73.0006   5
   5  11   0 4247.45 339.170   4
  -5  11   0 4443.79 323.251   1
   5 -11   0 4239.33 309.638   5
   5 -11   0 4002.15 243.552   8
   5  11   0 4348.83 271.470   2
   5  11   1 99.1277 71.7577   2
   5  11   1 319.061 148.304   4
   5 -11   1 66.6129 78.5052   5
   5 -11   1 65.6332 56.1986   8
  -5  11  -1 95.0770 113.716   1
  -5 -11  -2 4271.39 261.293   6
  -5  11  -2 4597.68 329.884   1
   5 -11   2 4482.77 331.216   5
   5 -11   2 4452.89 288.010   8
   5  11   2 4400.38 349.484   4
  -5 -11  -3 229.917 86.4943   6
   5  11   3-9.75782 148.222   4
  -5  11  -3 327.422 126.001   1
   5 -11   3 272.927 110.188   5
   5 -11   3 99.9448 82.5974   8
  -5 -11  -4 3268.08 254.126   6
  -5  11  -4 3489.33 282.878   1
   5 -11   4 3598.69 318.130   5
   5 -11   4 3316.56 277.254   8
   5  11   4 3231.07 300.621   4
  -5 -11  -5 100.791 72.3106   6
  -5  11  -5 193.339 100.427   1
   5  11   5 41.7088 114.426   4
   5 -11   5 144.339 109.745   5
   5 -11   5 110.151 70.6140   8
  -5 -11  -6 2791.90 252.096   6
   5 -11   6 2879.58 297.220   5
   5  11   6 2633.64 285.245   4
   5 -11   6 2455.64 262.425   8
  -5 -11  -7-20.0611 76.2361   6
   5  11   7 198.222 144.459   4
   5 -11   7 123.360 114.008   5
   5 -11   7 92.1890 75.1638   8
  -5 -11  -8 3426.03 307.065   6
   5 -11   8 3642.44 362.297   5
   5  11   8 3824.31 358.657   4
   5 -11   8 3859.28 348.813   8
   5  11   9-19.7412 129.520   4
  -5 -11  -9 35.2020 90.4500   6
   5 -11   9 128.417 117.802   8
  -5 -11 -10 1708.45 244.215   6
   5  11  10 1893.35 281.182   4
   5 -11  10 1917.47 274.512   8
  -5 -11 -11-0.31456 97.1170   6
   5  12 -11 582.229 155.381   4
   5 -12 -10-178.332 112.516   6
   5  12 -10-9.27327 98.5541   4
  -5  12  10-77.2502 116.576   1
  -5 -12  10 129.413 97.9039   5
  -5  12   9-49.5021 141.866   1
   5  12  -9-105.598 138.659   4
  -5 -12   9-38.7557 71.7183   5
  -5  12   8-34.9376 120.235   1
  -5 -12   8 42.9689 72.1585   7
   5  12  -8 70.2092 116.542   4
  -5 -12   8 5.30029 75.6167   5
  -5 -12   7 1301.65 193.648   7
   5  12  -7 1700.53 244.273   4
  -5 -12   7 1330.45 201.856   5
  -5  12   7 1450.16 241.672   1
   5  12  -6 386.737 148.563   4
  -5  12   6 290.376 156.316   1
  -5 -12   6 446.885 131.375   5
  -5  12   6 311.094 118.425   3
  -5 -12   5 6689.87 422.062   5
  -5  12   5 6809.33 381.344   3
  -5  12   5 6520.15 440.235   1
   5  12  -5 6532.93 444.986   4
  -5  12   4 35.4272 110.716   1
   5  12  -4 38.9184 100.367   4
   5 -12  -4 81.7736 80.3593   5
  -5 -12   4 333.742 128.093   5
  -5 -12   3 2225.08 247.879   5
   5 -12  -3 2325.09 241.558   5
  -5  12   3 2530.15 280.955   1
   5  12  -3 2587.21 286.185   4
   5  12  -2 199.556 126.049   4
   5 -12  -2 34.0400 77.3457   5
  -5  12   2-81.7490 109.939   1
   5  12  -1 1306.48 219.454   4
  -5  12   1 970.685 172.415   1
   5 -12  -1 1102.32 175.012   5
  -5  12   0-97.1808 123.778   1
   5  12   0-71.8038 73.5770   2
   5  12   0 107.267 121.998   4
   5 -12   0 40.9469 87.5688   5
  -5  12  -1 6113.46 389.291   1
   5 -12   1 5973.81 393.160   5
   5  12   1 6955.33 451.299   4
   5 -12   1 5865.04 323.586   8
   5  12   2 341.432 147.031   4
   5 -12   2 104.836 101.111   5
  -5  12  -2 198.237 136.169   1
   5 -12   2 69.2470 67.6936   8
  -5  12  -3 3565.07 305.831   1
   5 -12   3 3541.36 322.101   5
   5 -12   3 3611.56 288.267   8
   5  12   3 3203.65 312.591   4
   5  12   4-16.5999 130.582   4
  -5 -12  -4-40.9095 67.0795   6
  -5  12  -4 277.916 116.174   1
   5 -12   4 145.118 107.303   5
   5 -12   4-34.8861 81.5354   8
   5  12   5 41.8117 124.911   4
  -5 -12  -5 243.762 97.6428   6
   5 -12   5 194.509 104.936   5
   5 -12   5 231.391 91.6675   8
   5  12   6-36.8278 108.868   4
  -5 -12  -6 4.77551 62.6590   6
   5 -12   6 114.004 96.3455   5
   5 -12   6 90.7663 92.1420   8
  -5 -12  -7 946.760 169.181   6
   5  12   7 1508.38 249.726   4
   5 -12   7 1233.73 222.724   5
   5 -12   7 1024.78 184.057   8
  -5 -12  -8 57.3242 87.5020   6
   5 -12   8-88.1017 95.5760   5
   5 -12   8 40.0929 79.4186   8
   5  12   9 1717.17 277.240   4
  -5 -12  -9 2145.19 265.283   6
   5 -12   9 1837.23 275.847   5
   5 -12   9 1961.06 269.574   8
  -5 -12 -10 89.2261 83.9848   6
   5  13 -10 234.567 135.710   4
  -5 -13  10 167.408 112.514   5
   5  13  -9-27.2182 121.316   4
  -5 -13   9-42.9421 98.8231   5
  -5  13   9-158.690 161.155   1
   5  13  -8 381.743 140.550   4
  -5 -13   8 208.628 103.777   5
  -5  13   8 342.933 150.567   1
   5  13  -7 291.369 142.032   4
  -5  13   7 470.091 177.705   1
  -5 -13   7 574.857 150.551   5
   5  13  -6 486.519 164.793   4
  -5  13   6 440.012 157.932   1
  -5 -13   6 269.658 123.117   5
  -5  13   5 198.189 120.981   1
   5  13  -5 3.56638 113.691   4
  -5 -13   5 18.1026 95.2136   5
   5  13  -4 219.418 132.675   4
  -5 -13   4 211.185 119.444   5
  -5  13   4 203.439 137.464   1
   5  13  -3 240.961 158.460   4
   5 -13  -3 186.306 90.2350   5
  -5  13   3 383.274 153.197   1
   5  13  -2 613.739 178.318   4
  -5  13   2 405.179 131.674   1
   5 -13  -2 385.234 112.046   5
  -5  13   1-9.10338 98.0778   1
   5  13  -1 82.6681 141.299   4
   5 -13  -1 124.692 97.5115   5
   5  13  -1 117.536 97.8711   2
  -5  13   0 1591.14 226.457   1
   5  13   0 1407.50 231.433   4
   5 -13   0 1591.67 219.882   5
  -5  13  -1 94.2867 120.679   1
   5  13   1 98.4865 130.615   4
   5 -13   1 43.0160 69.1239   5
   5  13   2 1294.79 232.362   4
   5 -13   2 1019.22 189.952   5
  -5  13  -2 1137.88 196.995   1
   5 -13   3 661.323 154.017   5
   5 -13   3 550.926 120.799   8
   5  13   4 373.671 161.763   4
   5 -13   4 478.209 155.819   5
   5 -13   4 193.864 93.8438   8
   5  13   5-200.723 160.230   4
   5 -13   5 55.6469 90.7818   5
   5 -13   5-5.05203 78.2865   8
   5 -13   6 152.377 112.437   8
   5  13   6 358.676 155.595   4
   5 -13   6 159.785 102.242   5
  -5 -13  -7 101.291 98.8307   6
   5 -13   7 243.887 143.319   5
   5 -13   7 181.623 110.703   8
   5  13   8 645.262 202.628   4
  -5 -13  -8 413.157 129.552   6
   5 -13   8 322.617 109.762   8
   5  13   9 71.8260 138.945   4
  -5 -13  -9-85.8275 100.259   6
  -5 -14   9 505.442 156.011   5
  -5 -14   8 70.4155 97.0545   5
   5  14  -7 293.397 141.126   4
  -5  14   7 486.211 177.267   1
  -5 -14   7 306.827 118.129   5
  -5  14   6 652.028 189.573   1
   5  14  -6 193.521 131.866   4
  -5 -14   6 403.566 153.595   5
  -5  14   5 1748.04 260.295   1
   5  14  -5 1729.96 260.510   4
  -5 -14   5 1958.63 265.386   5
   5  14  -4 22.0514 128.510   4
  -5  14   4 210.552 156.743   1
   5  14  -3 2321.23 299.455   4
   5 -14  -3 2615.85 281.124   5
  -5  14   3 2152.74 271.904   1
   5  14  -2 119.909 139.889   4
  -5  14   2-86.6229 131.101   1
   5 -14  -2 16.1826 87.0889   5
  -5  14   1 584.932 158.194   1
   5  14  -1 1038.45 226.870   4
   5 -14  -1 689.112 160.792   5
  -5  14   0 516.096 159.297   1
   5  14   0 365.133 171.559   4
   5 -14   0 268.344 131.826   5
   5  14   1 478.722 182.111   4
   5 -14   1 190.472 99.9771   5
   5  14   2 39.2768 116.588   4
   5 -14   2-25.0925 77.3395   5
   5  14   3 245.650 128.912   4
   5 -14   3 275.221 135.950   5
   5  14   4-49.0353 116.792   4
   5 -14   4 50.8871 83.9606   5
   5  14   5 1455.03 252.875   4
   5 -14   5 1890.13 279.282   5
   5 -14   5 1409.93 211.496   8
   5  14   6 190.569 138.787   4
   5 -14   6 303.959 120.921   8
   5  14   7 1640.06 286.051   4
   5 -14   7 2004.72 274.600   8
   5  14   8 337.465 194.427   4
  -5  15   6 1691.13 272.083   1
  -5 -15   5 152.636 125.059   5
  -5  15   5 349.413 186.632   1
  -5  15   4 3340.67 351.955   1
  -5  15   3 84.7140 124.289   1
  -5  15   2 266.929 126.736   1
   5 -15  -2 286.768 120.520   5
   5  15  -1 117.353 150.883   4
   5 -15  -1-81.1685 103.391   5
   5  15   0 147.460 152.063   4
   5 -15   0 79.6571 109.552   5
   5  15   1 68.6679 133.123   4
   5 -15   1-56.3330 73.4074   5
   5  15   2 162.940 149.278   4
   5 -15   2 236.175 109.312   5
   5  15   3-227.950 200.322   4
   5 -15   3-118.429 118.777   5
   5  15   4 696.971 198.456   4
  -6   0  17-6.92411 119.309   3
  -6   0  16 168.810 128.006   3
  -6   0  15 79.1743 106.100   3
  -6   0  14 762.450 183.209   3
   6   0 -13 94.9141 71.3234   6
  -6   0  13-51.0569 86.4591   1
  -6   0  13 3.49705 103.950   3
   6   0 -12 12621.7 451.360   6
  -6   0  12 13231.9 579.880   3
  -6   0  12 12495.9 484.260   1
  -6   0  11 81.0635 85.5258   1
   6   0 -11 41.7528 63.0363   6
  -6   0  11-4.26105 92.0197   3
   6   0 -10 5860.53 276.530   6
  -6   0  10 5735.71 358.562   3
  -6   0  10 5769.44 300.768   1
   6   0  -9 8.79905 42.2590   6
  -6   0   9 39.5062 19.6537   5
  -6   0   9 108.805 106.676   3
  -6   0   9 52.2117 73.5699   1
   6   0  -8 6535.55 257.010   6
  -6   0   8 6368.77 349.341   3
  -6   0   8 6606.92 297.716   1
   6   0  -8 6267.89 129.096   4
   6   0  -7 7.42666 37.6149   4
   6   0  -7-15.0959 35.2159   6
  -6   0   7 49.3408 74.8694   1
  -6   0   7 8.30131 98.0295   3
   6   0  -6 31987.3 493.489   6
  -6   0   6 34040.9 728.556   3
  -6   0   6 33574.5 628.455   1
   6   0  -6 32901.3 420.314   4
   6   0  -5 141.847 59.1741   4
  -6   0   5-77.6308 51.4524   4
  -6   0   5-17.9556 84.8735   3
  -6   0   5 147.240 90.4210   1
  -6   0   4 3346.89 145.703   6
  -6   0   4 3450.31 232.622   3
  -6   0   4 3519.14 204.302   1
   6   0  -4 3648.37 168.551   4
   6   0  -3 89.0916 67.8783   4
  -6   0   3 5.69869 24.3748   6
  -6   0   3 61.4890 72.9875   1
  -6   0   3 73.9572 89.5218   3
  -6   0   2 6101.54 256.228   7
  -6   0   2 5926.08 193.461   6
  -6   0   2 6386.02 270.314   1
  -6   0   2 6097.57 283.588   3
   6   0  -2 6303.19 239.863   4
  -6   0   1-18.6915 55.4819   7
  -6   0   1-47.4104 70.2639   1
   6   0  -1 83.3146 74.1404   4
  -6   0   0 330526. 1733.63   7
  -6   0   0 332167. 1959.18   1
   6   0   0 333677. 1884.77   4
   6   0   1 14.2289 82.8057   4
  -6   0  -1 43.9027 88.4295   1
  -6   0  -2 243158. 1792.57   1
   6   0   2 250927. 1786.34   4
   6   0   3-34.7671 89.2638   4
  -6   0  -3 88.6547 97.1157   1
   6   0   4 186.699 124.297   4
  -6   0  -4-45.5674 100.535   1
   6   0   5-60.0773 114.329   4
  -6   0  -5-141.068 135.690   1
   6   0   6 810.545 151.944   4
   6   0   7 36.6667 90.0085   8
   6   0   7-230.369 141.285   4
   6   0   8 26571.2 742.903   4
   6   0   8 28411.3 724.191   8
   6   0   9 52.4399 74.3053   8
   6   0  10 9259.36 456.997   8
   6   0  11 124.938 96.5473   8
   6   0  12 1968.28 236.061   8
   6   0  13 251.477 124.736   8
   6   0  14 1157.11 196.710   8
   6   0  15 8.13907 100.307   8
   6   0  16 547.687 156.014   8
  -6  -1  17-5.89220 101.971   3
  -6  -1  16-240.394 141.712   3
  -6   1  16-169.642 147.354   3
  -6  -1  15 358.128 140.677   3
  -6   1  15 574.874 164.922   3
   6  -1 -14 336.800 105.479   6
  -6   1  14 110.567 84.0928   1
  -6  -1  14 232.556 114.725   3
  -6   1  14 264.466 144.092   3
   6   1 -13 1238.71 153.090   6
  -6   1  13 1108.79 167.532   1
  -6  -1  13 1146.08 196.492   3
   6  -1 -13 1220.39 162.343   6
  -6   1  13 1343.19 213.907   3
   6  -1 -12 1451.65 165.253   6
   6   1 -12 1365.81 151.024   6
  -6   1  12 1449.72 181.610   1
  -6  -1  12 1374.27 161.706   1
  -6  -1  12 1592.67 211.162   3
  -6   1  12 1400.60 206.944   3
   6  -1 -11 522.289 104.866   6
   6   1 -11 617.181 102.741   6
  -6  -1  11 462.650 97.9498   1
  -6   1  11 755.598 136.188   1
  -6  -1  11 634.777 142.676   3
  -6   1  11 538.817 149.248   3
   6   1 -11 501.813 127.871   2
  -6  -1  10 1105.01 132.821   1
   6  -1 -10 1262.10 142.812   6
   6   1 -10 1050.85 115.047   6
  -6   1  10 1069.72 145.085   1
  -6  -1  10 1085.53 167.556   3
  -6   1  10 1167.53 187.863   3
   6   1 -10 978.738 150.594   2
   6  -1  -9 287.760 75.7276   6
   6   1  -9 254.214 59.3169   6
  -6  -1   9 304.157 41.8097   5
  -6  -1   9 296.374 79.3839   1
  -6   1   9 282.670 91.4713   1
  -6  -1   9 309.291 110.971   3
  -6   1   9 477.820 141.960   3
   6   1  -9 329.854 89.2434   2
   6  -1  -8 2106.98 159.702   6
   6   1  -8 2129.29 139.347   6
  -6  -1   8 2180.25 212.787   3
  -6   1   8 2245.87 224.278   3
  -6  -1   8 2046.32 75.6562   5
  -6  -1   8 2220.56 175.375   1
  -6   1   8 2128.47 185.674   1
   6   1  -8 2124.50 115.265   4
   6   1  -8 2211.35 204.029   2
   6  -1  -7 2035.16 148.024   6
  -6  -1   7 2289.90 215.853   3
  -6   1   7 2336.44 220.299   3
  -6  -1   7 2351.92 173.746   1
  -6   1   7 2316.30 198.969   1
   6   1  -7 2278.69 127.380   4
   6   1  -7 2183.31 128.740   6
   6   1  -6 287.507 67.3212   4
   6   1  -6 298.066 52.0426   6
   6  -1  -6 333.211 72.1842   6
  -6   1   6 393.923 116.313   1
  -6  -1   6 268.432 111.088   3
  -6   1   6 249.499 106.317   3
  -6  -1   6 350.783 97.8654   1
   6  -1  -6 192.257 34.3540   4
   6  -1  -5 13713.8 340.710   6
  -6  -1   5 14051.5 453.872   3
  -6  -1   5 14607.9 385.118   1
  -6   1   5 13971.4 459.730   3
  -6   1   5 14665.9 427.327   1
   6  -1  -5 14254.3 276.807   4
   6   1  -5 13949.7 321.550   4
  -6   1   5 13443.1 264.421   4
  -6  -1   4 4851.51 146.234   6
  -6  -1   4 5348.95 278.537   3
  -6  -1   4 5722.77 242.162   1
  -6   1   4 5164.22 280.615   3
  -6   1   4 5478.44 262.616   1
   6  -1  -4 5618.06 193.853   4
   6   1  -4 5267.57 210.188   4
  -6   1   4 5332.64 184.844   4
  -6  -1   3 12421.0 229.833   6
  -6  -1   3 12340.7 352.094   1
  -6  -1   3 12402.1 410.479   3
  -6   1   3 13002.9 413.573   3
  -6   1   3 12947.8 394.552   1
   6   1  -3 12865.2 191.762   5
   6  -1  -3 13276.7 317.094   4
   6   1  -3 12757.8 330.998   4
  -6  -1   2 3901.87 215.035   7
  -6  -1   2 3511.64 128.875   6
  -6  -1   2 3723.22 203.725   1
  -6   1   2 3729.75 223.184   3
  -6   1   2 3718.71 218.226   1
   6   1  -2 3893.34 131.730   5
   6  -1  -2 3913.56 188.127   4
   6   1  -2 3655.61 193.181   4
   6   1  -1 10.7523 69.1196   4
  -6  -1   1 46.4133 61.4380   7
  -6  -1   1 190.176 88.0624   1
  -6   1   1 235.555 101.281   1
   6  -1  -1 154.503 77.8273   4
  -6  -1   0 3402.56 191.549   7
  -6   1   0 3104.96 162.427   7
  -6  -1   0 3332.76 208.146   1
  -6   1   0 3272.80 211.962   1
   6  -1   0 3383.22 204.948   4
   6   1   0 3006.71 194.540   4
  -6  -1  -1-26.9271 101.244   1
  -6   1  -1 118.122 87.9385   1
   6   1   1 88.7580 89.6022   4
   6   1   2 365.243 106.673   4
  -6  -1  -2 629.006 117.599   1
  -6   1  -2 566.424 117.778   1
   6  -1   2 364.072 104.900   4
  -6   1  -3 3667.66 247.530   1
   6  -1   3 3295.41 225.311   4
   6   1   3 3801.50 252.026   4
  -6  -1  -3 3143.83 223.928   1
   6   1   4 422.320 105.833   4
  -6  -1  -4 135.881 114.307   1
  -6   1  -4 540.907 129.959   1
   6  -1   4 402.266 94.1012   4
  -6   1  -5 3120.05 242.608   1
   6  -1   5 2719.43 218.181   4
   6   1   5 2709.97 228.812   4
   6  -1   6-171.452 118.071   8
   6  -1   6-389.445 168.344   4
   6   1   7 6997.72 376.987   4
   6  -1   7 7175.10 366.116   8
   6   1   7 6876.76 350.804   8
   6   1   8 79.1211 88.3842   8
   6  -1   8-38.7888 82.5405   8
   6   1   8-144.309 137.333   4
   6   1   9 5044.43 321.812   8
   6   1   9 4880.21 336.299   4
   6  -1   9 5171.45 335.722   8
   6  -1  10-6.98486 92.2091   8
   6   1  10-28.8019 85.3350   8
   6   1  10-214.339 158.887   4
   6  -1  11 5.76944 86.9600   8
   6   1  11 98.6228 87.8857   8
   6   1  12 133.749 89.7625   8
   6  -1  12 301.206 129.485   8
   6  -1  13 111.807 108.539   8
   6   1  13 64.8568 100.384   8
   6  -1  14 21.5065 85.2719   8
   6   1  14 16.2329 88.2475   8
   6  -1  15 283.711 123.296   8
   6   1  15 577.442 158.180   8
   6  -1  16 174.423 122.820   8
  -6  -2  16 287.208 132.243   3
  -6   2  16 211.082 129.505   3
  -6   2  15 273.946 113.920   1
   6  -2 -15 246.726 107.440   6
  -6  -2  15 144.345 127.822   3
  -6   2  15 206.519 133.720   3
   6   2 -15 171.304 116.303   2
  -6   2  14 848.647 169.780   1
   6  -2 -14 998.932 168.589   6
  -6  -2  14 1015.60 192.531   3
  -6   2  14 884.986 208.736   3
   6   2 -14 806.263 168.368   2
  -6   2  13-105.715 88.2421   1
   6  -2 -13 86.8303 76.9386   6
  -6  -2  13 38.0351 108.431   3
  -6   2  13 87.7487 128.230   3
   6   2 -13-50.7050 93.2014   2
   6  -2 -12 3636.66 265.084   6
  -6  -2  12 3158.43 283.079   3
  -6   2  12 3418.50 311.547   3
  -6   2  12 3379.33 279.481   1
   6   2 -12 3381.27 294.440   2
   6  -2 -11 276.001 98.2920   6
   6   2 -11 340.000 123.405   2
   6   2 -11 328.641 77.3221   6
  -6   2  11 171.335 92.4245   1
  -6  -2  11 136.020 110.639   3
  -6  -2  11 338.737 87.7734   1
  -6   2  11 443.018 151.726   3
   6  -2 -10 2022.27 182.634   6
   6   2 -10 1878.18 141.095   6
  -6  -2  10 2072.18 221.803   3
  -6   2  10 1914.77 222.792   3
  -6  -2  10 1802.52 115.660   5
  -6  -2  10 1905.45 158.926   1
  -6   2  10 1773.76 194.782   1
   6   2 -10 1861.67 208.827   2
  -6   2   9-7.66022 91.3594   1
   6   2  -9 26.8200 45.5027   4
  -6  -2   9 115.962 67.5479   1
   6  -2  -9-5.17801 57.1802   6
   6   2  -9 40.7482 39.5580   6
  -6  -2   9 43.3553 31.3375   5
  -6  -2   9 111.273 106.864   3
  -6   2   9-22.8301 95.1221   3
   6   2  -9 27.7587 91.6662   2
   6  -2  -8 1041.90 125.493   6
   6   2  -8 857.801 83.2588   6
   6   2  -8 838.492 86.6576   4
  -6   2   8 733.315 125.435   1
  -6  -2   8 872.050 68.5711   5
  -6  -2   8 1064.24 121.027   1
  -6  -2   8 854.438 147.721   3
  -6   2   8 951.242 158.872   3
   6   2  -8 923.159 152.095   2
  -6   2   7 53.0256 76.3222   1
   6   2  -7 35.3864 53.8621   4
   6  -2  -7 224.471 67.8712   6
   6   2  -7 208.046 41.9037   6
  -6  -2   7 163.208 32.5887   5
  -6  -2   7 156.061 110.695   3
  -6  -2   7 242.332 78.1949   1
  -6   2   7 102.061 104.846   3
   6   2  -7 192.766 106.932   2
   6   2  -6 4370.96 136.240   6
   6  -2  -6 4314.02 221.502   6
  -6  -2   6 4505.14 273.967   3
  -6  -2   6 4695.90 215.585   1
  -6   2   6 4151.13 278.543   3
  -6   2   6 4544.02 263.782   1
   6   2  -6 4288.08 267.294   2
   6   2  -6 4301.18 191.934   4
  -6  -2   5 176.707 69.0872   1
  -6   2   5 348.877 103.003   1
   6   2  -5 177.813 57.1405   4
  -6   2   5 295.858 49.9021   4
   6  -2  -5 311.430 79.7648   6
  -6  -2   5 86.1085 77.0025   3
  -6   2   5 354.931 125.155   3
   6   2  -5 120.129 80.6513   2
  -6  -2   4 7184.15 257.986   1
  -6  -2   4 7477.47 327.186   3
  -6   2   4 7384.58 331.294   3
  -6   2   4 8076.30 332.062   1
   6   2  -4 7224.41 264.340   4
  -6   2   4 6829.78 207.903   4
  -6  -2   3 426.048 108.227   7
   6   2  -3 356.103 91.0151   4
  -6  -2   3 231.746 24.2644   6
  -6   2   3 224.115 81.2983   1
  -6  -2   3 334.520 85.9779   1
  -6   2   3 263.125 100.394   3
   6  -2  -3 262.007 29.5152   5
   6   2  -3 245.443 40.3582   5
  -6  -2   2 12762.0 197.927   6
  -6  -2   2 13501.3 361.620   1
  -6   2   2 13842.0 416.337   3
  -6   2   2 13590.1 415.957   1
   6   2  -2 13383.2 276.070   5
   6  -2  -2 13932.4 346.935   4
   6   2  -2 13492.8 375.766   4
  -6  -2   2 14120.9 412.105   7
  -6   2   1 1969.41 136.907   7
  -6  -2   1 2233.28 169.797   7
  -6  -2   1 2101.77 157.454   1
  -6   2   1 2008.91 164.465   3
  -6   2   1 2136.21 184.522   1
   6  -2  -1 1909.92 139.972   4
   6   2  -1 2465.41 179.584   4
  -6  -2   0 11934.0 366.982   7
  -6   2   0 11030.1 284.553   7
  -6  -2   0 11374.8 355.425   1
  -6   2   0 11041.4 388.134   1
   6  -2   0 11723.3 356.249   4
   6   2   0 11669.1 371.096   4
   6   2   1-1.51597 96.4416   4
  -6   2  -1 143.457 86.4728   1
  -6  -2  -1 51.5907 71.7415   1
   6  -2   1-29.0059 104.649   4
   6   2   2 565.793 126.467   4
  -6   2  -2 374.043 123.713   1
  -6  -2  -2 335.124 92.3146   1
   6  -2   2 156.065 108.217   4
   6   2   3 885.050 152.827   4
  -6   2  -3 912.601 152.093   1
   6   2   4 2466.51 227.722   4
  -6   2  -4 2284.57 203.932   1
   6   2   5 10.5688 111.347   4
   6  -2   5 100.405 88.3594   8
  -6   2  -5 89.0312 112.714   1
  -6   2  -6 6734.58 351.315   1
   6   2   6 6442.89 351.001   4
   6  -2   6 7038.88 357.590   8
   6   2   7-226.076 150.403   4
   6  -2   7 23.1150 75.0104   8
   6  -2   8 3023.83 258.012   8
   6   2   8 3407.73 282.401   4
   6   2   8 3117.66 246.725   8
   6  -2   9 87.8400 84.0640   8
   6   2   9 41.0759 83.8147   8
   6   2   9-94.5318 116.543   4
   6  -2  10 470.851 133.509   8
   6   2  10 715.010 144.397   8
   6   2  10 500.257 136.487   4
   6   2  11 433.060 105.965   8
   6  -2  11 494.352 134.295   8
   6   2  11 195.304 100.099   4
   6  -2  12 264.463 114.001   8
   6   2  12 137.454 81.8137   8
   6   2  13 200.876 105.443   8
   6  -2  13 144.040 81.0132   8
   6   2  14 770.886 162.654   8
   6  -2  14 675.457 175.915   8
  -6  -2 -15 529.638 190.411   6
   6  -2  15 168.157 113.502   8
  -6   3  16 124.617 113.731   1
   6  -3 -16-55.5688 82.3930   6
  -6   3  16 67.7152 151.137   3
   6   3 -16 117.892 94.0223   2
   6  -3 -15 246.102 110.492   6
  -6  -3  15 194.372 127.228   3
  -6   3  15-85.2508 106.002   1
  -6   3  15 275.922 129.149   3
   6   3 -15 222.313 138.339   2
   6  -3 -14 254.307 108.051   6
  -6  -3  14-38.1675 99.2856   3
  -6   3  14-82.5001 134.708   3
   6   3 -14 129.509 117.468   2
   6  -3 -13 2008.10 223.565   6
  -6  -3  13 1730.45 220.105   3
   6   3 -13 1710.38 234.306   2
   6   3 -12 152.418 125.625   2
   6  -3 -12 196.589 91.3616   6
  -6  -3  12 300.030 122.487   3
  -6   3  12 113.854 106.796   1
   6  -3 -11 2202.40 210.259   6
  -6  -3  11 2000.65 221.467   3
  -6   3  11 2010.85 216.249   1
   6   3 -11 2101.03 235.373   2
   6   3 -10 511.674 148.329   2
  -6  -3  10 448.386 89.4100   1
   6  -3 -10 395.054 101.696   6
   6   3 -10 457.971 71.8401   6
  -6   3  10 262.885 102.791   1
  -6  -3  10 510.434 127.972   3
  -6  -3  10 406.068 67.7072   5
  -6   3  10 523.601 149.614   3
   6   3  -9 3035.23 175.659   4
   6  -3  -9 3001.02 221.896   6
   6   3  -9 2981.28 147.287   6
  -6  -3   9 3026.66 247.300   3
  -6  -3   9 3051.27 181.429   1
  -6   3   9 3225.51 278.752   3
  -6  -3   9 2749.94 148.409   5
  -6   3   9 3100.48 251.849   1
   6   3  -9 3319.07 274.091   2
   6   3  -8 8706.47 219.558   6
   6  -3  -8 9380.35 366.886   6
   6   3  -8 9316.15 300.418   4
  -6  -3   8 9287.68 405.493   3
  -6  -3   8 8782.63 285.166   1
  -6   3   8 10189.4 455.179   3
  -6  -3   8 9130.31 250.185   5
  -6   3   8 9810.72 415.972   1
   6   3  -8 9040.05 414.343   2
   6   3  -7 12058.4 458.209   2
   6   3  -7 11328.9 205.013   6
   6  -3  -7 12088.8 400.413   6
  -6  -3   7 12089.7 441.433   3
  -6  -3   7 11023.2 306.025   1
  -6  -3   7 11413.5 266.154   5
  -6   3   7 12077.3 472.926   3
  -6   3   7 11774.8 447.109   1
   6   3  -7 11571.2 339.618   4
   6   3  -6 462.699 120.261   2
   6   3  -6 850.145 109.107   4
   6  -3  -6 661.246 102.775   6
  -6  -3   6 579.386 64.5000   5
  -6  -3   6 606.681 132.110   3
  -6   3   6 626.116 122.631   1
  -6   3   6 676.296 138.853   3
  -6   3   6 641.078 46.7767   4
  -6  -3   6 535.532 82.0288   1
   6   3  -5 538.639 113.875   2
  -6   3   5 506.913 64.3253   4
   6   3  -5 322.990 72.3751   4
   6  -3  -5 542.752 96.6439   6
  -6   3   5 403.285 113.182   1
  -6  -3   5 322.802 102.057   3
  -6  -3   5 614.613 89.7267   1
  -6   3   5 471.424 123.109   3
  -6  -3   4 4185.35 188.950   1
  -6   3   4 3871.76 253.667   3
  -6   3   4 4699.27 271.622   1
  -6   3   4 3883.56 165.689   4
   6   3  -4 3843.27 240.805   2
   6   3  -4 3995.66 208.484   4
  -6  -3   4 4094.02 259.313   7
  -6  -3   3 2674.73 205.615   7
  -6  -3   3 2373.39 152.517   1
  -6   3   3 2587.45 204.920   3
  -6   3   3 2543.14 203.522   1
   6  -3  -3 2287.14 101.985   5
   6   3  -3 2362.82 128.004   5
   6   3  -3 2354.43 180.610   2
   6   3  -3 2032.88 156.675   4
  -6  -3   2 2809.64 168.777   1
  -6   3   2 2768.81 197.115   3
  -6   3   2 2499.72 199.891   1
   6  -3  -2 2769.52 125.128   5
  -6  -3   2 2733.46 201.914   7
   6   3  -2 3022.93 194.241   4
  -6   3   1 11590.9 287.553   7
  -6  -3   1 12406.2 349.263   1
  -6   3   1 12182.0 382.358   3
  -6   3   1 12294.7 418.038   1
  -6  -3   1 12856.1 405.646   7
   6   3  -1 12299.2 383.576   4
  -6   3   0 4576.62 170.361   7
  -6  -3   0 4628.24 226.996   1
  -6   3   0 4987.46 277.983   1
  -6  -3   0 4620.58 243.543   7
   6   3   0 4560.74 251.314   4
  -6  -3  -1 10620.0 354.914   1
  -6   3  -1 10652.4 400.318   1
   6   3   1 10854.0 382.822   4
  -6   3  -2 1211.08 171.968   1
   6   3   2 1466.35 182.078   4
   6  -3   3 900.454 134.153   8
   6   3   3 656.955 139.001   4
   6  -3   3 679.640 71.9661   7
  -6   3  -3 762.325 155.158   1
  -6   3  -4 20.4715 108.067   1
   6  -3   4 138.150 86.4419   8
   6   3   4 362.060 139.915   4
   6   3   5 150.304 116.865   4
   6  -3   5 265.063 103.479   8
  -6   3  -5 509.451 147.113   1
   6   3   6 280.794 135.295   4
   6  -3   6 506.786 122.110   8
  -6   3  -6 393.937 132.267   1
  -6   3  -7 2943.52 252.701   1
   6   3   7 3030.03 263.892   4
   6  -3   7 3056.83 253.761   8
   6   3   8 96.7288 114.706   4
   6  -3   8 321.942 92.1939   8
   6   3   9 6241.27 385.678   4
   6  -3   9 6395.94 386.529   8
   6   3   9 6688.68 362.475   8
   6  -3  10 1583.70 214.990   8
   6   3  10 1476.25 180.839   8
   6   3  10 1384.13 202.024   4
   6   3  11 1270.94 179.195   8
   6  -3  11 1164.30 196.781   8
   6   3  11 953.653 180.315   4
   6  -3  12 98.1167 102.018   8
   6   3  12-68.0088 127.737   4
   6   3  12 105.942 81.8239   8
   6   3  13-4.73684 78.4647   8
  -6  -3 -13 323.430 154.881   6
   6  -3  13 240.552 126.855   8
  -6  -3 -14 229.441 146.964   6
   6  -3  14 217.426 139.522   8
   6  -3  15 201.108 125.114   8
   6  -4 -16-64.8811 93.7753   6
  -6   4  16 100.476 107.109   1
   6   4 -16 63.4077 134.078   2
   6  -4 -15-74.0971 88.4216   6
  -6   4  15-140.008 138.280   1
   6   4 -15-56.4246 124.960   2
   6   4 -14 1135.99 209.717   2
   6  -4 -14 955.039 177.147   6
  -6  -4  14 1161.03 196.934   3
   6   4 -13 89.4574 125.015   2
   6  -4 -13-37.9924 73.9511   6
  -6  -4  13 99.6409 105.790   3
   6   4 -12 3840.47 325.780   2
   6  -4 -12 4142.72 312.970   6
  -6  -4  12 3956.94 304.599   3
  -6   4  12 3819.34 318.088   1
   6   4 -11 222.844 137.556   2
  -6   4  11-84.5041 105.330   1
   6  -4 -11 95.4266 71.4014   6
  -6  -4  11 123.118 99.9680   3
   6   4 -10 113.939 118.409   2
  -6   4  10-16.8754 108.922   1
   6   4 -10 208.590 70.9506   4
   6  -4 -10 174.244 83.3550   6
  -6  -4  10 183.938 102.437   3
  -6  -4  10 102.025 50.6442   5
   6   4  -9 972.054 117.469   4
   6  -4  -9 1230.91 153.111   6
  -6   4   9 1175.12 181.145   1
  -6  -4   9 953.362 103.609   5
  -6  -4   9 924.226 146.230   3
   6   4  -9 1219.17 189.434   2
   6   4  -8 402.879 142.922   2
  -6   4   8 152.385 89.0750   1
   6   4  -8 82.1965 63.5983   4
   6  -4  -8 95.3641 72.7543   6
   6   4  -8 139.810 29.9235   6
  -6  -4   8 14.3724 78.7846   3
  -6  -4   8 130.274 46.7705   5
  -6   4   8 134.995 106.478   3
  -6  -4   8 87.0400 47.5990   1
  -6   4   7 723.928 138.713   1
   6   4  -7 867.934 119.106   4
   6  -4  -7 887.792 126.456   6
  -6  -4   7 825.304 87.2759   1
  -6  -4   7 749.305 86.5461   5
  -6  -4   7 758.231 135.321   3
  -6   4   7 820.693 155.262   3
   6   4  -7 989.534 174.299   2
   6  -4  -6 8512.58 353.496   6
  -6  -4   6 8471.55 235.499   1
  -6  -4   6 8372.58 362.196   3
  -6  -4   6 8532.39 260.593   5
  -6   4   6 8746.10 398.197   3
  -6   4   6 9464.99 408.389   1
  -6   4   6 8239.61 172.595   4
   6   4  -6 9120.59 326.838   4
   6   4  -6 8791.51 389.199   2
   6   4  -5 628.814 128.422   2
  -6   4   5 577.977 72.1024   4
  -6  -4   5 896.590 150.180   7
  -6  -4   5 552.855 73.3228   1
   6   4  -5 845.349 122.882   4
  -6   4   5 668.031 128.792   1
  -6  -4   5 563.530 74.2343   5
  -6   4   5 545.616 134.230   3
  -6  -4   4 2370.52 136.947   1
   6   4  -4 2588.83 204.353   2
  -6   4   4 2636.86 217.586   3
   6  -4  -4 2518.33 118.627   5
  -6   4   4 2932.30 235.967   1
   6   4  -4 2421.65 126.679   1
   6   4  -4 3003.24 203.145   4
  -6  -4   4 2738.19 221.916   7
  -6  -4   3 1940.17 126.540   1
  -6   4   3 1631.39 168.459   3
  -6   4   3 2441.71 220.933   1
   6  -4  -3 1946.60 112.796   5
  -6  -4   3 1997.82 180.462   7
   6   4  -3 1920.55 181.183   2
   6   4  -3 1806.17 158.754   4
   6   4  -2-172.969 106.820   4
  -6   4   2-144.227 116.887   1
  -6  -4   2 14.5607 74.3232   7
  -6   4   2 125.660 87.0239   3
   6  -4  -2 20.5706 37.9463   5
  -6  -4   2 7.65050 59.3283   1
   6   4  -2 6.33951 74.2462   2
  -6  -4   1-75.4750 86.1880   7
  -6   4   1 148.241 98.5795   1
  -6   4   1 79.2650 50.3023   7
   6   4  -1-59.1419 99.5721   4
  -6  -4   1 14.0018 18.5544   6
  -6   4   1-14.0260 79.6290   3
  -6  -4   1-32.3818 73.1219   1
  -6  -4   0 11902.2 403.710   7
  -6  -4   0 10611.9 233.788   6
  -6   4   0 11049.4 414.562   1
  -6   4   0 10478.8 233.834   7
   6   4   0 11241.3 392.462   4
   6  -4   1 700.362 113.793   8
   6   4   1 693.502 136.479   4
  -6   4  -1 744.422 156.020   1
  -6   4  -2 9366.66 392.568   1
   6   4   2 9039.75 381.384   4
   6  -4   2 9423.76 353.514   8
   6   4   3 239.242 119.268   4
  -6   4  -3 291.127 123.056   1
   6  -4   3 329.645 99.9179   8
   6  -4   4 182.837 89.0348   8
  -6   4  -4-1.82070 118.683   1
   6   4   4 263.749 125.262   4
   6  -4   4 82.4709 35.6278   7
   6  -4   5 3158.20 241.757   8
   6  -4   5 2552.63 127.277   7
  -6   4  -5 2862.90 240.637   1
   6   4   5 2900.91 256.410   4
  -6  -4  -5 2685.27 127.349   2
   6   4   6 1122.45 193.172   4
   6  -4   6 1063.67 161.235   8
  -6   4  -6 1062.27 169.548   1
   6  -4   7 70.2986 82.6206   8
   6   4   7-35.8914 105.463   4
  -6   4  -7-215.612 122.997   1
   6   4   8 5557.69 357.665   4
   6  -4   8 5506.23 351.224   8
   6   4   9 2020.88 234.321   4
   6   4   9 2312.04 223.027   8
   6  -4   9 2334.00 250.914   8
   6   4  10 564.197 147.543   4
   6  -4  10 779.371 159.976   8
   6   4  10 562.959 126.978   8
   6  -4  11 47.8675 92.1046   8
   6   4  11 81.6201 88.4507   8
   6   4  11-33.1897 108.732   4
   6   4  12 46.6139 78.4472   8
   6  -4  12-7.22070 88.4403   8
  -6  -4 -12 144.324 129.236   6
   6   4  12-29.3329 107.802   4
   6   4  13-98.6889 81.1789   8
   6  -4  13-77.3105 107.531   8
  -6  -4 -13 58.9289 111.736   6
   6   4  13-128.993 141.046   4
  -6  -4 -14 450.778 157.675   6
   6  -4  14 369.396 149.250   8
   6  -4  15-41.2052 105.269   8
   6   5 -16 102.739 117.003   2
   6  -5 -16-54.7769 92.4183   6
  -6   5  16-91.6754 121.554   1
   6  -5 -15 278.783 119.291   6
  -6   5  15 175.240 117.015   1
   6   5 -15 399.532 162.439   2
   6   5 -14 257.398 151.985   2
   6  -5 -14 211.413 116.153   6
  -6   5  14 116.138 131.002   1
   6   5 -13 438.020 153.068   2
   6  -5 -13 554.027 141.217   6
  -6  -5  13 580.485 136.343   3
  -6   5  13 883.070 203.382   1
   6   5 -12 51.2353 114.701   2
  -6   5  12-180.618 130.818   1
   6  -5 -12 32.6804 81.1100   6
  -6  -5  12 95.1351 91.4623   3
   6  -5 -11 5681.79 358.954   6
  -6  -5  11 5419.07 336.841   3
   6   5 -11 5442.97 388.548   2
  -6   5  11 5315.06 373.419   1
   6   5 -10 151.950 116.877   2
  -6   5  10-2.90078 96.2224   1
   6  -5 -10 150.283 80.2801   6
   6   5 -10 45.5615 67.8293   4
  -6  -5  10 323.920 99.4834   3
  -6  -5  10 93.4063 59.3097   5
   6  -5  -9 7523.42 381.545   6
  -6  -5   9 6876.22 352.671   3
  -6  -5   9 6633.40 279.292   5
  -6   5   9 7321.77 403.719   1
   6   5  -9 6990.03 402.676   2
   6   5  -9 7002.05 314.850   4
  -6   5   8 632.145 135.011   1
   6   5  -8 638.928 152.355   2
   6  -5  -8 586.438 118.043   6
   6   5  -8 566.445 112.908   4
  -6  -5   8 613.886 121.728   3
  -6  -5   8 503.754 83.9653   5
   6   5  -7 272.833 119.197   2
   6  -5  -7 238.487 84.9906   6
   6   5  -7 290.722 85.6174   4
  -6   5   7 399.994 117.221   1
  -6  -5   7 206.481 91.2665   3
  -6  -5   7 240.696 61.3419   5
  -6   5   7 241.455 123.333   3
   6   5  -6 185.809 109.032   2
  -6   5   6 96.7203 50.1321   4
  -6  -5   6 301.841 128.524   7
   6  -5  -6 112.457 79.0762   6
   6   5  -6 147.091 87.7755   4
  -6  -5   6 67.8962 40.4807   5
  -6   5   6 184.583 120.175   3
  -6  -5   6 74.1771 34.1856   1
  -6   5   6 203.343 111.248   1
  -6  -5   5 2894.34 240.374   7
  -6  -5   5 2649.30 113.353   1
  -6  -5   5 2751.61 167.665   5
  -6   5   5 2909.62 234.737   3
  -6   5   5 2576.60 232.784   1
   6   5  -5 3038.42 219.157   4
   6   5  -5 2811.53 230.399   2
  -6  -5   4 3101.35 238.022   7
  -6   5   4 3133.69 233.080   3
   6  -5  -4 2996.76 150.309   5
  -6   5   4 2765.36 239.316   1
   6   5  -4 2742.98 121.276   1
   6   5  -4 3228.33 221.101   4
   6   5  -4 2929.80 229.165   2
  -6  -5   3 16982.4 514.243   7
  -6   5   3 15415.7 473.333   3
   6   5  -3 15104.8 315.403   1
   6  -5  -3 15904.0 356.927   5
  -6   5   3 16852.3 528.260   1
   6   5  -3 16162.0 480.120   4
   6   5  -3 15595.3 472.983   2
  -6  -5   2 2975.59 224.445   7
  -6   5   2 2758.97 201.221   3
  -6   5   2 2961.48 233.226   1
   6  -5  -2 2975.38 162.640   5
   6   5  -2 2460.51 194.817   4
   6   5  -2 2895.80 203.782   2
   6  -5  -2 2899.17 167.596   8
  -6  -5   1 11572.8 413.981   7
  -6  -5   1 10841.6 186.237   6
  -6   5   1 11199.2 373.128   3
  -6   5   1 10650.7 419.851   1
   6  -5  -1 11472.7 335.846   5
   6   5  -1 11227.3 363.367   2
   6   5  -1 11598.0 411.689   4
   6  -5  -1 11323.3 339.707   8
   6  -5   0 909.091 112.936   8
   6   5   0 816.372 132.390   4
  -6  -5   0 758.884 66.9576   6
  -6   5   0 912.433 61.7254   7
  -6   5   0 894.864 117.466   3
  -6   5   0 1008.86 162.898   1
  -6  -5  -1 23185.7 408.232   6
  -6   5  -1 24706.7 631.032   1
   6   5   1 24884.3 615.504   4
   6  -5   1 25337.4 553.115   8
   6  -5   2 87.6241 76.3791   8
   6   5   2 142.944 120.455   4
  -6  -5  -2 149.372 56.5479   6
  -6   5  -2 217.976 133.350   1
  -6  -5  -3 18675.5 448.258   6
  -6   5  -3 19758.9 585.275   1
   6   5   3 19474.3 577.820   4
   6  -5   3 20056.1 551.135   8
  -6   5  -4 2252.43 219.760   1
  -6  -5  -4 2041.43 169.109   6
   6   5   4 2508.68 246.510   4
   6  -5   4 2271.45 202.554   8
   6  -5   5 878.952 144.909   8
   6   5   5 787.222 168.285   4
  -6   5  -5 780.338 152.079   1
  -6  -5  -5 864.354 135.153   6
   6   5   6 359.712 147.225   4
  -6  -5  -6 298.988 101.537   6
   6  -5   6 278.352 104.270   8
  -6   5  -6 205.934 118.016   1
   6  -5   7 1205.98 177.082   8
   6   5   7 1296.83 205.580   4
  -6  -5  -7 1258.98 166.786   6
  -6   5  -7 974.420 158.318   1
   6  -5   8 561.864 140.038   8
   6   5   8 446.238 155.975   4
  -6  -5  -8 613.342 139.581   6
  -6   5  -8 231.773 98.6753   1
  -6  -5  -9 5785.37 373.604   6
   6   5   9 5604.17 379.686   4
   6  -5   9 5923.81 386.700   8
   6  -5  10 219.374 114.783   8
   6   5  10-88.3880 118.198   4
   6   5  10 143.161 86.5304   8
  -6  -5 -10 284.296 127.113   6
  -6  -5 -11 2554.71 282.059   6
   6   5  11 2507.26 277.678   4
   6  -5  11 2485.44 274.126   8
   6   5  11 2534.33 241.947   8
   6   5  12-129.224 112.228   4
   6   5  12 71.2949 78.4353   8
  -6  -5 -12 22.4485 85.7937   6
   6  -5  12 188.967 116.093   8
  -6  -5 -13 389.052 154.863   6
   6   5  13 226.184 116.937   4
   6  -5  13 155.033 111.616   8
  -6  -5 -14-115.041 117.691   6
   6  -5  14-111.391 117.913   8
   6  -6 -16 548.227 159.922   6
   6   6 -15 13.9016 131.644   2
   6  -6 -15 23.4918 78.9176   6
  -6   6  15 14.5301 98.1468   1
   6   6 -14 986.807 210.884   2
   6  -6 -14 894.228 177.454   6
  -6   6  14 768.096 191.547   1
   6   6 -13 370.891 165.089   2
   6  -6 -13 195.102 102.638   6
  -6   6  13 188.188 114.811   1
   6  -6 -12 2412.74 258.789   6
  -6   6  12 2520.01 285.032   1
   6   6 -12 2456.87 282.874   2
   6   6 -11 134.536 119.268   2
   6  -6 -11 243.226 100.214   6
  -6   6  11 49.3563 121.347   1
  -6  -6  11 240.241 103.809   3
   6   6 -10 1005.19 195.033   2
   6  -6 -10 1022.95 167.456   6
   6   6 -10 1029.03 141.520   4
  -6  -6  10 789.240 133.950   3
  -6  -6  10 966.293 122.023   5
  -6   6  10 951.775 170.514   1
   6   6  -9 69.3512 103.726   2
   6  -6  -9-29.2583 83.7036   6
  -6   6   9 111.554 103.260   1
   6   6  -9 77.2518 72.1762   4
  -6  -6   9 30.1717 72.9061   3
  -6  -6   9 126.562 67.1170   5
   6   6  -8 1832.67 223.113   2
   6  -6  -8 1593.43 185.008   6
  -6  -6   8 1733.25 153.874   5
  -6   6   8 1779.69 216.500   1
   6   6  -8 1675.70 173.205   4
  -6  -6   7 2084.48 227.004   7
   6  -6  -7 1774.07 190.276   6
  -6   6   7 1803.19 214.727   1
  -6  -6   7 1686.68 151.472   5
  -6   6   7 1659.07 205.537   3
   6   6  -7 1849.50 185.427   4
   6   6  -7 1996.62 222.601   2
  -6  -6   6 13945.3 517.423   7
   6  -6  -6 14073.4 502.278   6
  -6  -6   6 13571.4 402.586   5
  -6   6   6 13330.6 504.471   3
  -6   6   6 13631.9 533.146   1
   6   6  -6 13278.7 455.284   4
   6   6  -6 14124.3 521.919   2
  -6  -6   5 4249.79 230.112   5
  -6   6   5 4501.74 286.741   3
  -6   6   5 4392.69 305.332   1
  -6  -6   5 4503.47 295.440   7
   6  -6  -5 3986.46 147.954   8
   6   6  -5 4462.62 272.058   4
   6   6  -5 4397.00 294.273   2
  -6  -6   4 13402.4 484.147   7
  -6  -6   4 12489.8 383.837   5
  -6   6   4 13573.3 465.118   3
   6  -6  -4 13036.5 348.676   5
  -6   6   4 13609.0 506.669   1
   6  -6  -4 12902.8 295.219   8
   6   6  -4 13472.1 457.736   4
   6   6  -4 13462.1 474.320   2
   6  -6  -3 44.5243 38.3745   8
   6   6  -3 21.0920 84.1180   2
  -6  -6   3-19.2446 85.0885   7
   6   6  -3 311.177 115.175   4
   6   6  -3 138.784 49.3463   1
   6  -6  -3 53.9107 44.8241   5
  -6   6   3 89.6485 79.4703   3
  -6   6   3 167.727 120.623   1
  -6  -6   2 2701.32 217.137   7
  -6   6   2 2713.30 202.076   3
   6  -6  -2 2762.77 173.850   5
  -6   6   2 1575.48 184.830   1
   6   6  -2 2813.61 232.505   4
   6  -6  -2 2700.64 162.743   8
   6   6  -2 2756.94 210.898   2
   6   6  -1 1034.95 131.394   2
  -6  -6   1 985.897 141.160   7
   6   6  -1 503.434 106.740   4
  -6   6   1 884.688 142.383   1
  -6  -6   1 984.355 65.5927   6
   6  -6  -1 1018.59 119.175   5
  -6   6   1 1112.71 133.322   3
   6  -6  -1 976.947 115.964   8
  -6  -6   0 6305.91 195.697   6
  -6   6   0 6659.35 278.492   3
  -6   6   0 6889.90 356.263   1
   6  -6   0 6776.88 294.790   5
   6   6   0 6445.75 325.736   4
   6   6   0 6572.85 277.488   2
   6  -6   0 6725.01 282.466   8
   6  -6   1 1003.57 123.207   8
   6   6   1 937.792 144.309   4
  -6  -6  -1 1041.91 94.7596   6
  -6   6  -1 1254.30 183.899   1
  -6  -6  -2 5470.09 228.540   6
  -6   6  -2 5699.13 329.323   1
   6   6   2 5800.82 328.335   4
   6  -6   2 5441.25 285.656   8
   6  -6   3 3112.61 229.166   8
  -6  -6  -3 3213.97 192.949   6
  -6   6  -3 3083.25 254.396   1
   6   6   3 3506.47 273.794   4
   6  -6   4 1014.82 144.656   8
   6   6   4 1396.28 202.061   4
  -6   6  -4 1138.14 182.283   1
  -6  -6  -4 949.493 125.017   6
   6  -6   5 777.945 135.903   8
  -6   6  -5 997.713 177.210   1
   6   6   5 1025.85 182.391   4
  -6  -6  -5 956.215 130.043   6
  -6   6  -6 6482.52 374.146   1
  -6  -6  -6 7150.03 350.518   6
   6   6   6 7656.66 415.757   4
   6  -6   6 7148.07 389.102   8
   6   6   7 1477.21 220.586   4
   6  -6   7 1620.35 203.629   8
  -6  -6  -7 1333.19 176.828   6
  -6   6  -7 1291.37 179.005   1
  -6   6  -8 8789.72 442.189   1
  -6  -6  -8 8908.64 437.895   6
   6   6   8 9075.32 472.588   4
   6  -6   8 9080.69 470.972   8
   6  -6   9 73.9420 98.9874   8
   6   6   9 130.575 122.757   4
  -6  -6  -9 115.827 105.451   6
   6   6  10 1244.46 203.779   4
   6   6  10 1201.94 166.577   8
   6  -6  10 1176.78 194.810   8
  -6  -6 -10 1109.98 192.154   6
   6   6  11 88.6340 90.3598   8
   6   6  11-37.9690 138.583   4
  -6  -6 -11 141.847 108.096   6
   6  -6  11-11.3974 76.9705   8
  -6  -6 -12 272.290 127.049   6
   6  -6  12 82.1286 109.235   8
   6   6  12 308.912 154.531   4
   6  -6  13-21.8371 115.173   8
  -6  -6 -13 206.743 142.802   6
   6   6  13 32.5193 106.777   4
   6  -7 -15 713.404 180.039   6
   6   7 -14 28.0376 133.144   2
   6  -7 -14 44.1504 85.7729   6
  -6   7  14-72.3262 140.582   1
   6  -7 -13 3493.15 329.639   6
  -6   7  13 3241.28 345.066   1
   6   7 -13 3540.37 351.715   2
   6   7 -12-67.9881 138.415   2
  -6   7  12-97.5402 126.010   1
   6  -7 -12 51.5527 74.1771   6
   6   7 -11 1122.26 210.359   2
   6  -7 -11 727.386 158.051   6
  -6   7  11 945.820 186.537   1
   6   7 -10 146.126 121.487   2
   6  -7 -10 50.4426 73.6699   6
   6   7 -10 139.629 70.2416   4
  -6   7  10 77.2948 109.139   1
  -6  -7  10 66.4943 55.4776   5
   6   7  -9 295.672 133.831   2
  -6   7   9 144.918 125.858   1
  -6  -7   9 35.6654 97.3938   7
   6  -7  -9 281.686 109.220   6
   6   7  -9 149.693 83.3850   4
  -6  -7   9 186.168 56.6460   5
   6   7  -8 251.895 143.368   2
  -6  -7   8-6.53213 93.7442   7
   6  -7  -8 45.0325 81.3233   6
   6   7  -8 19.9570 78.0974   4
  -6   7   8-84.2401 102.186   1
  -6  -7   8 26.5530 47.1294   5
  -6  -7   7 4815.15 328.879   7
   6  -7  -7 4446.94 304.835   6
  -6  -7   7 4492.96 260.511   5
  -6   7   7 4830.50 334.963   3
  -6   7   7 4386.31 324.013   1
   6   7  -7 4847.96 309.687   4
   6   7  -7 4548.55 330.257   2
   6   7  -6 154.618 112.393   2
  -6  -7   6 162.987 106.958   7
   6   7  -6-15.4603 84.2813   4
  -6  -7   6 67.7719 61.0157   5
  -6   7   6 101.278 96.5697   3
  -6   7   6-27.4820 106.479   1
  -6  -7   5 6852.71 369.426   7
  -6  -7   5 6641.86 307.622   5
  -6   7   5 6251.07 339.429   3
  -6   7   5 6686.00 378.963   1
   6   7  -5 6478.37 346.618   4
   6   7  -5 6419.31 354.055   2
  -6  -7   4 28.2604 77.6296   7
  -6   7   4 29.3488 112.068   1
   6   7  -4 148.756 115.928   2
   6   7  -4 78.2184 93.6644   4
  -6  -7   4 101.672 64.8059   5
   6  -7  -4 99.4661 58.3253   5
   6  -7  -4 169.987 47.6843   8
  -6   7   4 80.6614 93.0085   3
  -6  -7   3 3343.41 251.650   7
  -6   7   3 3480.67 236.977   3
   6   7  -3 3219.75 131.294   1
   6  -7  -3 3250.91 196.866   5
  -6   7   3 3586.43 280.783   1
   6  -7  -3 3454.24 169.620   8
   6   7  -3 3630.16 261.762   4
   6   7  -3 3572.25 256.718   2
   6  -7  -2 691.407 88.4451   8
   6   7  -2 901.040 139.394   2
   6   7  -2 1088.15 172.058   4
  -6   7   2 474.605 113.536   1
   6  -7  -2 632.412 97.8083   5
  -6   7   2 759.676 123.960   3
  -6  -7   2 512.143 113.669   7
  -6   7   1 11815.5 389.463   3
  -6   7   1 11416.5 470.386   1
   6  -7  -1 12249.5 403.298   5
   6  -7  -1 12585.3 371.249   8
   6   7  -1 12559.7 481.526   4
   6   7  -1 12160.7 410.232   2
   6   7   0 114.258 72.9005   2
   6  -7   0 37.6165 52.3735   8
  -6   7   0-159.037 116.515   1
   6   7   0-240.738 140.789   4
  -6  -7   0 44.7314 34.4610   6
  -6   7   0 15.1655 61.2566   3
   6  -7   0 163.249 76.8299   5
  -6  -7  -1 10130.8 295.121   6
  -6   7  -1 10887.8 454.854   1
   6  -7   1 11103.7 416.376   5
   6   7   1 9897.40 331.278   2
   6   7   1 10320.0 442.433   4
   6  -7   1 11111.8 388.882   8
   6  -7   2 20.8775 62.8638   8
   6   7   2 37.0234 102.519   4
  -6  -7  -2 2.34113 41.3271   6
  -6   7  -2 210.191 137.802   1
   6   7   3 1864.41 217.146   4
  -6  -7  -3 1590.67 141.818   6
  -6   7  -3 1874.54 217.297   1
   6  -7   3 1718.46 180.281   8
   6  -7   4 130.407 80.5010   8
   6   7   4 236.994 140.928   4
  -6   7  -4 83.1918 106.574   1
  -6  -7  -4 76.2883 57.5366   6
  -6   7  -5 2437.25 236.553   1
  -6  -7  -5 2520.28 206.140   6
   6   7   5 2621.64 259.073   4
   6  -7   5 2742.25 240.938   8
   6  -7   6 214.543 107.907   8
   6   7   6 385.626 157.729   4
  -6  -7  -6 82.8140 76.6758   6
  -6   7  -6 129.897 112.227   1
  -6   7  -7 5866.99 367.246   1
  -6  -7  -7 5701.13 339.110   6
   6   7   7 5903.05 386.802   4
   6  -7   7 5579.37 363.875   8
   6   7   8 242.300 132.036   4
  -6  -7  -8 456.989 123.406   6
  -6   7  -8 354.821 120.904   1
   6  -7   8 421.262 130.922   8
   6   7   9 2022.18 253.695   4
  -6  -7  -9 1800.66 215.430   6
   6  -7   9 1901.61 241.331   8
   6   7  10 70.9168 143.363   4
  -6  -7 -10 166.329 106.018   6
   6  -7  10 126.795 97.4975   8
   6  -7  11 127.901 130.655   8
  -6  -7 -11 79.0989 85.9475   6
   6   7  11 90.4021 126.005   4
   6   7  12 69.7249 119.742   4
  -6  -7 -12 61.3874 94.3383   6
   6  -7  12 22.8185 97.0762   8
   6  -7  13 355.616 143.134   8
  -6  -7 -13 115.833 99.9489   6
   6  -8 -14 112.645 89.7137   6
  -6   8  14-10.9490 131.042   1
   6   8 -13 191.984 159.830   2
  -6  -8  13 214.720 133.747   7
   6  -8 -13-151.176 119.782   6
  -6   8  13-219.127 148.063   1
  -6  -8  12 220.928 124.666   7
  -6   8  12-40.9759 106.103   1
   6  -8 -12 96.3496 91.0514   6
   6   8 -12 43.3662 125.923   2
  -6  -8  11 175.534 121.225   7
   6   8 -11 222.992 171.038   2
   6  -8 -11 8.19750 86.2161   6
   6   8 -11 21.2737 78.7931   4
  -6   8  11-122.781 145.000   1
  -6  -8  10 3358.25 309.642   7
   6  -8 -10 3106.61 296.869   6
  -6  -8  10 2959.02 242.628   5
  -6   8  10 2989.35 310.724   1
   6   8 -10 3339.35 275.799   4
   6   8 -10 3359.52 334.763   2
  -6  -8   9 225.168 123.459   7
   6  -8  -9 173.409 90.5164   6
   6   8  -9 312.376 120.705   4
  -6  -8   9 277.215 86.9610   5
  -6   8   9 4.16987 113.376   1
  -6  -8   8 2906.60 275.994   7
   6  -8  -8 3178.10 282.404   6
  -6  -8   8 3042.21 232.719   5
  -6   8   8 3054.03 293.672   1
   6   8  -8 3160.61 259.203   4
   6   8  -8 3187.69 300.997   2
  -6   8   7-71.1887 103.738   1
   6   8  -7-2.18421 95.8845   2
  -6  -8   7 253.151 112.671   7
   6  -8  -7 45.3795 82.8372   6
   6   8  -7-3.75239 80.4834   4
  -6  -8   7 31.7487 63.7582   5
  -6   8   7-258.552 129.174   3
   6   8  -6 170.124 114.650   2
  -6  -8   6 141.900 97.4846   7
   6   8  -6 217.988 100.635   4
  -6  -8   6 188.581 76.2162   5
  -6   8   6 194.682 116.325   1
  -6   8   6 211.421 106.259   3
   6   8  -5 1480.21 193.881   2
  -6  -8   5 1385.46 178.449   7
   6   8  -5 1176.98 165.733   4
  -6   8   5 1448.90 207.719   1
  -6  -8   5 1396.10 158.612   5
  -6   8   5 1548.78 191.239   3
   6   8  -4 783.157 146.590   2
  -6  -8   4 627.274 140.363   7
  -6   8   4 581.026 158.860   1
   6   8  -4 829.321 151.312   4
  -6  -8   4 652.820 117.696   5
   6  -8  -4 603.733 98.0745   5
  -6   8   4 656.366 132.067   3
  -6  -8   3 39.1500 79.6516   7
   6   8  -3 127.067 105.539   2
   6   8  -3 20.8516 86.2810   4
   6  -8  -3 40.2211 47.9802   5
   6  -8  -3 128.351 45.9768   8
  -6   8   3 99.7553 93.2552   3
  -6   8   3 159.430 115.988   1
   6  -8  -2 2951.28 172.651   8
  -6   8   2 2869.75 210.160   3
  -6   8   2 2941.82 254.478   1
   6  -8  -2 2680.31 201.843   5
   6   8  -2 3158.20 261.872   4
   6   8  -2 2788.79 227.800   2
   6   8  -1 679.456 167.413   4
   6  -8  -1 511.603 86.7148   8
  -6   8   1 418.872 118.907   1
   6   8  -1 528.704 111.276   2
  -6   8   1 453.612 96.5765   3
   6  -8  -1 483.765 98.4584   5
  -6  -8   0 5284.68 206.381   6
  -6   8   0 5168.27 246.023   3
  -6   8   0 4700.65 315.686   1
   6  -8   0 5197.87 291.980   5
   6  -8   0 5489.89 270.313   8
   6   8   0 5197.54 327.273   4
   6   8   0 5245.66 270.390   2
   6   8   1-69.8746 136.503   4
  -6  -8  -1 248.809 62.9398   6
   6  -8   1 174.376 63.4588   8
   6  -8   1 180.064 81.9450   5
  -6   8  -1 302.490 133.762   1
   6   8   1 152.957 65.4107   2
   6  -8   2 983.913 141.017   8
   6   8   2 801.780 162.894   4
  -6  -8  -2 719.626 97.3213   6
  -6   8  -2 846.636 164.735   1
   6  -8   2 906.982 138.446   5
   6   8   3 552.579 152.633   4
  -6  -8  -3 637.340 99.4930   6
   6  -8   3 633.014 118.252   8
  -6   8  -3 707.443 150.508   1
   6   8   4 16.0325 110.084   4
  -6   8  -4 87.4924 119.953   1
  -6  -8  -4-22.3037 52.9077   6
   6  -8   4 117.549 86.4642   8
  -6   8  -5 371.356 126.333   1
   6   8   5 514.958 159.454   4
   6  -8   5 509.042 121.152   8
  -6  -8  -5 529.870 109.879   6
  -6   8  -6-21.6067 103.581   1
   6   8   6 185.404 143.428   4
  -6  -8  -6-96.3225 78.3579   6
   6  -8   6 14.9885 85.8197   8
   6   8   7 879.278 182.093   4
  -6  -8  -7 635.884 121.446   6
  -6   8  -7 593.535 142.166   1
   6  -8   7 877.151 162.289   8
   6   8   8 1057.90 197.332   4
  -6  -8  -8 826.101 145.533   6
  -6   8  -8 582.387 138.892   1
   6  -8   8 1240.04 198.965   8
  -6  -8  -9-32.7889 74.9299   6
   6  -8   9 63.8682 98.6402   8
  -6  -8 -10 2690.53 284.681   6
   6   8  10 3105.90 319.531   4
   6  -8  10 3282.46 323.272   8
   6   8  11 133.383 138.779   4
  -6  -8 -11-8.95333 96.8790   6
   6  -8  11 1.26106 96.1922   8
   6   8  12 190.955 130.190   4
  -6  -8 -12 105.957 93.8687   6
   6  -8  12 71.3974 121.449   8
  -6  -8 -13 18.6300 105.242   6
  -6  -9  14 235.808 127.996   7
   6   9 -13 1248.22 255.101   2
  -6  -9  13 1037.99 206.795   7
   6  -9 -13 819.372 184.851   6
  -6   9  13 1418.18 250.282   1
   6   9 -12 10.1436 128.538   2
  -6  -9  12 248.818 136.718   7
  -6   9  12 127.391 112.885   1
   6  -9 -12 154.148 102.181   6
  -6  -9  11 2581.16 285.342   7
   6  -9 -11 2906.74 304.366   6
  -6   9  11 2839.28 324.123   1
   6   9 -11 2771.72 269.447   4
   6   9 -11 3232.95 346.752   2
  -6  -9  10 153.264 103.416   7
   6  -9 -10 200.643 110.127   6
   6   9 -10 47.6991 85.9711   4
   6   9 -10 161.893 137.735   2
  -6  -9  10 153.570 82.3538   5
  -6   9  10 99.8143 135.564   1
   6   9  -9 1415.39 228.890   2
   6  -9  -9 1349.68 205.544   6
   6   9  -9 1294.37 193.163   4
  -6   9   9 1297.73 221.858   1
  -6  -9   9 1251.93 166.062   5
  -6  -9   9 873.939 167.095   7
   6   9  -8 1291.06 212.117   2
  -6   9   8 1305.99 215.182   1
  -6  -9   8 1552.12 214.541   7
   6  -9  -8 1449.88 212.490   6
   6   9  -8 1343.70 191.136   4
  -6  -9   8 1214.61 161.281   5
   6   9  -7 459.028 140.365   2
  -6  -9   7 522.114 129.719   7
   6   9  -7 576.768 136.224   4
  -6  -9   7 588.327 119.318   5
  -6   9   7 578.933 146.814   3
  -6   9   7 654.529 152.415   1
  -6  -9   6 43.1438 83.2649   7
   6   9  -6 84.6463 104.217   4
   6   9  -6 115.734 121.812   2
  -6   9   6 75.5298 107.465   1
  -6  -9   6 235.081 92.1273   5
  -6   9   6 123.792 91.7941   3
  -6  -9   5 3232.06 270.001   7
  -6  -9   5 3489.21 265.283   5
  -6   9   5 3362.15 264.398   3
  -6   9   5 3422.63 300.923   1
   6   9  -5 3667.97 295.934   4
   6   9  -5 3301.67 284.875   2
  -6   9   4 350.880 132.097   1
  -6  -9   4 265.008 95.9622   7
   6   9  -4 471.151 139.888   2
   6   9  -4 403.878 136.468   4
  -6  -9   4 482.526 113.785   5
   6  -9  -4 466.379 98.7903   5
  -6   9   4 364.229 103.689   3
  -6  -9   3 10227.9 458.752   7
  -6   9   3 10055.8 405.814   3
   6  -9  -3 9731.14 393.119   5
  -6   9   3 10560.0 499.963   1
   6   9  -3 10581.2 483.816   4
   6   9  -3 9390.00 427.927   2
  -6   9   2 2834.58 212.760   3
  -6   9   2 2776.27 260.528   1
   6  -9  -2 3272.53 236.367   5
   6  -9  -2 2736.64 171.379   8
   6   9  -2 2660.51 255.285   4
   6   9  -2 3012.77 238.084   2
  -6   9   1 10054.6 362.543   3
  -6   9   1 10071.9 477.765   1
   6  -9  -1 10751.9 430.241   5
   6  -9  -1 10812.8 363.888   8
   6   9  -1 11051.4 502.569   4
   6   9  -1 10827.9 418.521   2
   6   9   0 653.001 116.273   2
  -6   9   0 570.722 151.073   1
   6   9   0 909.879 176.104   4
  -6  -9   0 630.452 81.1239   6
  -6   9   0 619.068 94.8385   3
   6  -9   0 762.077 131.258   5
   6  -9   0 724.305 107.725   8
  -6  -9  -1 8342.47 302.857   6
  -6   9  -1 8976.16 442.449   1
   6  -9   1 8641.19 412.210   5
   6  -9   1 8310.04 355.850   8
   6   9   1 8418.51 442.300   4
   6   9   1 8349.60 329.164   2
  -6  -9  -2 1831.16 157.788   6
   6   9   2 1762.84 213.384   4
  -6   9  -2 1887.41 232.038   1
   6  -9   2 2022.79 211.907   5
   6   9   2 1659.40 146.616   2
   6  -9   2 1752.95 179.020   8
  -6  -9  -3 8635.20 350.175   6
  -6   9  -3 8507.37 438.916   1
   6  -9   3 8725.65 440.288   5
   6   9   3 9057.11 463.620   4
   6  -9   3 9239.98 416.507   8
   6   9   4 19.0829 112.583   4
  -6   9  -4 139.279 124.242   1
  -6  -9  -4 26.7759 54.8770   6
   6  -9   4 32.6887 69.7366   8
  -6  -9  -5 5136.34 300.730   6
  -6   9  -5 5714.49 363.891   1
   6   9   5 4898.87 359.423   4
   6  -9   5 5502.16 354.720   8
  -6   9  -6 318.843 132.631   1
   6   9   6 341.541 141.295   4
  -6  -9  -6 242.677 92.9410   6
   6  -9   6 209.859 103.189   8
  -6   9  -7 1973.90 232.155   1
  -6  -9  -7 2007.48 215.750   6
   6   9   7 1692.40 254.770   4
   6  -9   7 1869.01 228.996   8
   6   9   8 213.820 151.337   4
  -6  -9  -8 94.4626 93.1258   6
  -6   9  -8 0.43565 93.9958   1
   6  -9   8 104.414 112.293   8
   6   9   9 1241.22 225.954   4
  -6  -9  -9 1886.07 227.038   6
   6  -9   9 1562.37 228.444   8
   6   9  10 112.137 143.641   4
  -6  -9 -10 48.5523 87.9958   6
   6  -9  10 165.969 124.998   8
   6   9  11 1361.51 242.509   4
  -6  -9 -11 1028.06 192.935   6
   6  -9  11 956.678 200.655   8
  -6  -9 -12-79.3819 93.1834   6
  -6 -10  13-23.0959 101.492   7
   6  10 -12 1103.03 235.759   2
  -6 -10  12 1087.48 206.539   7
   6 -10 -12 1178.03 221.357   6
  -6  10  12 1016.79 247.159   1
   6  10 -11 217.428 163.801   2
  -6 -10  11 81.5099 97.1801   7
   6 -10 -11 80.6132 99.4399   6
   6  10 -11 47.4219 93.0844   4
  -6  10  11-32.4614 116.028   1
   6  10 -10 168.637 136.649   2
  -6 -10  10-32.1836 89.2934   7
   6 -10 -10 37.8601 83.8154   6
   6  10 -10-36.7507 100.015   4
  -6  10  10-47.7978 140.772   1
  -6 -10  10 18.0250 66.2235   5
   6  10  -9 681.243 186.525   2
  -6 -10   9 621.524 150.289   7
  -6  10   9 461.122 149.642   1
   6 -10  -9 466.764 143.166   6
   6  10  -9 596.409 150.832   4
  -6 -10   9 653.290 132.748   5
  -6 -10   8 4.02642 75.9387   7
   6  10  -8 265.589 144.881   2
  -6  10   8 32.2487 130.772   1
   6  10  -8-73.6976 102.577   4
  -6 -10   8 76.9724 86.1383   5
  -6  10   8 177.167 115.432   3
  -6 -10   7-13.1456 80.7983   7
   6  10  -7-139.109 118.133   2
   6  10  -7 14.4521 91.1601   4
  -6 -10   7 5.48658 75.4276   5
  -6  10   7 158.727 127.136   1
  -6  10   7 62.8439 92.5351   3
  -6 -10   6 6126.47 383.695   7
  -6 -10   6 6482.53 375.570   5
  -6  10   6 6593.38 385.815   3
  -6  10   6 6888.19 443.982   1
   6  10  -6 7012.06 427.778   4
   6  10  -6 6723.61 422.014   2
  -6 -10   5 150.044 99.4967   7
   6  10  -5 366.640 148.797   2
  -6  10   5 165.022 118.847   1
   6  10  -5 154.964 114.672   4
  -6 -10   5 285.411 99.1475   5
  -6  10   5 362.847 116.289   3
  -6 -10   4 4944.30 338.748   7
  -6 -10   4 4834.83 324.962   5
   6 -10  -4 4944.54 299.610   5
  -6  10   4 5057.75 317.158   3
  -6  10   4 4850.63 366.462   1
   6  10  -4 5194.71 366.514   4
   6  10  -4 5005.03 338.873   2
   6  10  -3-0.25314 78.6062   2
   6  10  -3 97.5572 97.8092   4
   6 -10  -3-28.2773 59.9725   5
  -6  10   3 131.545 87.5473   3
  -6  10   3 225.887 143.022   1
   6  10  -2 59.5897 89.0614   2
   6  10  -2 143.493 121.672   4
  -6  10   2-94.9113 134.706   1
   6 -10  -2 106.825 74.8082   5
  -6  10   2 127.735 88.6545   3
   6  10  -1 143.352 101.981   2
  -6  10   1-35.6044 120.662   1
   6  10  -1 348.879 137.428   4
  -6  10   1 200.158 77.0980   3
   6 -10  -1 150.778 77.7171   5
   6 -10  -1 63.8775 50.1475   8
   6  10   0 358.232 99.5748   2
  -6  10   0 351.448 129.478   1
   6  10   0 588.506 175.963   4
   6 -10   0 237.610 98.1846   5
   6 -10   0 279.135 73.5507   8
   6  10   1 71.0317 79.7715   2
   6 -10   1 138.078 86.3434   5
  -6  10  -1 131.364 112.535   1
   6 -10   1 10.3541 52.9739   8
   6 -10   2 800.508 133.106   8
  -6 -10  -2 1079.92 127.626   6
   6  10   2 526.802 141.339   4
  -6  10  -2 1275.94 205.967   1
   6 -10   2 1102.66 165.759   5
   6  10   2 921.727 117.190   2
   6  10   3 47.6001 115.574   4
  -6 -10  -3 321.522 80.7976   6
   6 -10   3 270.928 97.6300   5
   6 -10   3 242.547 89.1759   8
   6  10   4 169.147 124.829   4
  -6  10  -4 269.473 129.420   1
  -6 -10  -4 132.975 72.5855   6
   6 -10   4 326.396 107.387   5
   6 -10   4 125.753 86.6635   8
  -6  10  -5 76.9775 110.936   1
   6  10   5 147.232 138.762   4
  -6 -10  -5 134.694 78.4954   6
   6 -10   5 78.5701 81.6832   5
   6 -10   5 69.9827 91.8881   8
  -6 -10  -6 2382.56 229.211   6
  -6  10  -6 2526.81 261.630   1
   6  10   6 2766.75 304.505   4
   6 -10   6 2310.86 250.132   8
   6  10   7 312.514 158.256   4
  -6 -10  -7-67.9028 73.4790   6
  -6  10  -7 189.438 116.594   1
   6 -10   7-6.24387 71.6637   8
  -6 -10  -8 3832.44 314.455   6
   6  10   8 3818.87 359.615   4
   6 -10   8 4045.97 356.086   8
   6  10   9 281.175 182.299   4
  -6 -10  -9 87.7273 81.0304   6
   6 -10   9 28.1965 90.1679   8
   6  10  10 214.055 144.447   4
  -6 -10 -10-10.4300 80.4471   6
   6 -10  10 74.6193 107.607   8
   6  10  11 41.7811 143.186   4
  -6 -10 -11-52.2033 81.8172   6
   6 -10  11 4.98731 105.966   8
  -6 -11  11 2052.70 263.565   7
   6  11 -11 1746.73 286.986   2
  -6  11  11 1926.62 299.555   1
   6 -11 -11 1658.90 248.679   6
   6  11 -11 1599.02 235.972   4
  -6  11  10-133.463 161.989   1
   6  11 -10 318.663 179.333   2
  -6 -11  10 154.579 105.956   7
   6 -11 -10 139.984 123.534   6
   6  11 -10-69.2225 104.376   4
  -6 -11   9 3915.53 340.177   7
  -6 -11   9 3917.41 320.314   5
  -6  11   9 4561.02 384.134   3
  -6  11   9 3900.04 381.098   1
   6  11  -9 3962.68 344.721   4
   6  11  -9 4181.45 390.334   2
  -6 -11   8 769.823 167.678   7
   6  11  -8 913.408 206.515   2
   6  11  -8 797.419 178.647   4
  -6 -11   8 866.985 159.130   5
  -6  11   8 817.909 199.292   1
  -6  11   8 851.029 184.827   3
  -6 -11   7 2658.55 270.457   7
  -6 -11   7 2734.08 263.712   5
  -6  11   7 2918.44 280.966   3
  -6  11   7 3040.33 321.086   1
   6  11  -7 2833.44 296.560   4
   6  11  -7 2977.72 304.064   2
  -6 -11   6 322.836 121.285   7
   6  11  -6 61.6340 106.786   2
   6  11  -6 53.7633 114.330   4
  -6  11   6 217.711 138.199   1
  -6 -11   6 167.569 94.9832   5
  -6  11   6 26.2324 84.8263   3
  -6 -11   5 1098.53 176.585   7
  -6  11   5 1486.39 235.554   1
   6  11  -5 1354.27 200.836   2
   6  11  -5 1091.69 187.126   4
  -6 -11   5 1641.60 208.746   5
  -6  11   5 1511.44 196.602   3
   6  11  -4 628.202 159.035   2
   6  11  -4 376.335 139.750   4
   6 -11  -4 543.477 120.756   5
  -6  11   4 466.179 119.448   3
  -6  11   4 539.733 158.083   1
  -6  11   3 1608.06 177.424   3
   6 -11  -3 1557.49 184.820   5
  -6  11   3 2111.70 262.060   1
   6  11  -3 1972.58 251.181   4
   6  11  -3 1864.15 222.149   2
   6  11  -2 86.1503 96.8274   2
   6  11  -2 156.122 127.158   4
  -6  11   2-189.902 131.475   1
   6 -11  -2 76.9513 62.8791   5
  -6  11   1 3937.81 326.656   1
   6 -11  -1 4354.55 311.213   5
   6  11  -1 4882.22 374.262   4
   6  11  -1 4485.19 297.355   2
  -6  11   0 276.768 131.724   1
   6  11   0 210.074 99.6648   2
   6  11   0 355.722 157.307   4
   6 -11   0 32.6523 65.4867   5
  -6  11  -1 8763.41 469.218   1
   6 -11   1 8914.58 461.875   5
   6 -11   1 8678.31 392.827   8
   6  11   1 8983.07 503.159   4
   6  11   1 8740.76 367.232   2
  -6  11  -2 282.482 134.777   1
   6 -11   2 212.018 100.804   5
   6 -11   2 153.500 79.5327   8
  -6  11  -3 2994.19 281.005   1
   6 -11   3 2602.08 272.040   5
   6 -11   3 2585.41 238.652   8
   6  11   3 2649.23 289.774   4
   6  11   4 11.5538 130.102   4
  -6  11  -4 143.961 110.714   1
  -6 -11  -4 128.217 73.7741   6
   6 -11   4 62.7171 83.3507   5
   6 -11   4 87.4679 85.0398   8
  -6  11  -5 130.908 110.827   1
   6  11   5 50.5609 137.523   4
  -6 -11  -5 146.869 90.2217   6
   6 -11   5 15.1437 76.3630   5
   6 -11   5-95.5392 91.8676   8
   6  11   6 119.447 129.603   4
  -6 -11  -6 79.8159 77.5047   6
   6 -11   6 19.1910 77.1036   5
  -6  11  -6 47.2277 106.129   1
   6 -11   6-84.8961 83.0938   8
   6  11   7 1330.43 242.814   4
  -6 -11  -7 1150.00 180.909   6
   6 -11   7 1144.44 205.959   5
   6 -11   7 1260.97 205.990   8
   6  11   8 228.018 159.829   4
  -6 -11  -8 67.0007 90.8274   6
   6 -11   8 99.7074 111.362   8
  -6 -11  -9 3014.53 301.550   6
   6  11   9 3077.27 343.965   4
   6 -11   9 3178.18 336.843   8
   6  11  10 460.337 184.196   4
  -6 -11 -10 236.958 109.021   6
   6 -11  10 420.421 156.759   8
  -6 -11 -11 720.642 171.330   6
   6  12 -11 185.418 124.096   4
  -6  12  11 200.331 147.760   3
  -6  12  10 2549.06 302.379   3
  -6  12  10 2586.85 334.489   1
   6  12 -10 2082.00 268.699   4
   6  12 -10 3165.78 361.899   2
  -6 -12   9-78.7399 106.905   7
   6  12  -9 363.071 169.337   2
   6  12  -9 29.2597 96.3381   4
  -6 -12   9 126.124 93.9310   5
  -6  12   9 163.091 164.518   1
  -6  12   9 134.226 126.425   3
  -6 -12   8 1272.02 203.454   7
   6  12  -8 1391.46 242.416   2
   6  12  -8 1583.86 247.080   4
  -6  12   8 1454.23 244.318   1
  -6 -12   8 1436.01 204.318   5
  -6  12   8 1387.13 217.804   3
  -6 -12   7-81.8953 94.1091   7
   6  12  -7 33.0300 105.374   2
   6  12  -7 29.4137 120.845   4
  -6  12   7 274.503 172.571   1
  -6 -12   7 72.8699 67.5787   5
  -6  12   7-10.7381 105.214   3
   6  12  -6 525.371 145.907   2
  -6  12   6 804.780 204.344   1
   6  12  -6 394.904 154.604   4
  -6 -12   6 567.022 149.505   5
  -6  12   6 164.263 105.718   3
  -6  12   5 297.684 152.684   1
   6  12  -5 126.739 125.057   2
   6  12  -5-75.9553 121.228   4
  -6 -12   5 121.694 98.1265   5
   6  12  -4 2151.78 265.395   4
   6 -12  -4 2058.59 225.024   5
  -6  12   4 2641.45 300.457   1
   6  12  -4 2216.19 255.782   2
   6  12  -3 96.9002 108.928   2
   6  12  -3 203.054 139.547   4
   6 -12  -3 54.8142 85.5919   5
  -6  12   3-115.248 133.226   1
  -6  12   2 4378.60 353.604   1
   6 -12  -2 4136.77 317.345   5
   6  12  -2 4533.13 382.643   4
   6  12  -2 4112.46 314.362   2
   6  12  -1 282.719 111.510   2
  -6  12   1 66.2360 101.688   1
   6  12  -1 452.153 172.363   4
   6 -12  -1 148.563 90.8353   5
   6  12   0 1069.65 161.080   2
   6  12   0 1673.34 254.423   4
   6 -12   0 1011.12 171.568   5
  -6  12   0 1323.99 214.620   1
   6  12   1 7.45030 120.422   4
   6 -12   1 111.547 101.963   5
  -6  12  -1 56.7899 135.252   1
   6 -12   2 490.296 114.493   8
   6  12   2 318.493 132.593   4
  -6  12  -2 745.038 178.177   1
   6 -12   2 390.936 133.810   5
   6 -12   3 32.3635 68.7959   8
   6  12   3-128.835 157.666   4
  -6  12  -3 197.847 129.470   1
   6 -12   3 75.2643 88.0138   5
   6  12   4 1736.34 262.572   4
  -6  12  -4 1930.00 240.802   1
   6 -12   4 1635.24 228.627   5
   6 -12   4 1565.71 204.613   8
   6  12   5 151.731 140.615   4
   6 -12   5 35.2683 86.9318   5
   6 -12   5 45.5383 84.3611   8
   6  12   6 1475.09 248.708   4
   6 -12   6 1322.50 221.496   5
   6 -12   6 1349.87 217.955   8
   6  12   7 445.397 183.657   4
  -6 -12  -7 152.460 99.9235   6
   6 -12   7 20.2060 96.6924   5
   6 -12   7 348.106 128.044   8
   6  12   8 954.203 226.889   4
  -6 -12  -8 589.542 146.153   6
   6 -12   8 425.702 146.086   5
   6 -12   8 1046.41 213.020   8
   6  12   9 350.941 159.205   4
  -6 -12  -9 256.460 123.861   6
   6 -12   9 265.901 126.033   8
   6  12  10 713.975 216.344   4
  -6 -12 -10 770.136 177.114   6
  -6  13  10 263.664 150.760   3
   6  13  -9 47.0519 97.6623   4
  -6 -13   9 237.390 103.472   5
   6  13  -8 228.788 169.667   2
   6  13  -8-91.7587 141.105   4
  -6  13   8-111.768 125.709   1
  -6 -13   8-94.2920 92.9110   5
  -6  13   7 412.184 185.758   1
   6  13  -7-4.65508 114.959   4
  -6 -13   7 132.968 103.865   5
   6  13  -7 170.843 138.874   2
  -6  13   6 284.129 176.865   1
   6  13  -6 38.1560 113.824   2
   6  13  -6 32.6156 112.850   4
  -6 -13   6 4.32029 89.8232   5
   6  13  -5 118.251 125.313   2
   6  13  -5 51.0444 111.596   4
  -6  13   5 371.147 169.628   1
   6  13  -4 34.0587 91.2669   2
   6  13  -4 278.523 160.815   4
  -6  13   4 352.952 170.905   1
   6  13  -3-25.6080 89.8601   2
   6  13  -3 50.7031 108.366   4
  -6  13   3-63.7413 148.572   1
   6 -13  -3-124.873 85.5793   5
   6  13  -2 167.857 112.684   2
   6  13  -2 403.827 163.249   4
  -6  13   2 95.8180 117.773   1
   6 -13  -2 136.460 97.6116   5
  -6  13   1 1461.96 234.061   1
   6  13  -1 1584.78 247.123   4
   6 -13  -1 1239.36 194.543   5
   6  13   0 251.671 163.874   4
   6 -13   0 65.5407 79.8198   5
  -6  13   0 104.920 138.468   1
[truncated: 245,794 more chars]
