# Supplementary material for: Synthesis and crystal structure of a 6-chloro­nicotinate salt of a one-dimensional cationic nickel(II) coordination polymer with 4,4′-bi­pyridine
Source: Acta Crystallogr E Crystallogr Commun. 2020 Apr 2;76(Pt 5):599–604. doi: 10.1107/S2056989020004193 (PMC7199272; doi:10.1107/S2056989020004193)
Supplement: Supplementary file 2 [file e-76-00599-Isup2.hkl]

data_I                                                                          
_shelx_title ' shelxt_a.res in P2(1)/n'                                         
_shelx_refln_list_code          4                                               
_shelx_F_calc_maximum      310.63                                               
_exptl_crystal_F_000       696.00                                               
_reflns_d_resolution_high  0.8410                                               
                                                                                
loop_                                                                           
 _space_group_symop_operation_xyz                                               
 'x, y, z'                                                                      
 '-x+1/2, y+1/2, -z+1/2'                                                        
 '-x, -y, -z'                                                                   
 'x-1/2, -y-1/2, z-1/2'                                                         
                                                                                
_cell_length_a    10.7997                                                       
_cell_length_b    11.2319                                                       
_cell_length_c    12.0225                                                       
_cell_angle_alpha  90.000                                                       
_cell_angle_beta   95.184                                                       
_cell_angle_gamma  90.000                                                       
                                                                                
_shelx_F_squared_multiplier     1.000                                           
                                                                                
loop_                                                                           
 _refln_index_h                                                                 
 _refln_index_k                                                                 
 _refln_index_l                                                                 
 _refln_F_squared_calc                                                          
 _refln_F_squared_meas                                                          
 _refln_F_squared_sigma                                                         
 _refln_observed_status                                                         
   4   0   0        878.96        861.53        12.18 o                         
   6   0   0      32467.94      32812.22       105.66 o                         
   8   0   0       3237.39       3127.67        51.39 o                         
  10   0   0         12.28         10.46         7.44 o                         
  12   0   0        719.99        623.80        29.05 o                         
   2   1   0        117.91        137.77         3.67 o                         
   3   1   0      16552.39      16608.32        39.20 o                         
   4   1   0        151.14        192.29         4.50 o                         
   5   1   0         19.96         17.75         2.61 o                         
   6   1   0        312.69        320.51         7.79 o                         
   7   1   0       3183.42       3256.39        25.78 o                         
   8   1   0         24.72         22.38         3.78 o                         
   9   1   0         43.39         27.86         4.76 o                         
  10   1   0         32.80         25.20         5.54 o                         
  11   1   0          9.32          4.32         7.22 o                         
  12   1   0         40.91         46.23        10.34 o                         
   2   2   0       3607.54       3850.04        15.58 o                         
   3   2   0         82.94         84.20         2.01 o                         
   4   2   0        594.56        638.84         7.36 o                         
   5   2   0        537.16        546.69         8.94 o                         
   6   2   0       1158.90       1130.25        14.05 o                         
   7   2   0          6.04         -1.78         3.56 o                         
   8   2   0        536.35        543.21        11.66 o                         
   9   2   0          8.28          1.60         3.61 o                         
  10   2   0         12.48         12.00         6.47 o                         
  11   2   0          1.71          4.23         7.43 o                         
  12   2   0         26.17         31.35         7.61 o                         
   1   3   0       4354.98       4502.08        24.60 o                         
   2   3   0        811.75        796.81         5.88 o                         
   3   3   0       1315.54       1369.38         9.93 o                         
   4   3   0        280.07        296.09         4.79 o                         
   5   3   0       1298.67       1249.03        13.25 o                         
   6   3   0        472.43        459.42         9.91 o                         
   7   3   0        378.30        381.82        10.01 o                         
   8   3   0         66.23         65.79         5.25 o                         
   9   3   0        420.09        421.56        15.02 o                         
  10   3   0          0.17          5.55         6.48 o                         
  11   3   0          7.23          9.92         8.24 o                         
  12   3   0         27.74         37.41        10.52 o                         
   0   4   0      13012.99      12638.18        96.44 o                         
   1   4   0        634.63        700.92         6.53 o                         
   2   4   0       1252.03       1209.04         8.56 o                         
   3   4   0        107.65        102.31         3.40 o                         
   4   4   0        253.72        218.67         4.68 o                         
   5   4   0        256.33        223.14         4.67 o                         
   6   4   0       1089.03       1072.36        22.24 o                         
   7   4   0        101.14         95.82         6.78 o                         
   8   4   0       1026.25       1008.88        19.43 o                         
   9   4   0          1.10          0.87         6.73 o                         
  10   4   0        104.77        102.46        10.26 o                         
  11   4   0          0.04         -3.69         7.38 o                         
  12   4   0          7.92          5.54        13.10 o                         
   1   5   0      13030.50      13983.56        84.97 o                         
   2   5   0       1191.71       1336.54        10.88 o                         
   3   5   0        864.19        976.44         9.92 o                         
   4   5   0         84.79         88.59         3.57 o                         
   5   5   0        312.53        298.78         6.22 o                         
   6   5   0         81.18         85.74         3.65 o                         
   7   5   0       5729.72       5614.50        48.75 o                         
   8   5   0        292.93        303.26         8.83 o                         
   9   5   0        281.27        308.39        20.09 o                         
  10   5   0          2.17         11.89         9.42 o                         
  11   5   0         41.85         55.26        11.45 o                         
   0   6   0       5381.24       5410.42        62.37 o                         
   1   6   0        827.11        881.04        10.67 o                         
   2   6   0         91.42         77.18         3.15 o                         
   3   6   0          2.41          1.25         1.29 o                         
   4   6   0          4.50          2.30         2.32 o                         
   5   6   0        720.15        755.81        10.55 o                         
   6   6   0        675.94        649.82        10.23 o                         
   7   6   0         12.61         15.82         3.39 o                         
   8   6   0        526.28        496.90        19.35 o                         
   9   6   0          4.51         23.13        10.89 o                         
  10   6   0         12.77         19.64         8.27 o                         
  11   6   0         30.06         28.60         7.65 o                         
   1   7   0        527.16        507.54         9.75 o                         
   2   7   0        147.67        155.44         4.72 o                         
   3   7   0        439.15        414.04         6.54 o                         
   4   7   0          0.83          3.51         2.22 o                         
   5   7   0        354.68        356.53         7.74 o                         
   6   7   0          4.85          2.66         4.14 o                         
   7   7   0         44.58         37.13         3.70 o                         
   8   7   0         21.60         18.29         4.60 o                         
   9   7   0        358.30        364.30        14.14 o                         
  10   7   0          9.42         13.98         6.06 o                         
   0   8   0        761.28        726.98        16.18 o                         
   1   8   0        835.42        816.74        15.59 o                         
   2   8   0       3102.55       3080.77        23.40 o                         
   3   8   0          9.06          9.97         1.96 o                         
   4   8   0        219.11        219.90         6.79 o                         
   5   8   0        241.73        246.84         6.88 o                         
   6   8   0        509.77        515.62         9.96 o                         
   7   8   0        108.75        104.18         6.61 o                         
   8   8   0        758.13        757.12        19.64 o                         
   9   8   0         18.57         35.30         5.65 o                         
  10   8   0         65.11         60.31         7.10 o                         
   1   9   0       1019.70        979.44        18.22 o                         
   2   9   0        483.83        480.17        11.96 o                         
   3   9   0        604.25        602.87         9.50 o                         
   4   9   0        166.74        163.58         6.93 o                         
   5   9   0         22.72         25.11         3.10 o                         
   6   9   0         71.94         67.24         4.19 o                         
   7   9   0        510.10        529.87        14.23 o                         
   8   9   0        149.71        141.00         9.45 o                         
   9   9   0        347.59        340.43        14.47 o                         
   0  10   0        883.75        973.36        29.19 o                         
   1  10   0        146.89        139.05         6.61 o                         
   2  10   0          8.31         12.81         4.39 o                         
   3  10   0          1.28          3.83         2.71 o                         
   4  10   0         24.41         30.61         3.87 o                         
   5  10   0         12.25         14.30         4.65 o                         
   6  10   0         27.96         33.22         4.50 o                         
   7  10   0          0.76          7.65         3.66 o                         
   8  10   0        244.36        231.31        12.00 o                         
   1  11   0       1495.81       1401.73        20.97 o                         
   2  11   0         34.52         40.90         3.94 o                         
   3  11   0        861.51        792.10        19.09 o                         
   4  11   0          0.08          3.14         3.35 o                         
   5  11   0        432.80        418.72        12.85 o                         
   6  11   0         10.00         17.54         6.49 o                         
   7  11   0        653.96        649.40        19.65 o                         
   0  12   0         90.95         94.63        10.52 o                         
   1  12   0          5.87         14.22         4.20 o                         
   2  12   0        778.12        715.51        17.07 o                         
   3  12   0          0.63          1.74         3.98 o                         
   4  12   0        290.63        274.06        15.29 o                         
   5  12   0          0.39         -0.99         4.67 o                         
   1  13   0        415.72        438.92        16.73 o                         
   2  13   0          1.15          1.47         4.73 o                         
 -11   0   1        754.02        784.66        23.78 o                         
  -9   0   1       2054.05       2043.42        33.32 o                         
  -7   0   1        773.76        775.94        18.05 o                         
  -5   0   1       8636.36       8569.88       122.31 o                         
  -3   0   1      43660.05      44259.26       211.19 o                         
   3   0   1      96488.34      95440.09       494.61 o                         
   5   0   1        377.65        460.82        16.83 o                         
   7   0   1       2624.48       2632.67        43.22 o                         
   9   0   1       5910.45       5679.83        72.57 o                         
  11   0   1         65.59         53.70        14.26 o                         
 -12   1   1         10.55         18.25         4.78 o                         
 -11   1   1         16.27         12.01         3.93 o                         
 -10   1   1        127.34        125.65         7.01 o                         
  -9   1   1        190.08        188.30         7.80 o                         
  -8   1   1        296.69        288.75         8.79 o                         
  -7   1   1        315.91        328.89         8.54 o                         
  -6   1   1         16.43         11.25         4.04 o                         
  -5   1   1        218.01        239.55         5.70 o                         
  -4   1   1       2668.35       2700.90        15.89 o                         
  -3   1   1       2137.41       2128.69         8.23 o                         
  -2   1   1         84.58         80.16         1.38 o                         
   2   1   1       8153.24       8475.48        68.23 o                         
   3   1   1         97.67         95.28         3.27 o                         
   4   1   1        360.11        349.31         8.22 o                         
   5   1   1        329.40        346.49         8.28 o                         
   6   1   1         20.66          6.31         5.27 o                         
   7   1   1          3.00          1.86         4.89 o                         
   8   1   1       1357.76       1352.24        23.85 o                         
   9   1   1         48.35         36.09         6.39 o                         
  10   1   1        194.37        186.89        11.53 o                         
  11   1   1         33.85         32.54         9.29 o                         
  12   1   1         53.38         24.46         8.78 o                         
 -12   2   1          7.35         11.57         4.95 o                         
 -11   2   1         31.72         24.80         4.53 o                         
 -10   2   1          5.05          2.96         3.86 o                         
  -9   2   1        516.49        519.72        12.13 o                         
  -8   2   1         14.42         12.32         3.59 o                         
  -7   2   1       1006.81        986.42        14.23 o                         
  -6   2   1        204.15        207.81         5.94 o                         
  -5   2   1         12.75         17.88         3.23 o                         
  -4   2   1        290.68        304.41         4.88 o                         
  -3   2   1         16.33         17.48         1.34 o                         
  -2   2   1        650.89        706.44         5.10 o                         
  -1   2   1        431.32        433.27         4.86 o                         
   1   2   1       2040.90       2174.87         9.85 o                         
   2   2   1        288.89        318.60         4.01 o                         
   3   2   1       7646.17       7606.60        77.05 o                         
   4   2   1        186.47        218.61         6.78 o                         
   5   2   1        719.03        660.61        13.38 o                         
   6   2   1         10.65          4.54         4.31 o                         
   7   2   1        169.38        180.64         8.80 o                         
   8   2   1         22.99         18.08         8.52 o                         
   9   2   1         60.37         60.97         9.64 o                         
  10   2   1         11.74          5.56         5.77 o                         
  11   2   1          1.84         -3.41         6.83 o                         
  12   2   1          3.42          6.13         7.40 o                         
 -12   3   1          8.83          9.94         7.99 o                         
 -11   3   1          0.11         -1.63         3.99 o                         
 -10   3   1         32.57         31.03         5.26 o                         
  -9   3   1         85.93         86.65         8.10 o                         
  -8   3   1        470.20        452.53        11.72 o                         
  -7   3   1        226.79        224.82         8.08 o                         
  -6   3   1       1254.85       1205.68        14.61 o                         
  -5   3   1        460.12        469.82         8.79 o                         
  -4   3   1        853.89        869.60         7.30 o                         
  -3   3   1        852.07        846.10         6.99 o                         
  -2   3   1       9879.18       9937.15        46.38 o                         
  -1   3   1        344.37        353.46         3.39 o                         
   0   3   1       4013.79       3924.62        13.28 o                         
   1   3   1       2278.87       2363.52        11.61 o                         
   2   3   1       1208.67       1262.38         7.43 o                         
   3   3   1         45.29         42.45         2.26 o                         
   4   3   1       1198.45       1162.07        15.55 o                         
   5   3   1        193.28        201.85        11.75 o                         
   6   3   1       1106.17       1058.05        21.56 o                         
   7   3   1         69.38         61.85        15.05 o                         
   8   3   1       1208.87       1252.50        27.24 o                         
   9   3   1         13.50         19.79        10.53 o                         
  10   3   1         12.23         15.51         6.30 o                         
  11   3   1         20.81         31.30        18.68 o                         
  12   3   1         58.09         60.45         9.90 o                         
 -12   4   1          7.27          6.87         6.71 o                         
 -11   4   1         74.35         85.82         7.50 o                         
 -10   4   1         70.66         61.47         5.64 o                         
  -9   4   1         82.63         95.86         9.88 o                         
  -8   4   1         10.17          8.97         2.95 o                         
  -7   4   1       1404.92       1376.58        18.51 o                         
  -6   4   1          3.06          1.31         2.51 o                         
  -5   4   1       1217.04       1136.50        11.59 o                         
  -4   4   1        212.52        219.18         4.14 o                         
  -3   4   1         11.25         18.60         1.31 o                         
  -2   4   1       1607.34       1641.88        12.12 o                         
  -1   4   1       3308.07       3335.52        16.35 o                         
   0   4   1        330.03        334.36         3.75 o                         
   1   4   1       3531.13       3595.53        15.31 o                         
   2   4   1          7.55         13.59         1.58 o                         
   3   4   1         52.49         42.67         2.57 o                         
   4   4   1        590.82        550.64         8.34 o                         
   5   4   1         36.84         33.69         3.85 o                         
   6   4   1         64.54         70.10         7.54 o                         
   7   4   1       1413.87       1402.75        34.73 o                         
   8   4   1        105.99        125.55        13.41 o                         
   9   4   1        140.51        165.40        15.39 o                         
  10   4   1          2.37         11.79         8.80 o                         
  11   4   1          6.89         53.98        13.03 o                         
  12   4   1         11.12         -0.45         8.55 o                         
 -11   5   1         56.81         51.71        12.23 o                         
 -10   5   1        373.09        375.26        15.04 o                         
  -9   5   1        122.29        131.62         8.81 o                         
  -8   5   1        484.01        468.01        19.54 o                         
  -7   5   1        131.21        124.70         4.02 o                         
  -6   5   1       1081.66       1101.07        11.15 o                         
  -5   5   1        505.80        551.01         7.69 o                         
  -4   5   1       8988.07       9034.73        63.21 o                         
  -3   5   1       1145.30       1185.77         9.98 o                         
  -2   5   1        109.70        127.28         3.57 o                         
  -1   5   1        755.94        821.77         8.16 o                         
   0   5   1      12603.49      13111.51        76.45 o                         
   1   5   1        504.47        567.29         7.14 o                         
   2   5   1       9350.45       9855.16        73.50 o                         
   3   5   1         60.52         61.02         3.44 o                         
   4   5   1       1397.82       1378.56        15.43 o                         
   5   5   1        281.71        281.62         7.69 o                         
   6   5   1       2413.91       2399.82        45.28 o                         
   7   5   1        135.10        152.79         7.76 o                         
   8   5   1       1231.77       1148.46        25.83 o                         
   9   5   1         38.41         41.66         5.40 o                         
  10   5   1        596.88        606.86        22.48 o                         
  11   5   1         38.34         37.51         8.19 o                         
 -11   6   1         86.51         91.86        10.35 o                         
 -10   6   1          0.29          2.32         3.73 o                         
  -9   6   1        133.57        135.33         8.48 o                         
  -8   6   1         12.72         10.68         2.92 o                         
  -7   6   1        369.27        376.20         6.39 o                         
  -6   6   1         99.90         95.32         4.05 o                         
  -5   6   1        531.28        531.49         8.17 o                         
  -4   6   1        162.04        167.91         4.33 o                         
  -3   6   1         88.01         75.32         3.03 o                         
  -2   6   1        316.38        329.39         7.31 o                         
  -1   6   1       1327.01       1189.80        12.62 o                         
   0   6   1        742.96        747.81         8.38 o                         
   1   6   1       1210.12       1199.78        12.46 o                         
   2   6   1        386.31        410.91         6.75 o                         
   3   6   1        207.14        206.57         5.56 o                         
   4   6   1        412.24        426.42         8.33 o                         
   5   6   1          3.75          1.82         2.76 o                         
   6   6   1        108.14        103.21         6.19 o                         
   7   6   1        749.98        755.86        16.01 o                         
   8   6   1         95.03         91.67         6.62 o                         
   9   6   1        101.70        104.54        10.25 o                         
  10   6   1         71.08         60.54         9.29 o                         
  11   6   1          0.70          7.56         7.23 o                         
 -10   7   1         53.78         66.95         8.96 o                         
  -9   7   1         36.43         32.81         5.30 o                         
  -8   7   1        618.70        603.40        16.41 o                         
  -7   7   1         13.58         11.10         2.89 o                         
  -6   7   1       1221.74       1202.16        16.76 o                         
  -5   7   1          0.50          3.01         2.65 o                         
  -4   7   1        279.29        287.72         6.81 o                         
  -3   7   1         55.02         52.58         4.23 o                         
  -2   7   1       1805.54       1808.16        21.26 o                         
  -1   7   1        130.42        131.74         6.12 o                         
   0   7   1       3062.81       2950.68        28.11 o                         
   1   7   1          2.59          5.57         2.15 o                         
   2   7   1         29.32         27.64         2.52 o                         
   3   7   1         32.36         30.39         3.48 o                         
   4   7   1          8.71         12.98         2.95 o                         
   5   7   1          8.74          9.92         2.65 o                         
   6   7   1       1059.32       1037.02        20.29 o                         
   7   7   1          3.52          0.25         2.77 o                         
   8   7   1        478.72        453.56        18.31 o                         
   9   7   1          2.60          8.00         5.79 o                         
  10   7   1          5.29         -1.08         6.32 o                         
 -10   8   1         20.41         28.22         6.84 o                         
  -9   8   1         94.38         96.19         7.73 o                         
  -8   8   1          6.57          6.89         3.41 o                         
  -7   8   1        320.21        311.31         9.47 o                         
  -6   8   1         52.00         49.75         4.29 o                         
  -5   8   1        415.99        449.06        10.24 o                         
  -4   8   1         29.33         31.51         3.41 o                         
  -3   8   1        347.49        348.80         9.72 o                         
  -2   8   1        755.52        743.59        17.80 o                         
  -1   8   1       1703.26       1686.69        17.09 o                         
   0   8   1        116.43        116.54         6.33 o                         
   1   8   1       3924.87       3863.01        30.39 o                         
   2   8   1        293.36        288.28         6.48 o                         
   3   8   1          3.68          3.53         2.20 o                         
   4   8   1        886.79        896.25        13.14 o                         
   5   8   1       1625.77       1647.04        19.27 o                         
   6   8   1         18.86         17.82         3.49 o                         
   7   8   1        748.38        742.07        15.49 o                         
   8   8   1        113.08        123.54         8.80 o                         
   9   8   1         91.34         99.47         8.68 o                         
  10   8   1         36.54         30.76         5.79 o                         
  -9   9   1         92.25         82.74         7.62 o                         
  -8   9   1         71.21         66.98         5.95 o                         
  -7   9   1         90.21         92.76         5.69 o                         
  -6   9   1       1061.50       1046.17        16.80 o                         
  -5   9   1        347.89        333.10         9.29 o                         
  -4   9   1        313.77        326.81         9.04 o                         
  -3   9   1        496.46        487.72        10.11 o                         
  -2   9   1         25.15         21.89         3.85 o                         
  -1   9   1          1.08         -0.51         2.45 o                         
   0   9   1       2665.95       2612.75        29.23 o                         
   1   9   1        919.37        947.22        18.14 o                         
   2   9   1        358.05        356.90         7.50 o                         
   3   9   1        144.99        131.41         6.47 o                         
   4   9   1          6.08          6.99         2.98 o                         
   5   9   1        170.27        170.60         6.95 o                         
   6   9   1        847.12        836.58        14.88 o                         
   7   9   1        115.63        109.05         7.01 o                         
   8   9   1        180.34        200.06        11.22 o                         
   9   9   1          0.01          8.49         4.44 o                         
  -8  10   1          0.34          2.56         5.07 o                         
  -7  10   1        226.43        229.60        10.09 o                         
  -6  10   1          9.03         13.14         4.04 o                         
  -5  10   1        321.93        333.45         9.59 o                         
  -4  10   1        102.74        113.20         5.86 o                         
  -3  10   1         14.82          9.79         3.19 o                         
  -2  10   1          0.30         -0.49         2.55 o                         
  -1  10   1        582.96        632.96        13.10 o                         
   0  10   1         63.91         64.08         4.94 o                         
   1  10   1        415.38        459.95        15.32 o                         
   2  10   1        167.53        177.57         5.86 o                         
   3  10   1         74.51         85.16         5.73 o                         
   4  10   1         29.92         26.51         3.87 o                         
   5  10   1          2.48          5.99         2.81 o                         
   6  10   1          1.66          7.34         3.67 o                         
   7  10   1        430.37        429.74        13.45 o                         
   8  10   1          2.20          8.35         4.35 o                         
  -7  11   1          4.80          4.66         4.91 o                         
  -6  11   1        434.21        436.01        16.00 o                         
  -5  11   1         14.58         13.93         5.16 o                         
  -4  11   1        526.28        508.12        19.72 o                         
  -3  11   1         18.90         28.65         3.60 o                         
  -2  11   1        812.74        755.78        14.04 o                         
  -1  11   1          0.86          5.39         3.43 o                         
   0  11   1       1944.10       1819.04        24.21 o                         
   1  11   1          0.63          5.65         3.60 o                         
   2  11   1        656.91        622.48        16.81 o                         
   3  11   1          9.11          8.41         4.37 o                         
   4  11   1        298.73        286.23        12.38 o                         
   5  11   1          2.78         10.52         3.50 o                         
   6  11   1        872.74        869.28        18.99 o                         
   7  11   1          0.04         -2.04         4.08 o                         
  -5  12   1        122.47        110.21        10.59 o                         
  -4  12   1          6.11          6.14         5.28 o                         
  -3  12   1         95.43        106.16         8.56 o                         
  -2  12   1          9.00          7.46         5.03 o                         
  -1  12   1       1275.80       1223.80        29.50 o                         
   0  12   1          3.05          3.18         3.85 o                         
   1  12   1        877.63        857.85        16.48 o                         
   2  12   1          9.32          4.69         5.59 o                         
   3  12   1          2.48          1.99         3.94 o                         
   4  12   1         36.96         31.79         6.35 o                         
   5  12   1        651.76        609.66        19.14 o                         
  -2  13   1        364.69        387.79        15.93 o                         
  -1  13   1         33.15         42.24         7.12 o                         
   0  13   1        237.10        225.01        11.99 o                         
   1  13   1         18.42          8.25         7.28 o                         
   2  13   1         98.40         99.47         9.48 o                         
 -12   0   2        161.51        153.51        11.74 o                         
 -10   0   2         97.88         99.66        13.63 o                         
  -8   0   2       1784.45       1840.77        29.23 o                         
  -6   0   2        524.34        606.52        10.69 o                         
  -4   0   2        394.31        381.27         6.99 o                         
  -2   0   2      16736.50      16920.73       156.49 o                         
   2   0   2       1144.24       1167.02        13.28 o                         
   4   0   2       4456.98       4547.73       116.03 o                         
   6   0   2      23804.39      24420.58       383.87 o                         
   8   0   2         28.92         13.51         7.67 o                         
  10   0   2        636.50        579.11        29.68 o                         
  12   0   2       1161.29       1068.92        39.19 o                         
 -12   1   2          0.80         -1.34         4.25 o                         
 -11   1   2        187.88        177.69         8.35 o                         
 -10   1   2         56.81         62.93         5.24 o                         
  -9   1   2        560.44        573.56        12.66 o                         
  -8   1   2        108.83        124.42         5.16 o                         
  -7   1   2        661.30        656.69        10.97 o                         
  -6   1   2        358.54        370.28         6.13 o                         
  -5   1   2       1619.07       1547.67        17.28 o                         
  -4   1   2       3340.24       3306.01        16.30 o                         
  -3   1   2       1805.99       1805.94         7.43 o                         
  -2   1   2        795.32        805.19         6.61 o                         
   1   1   2         26.69         29.77         2.08 o                         
   2   1   2       5522.84       5835.21        34.50 o                         
   3   1   2          6.74          2.34         5.38 o                         
   4   1   2         30.97         42.59         3.21 o                         
   5   1   2       2091.67       2036.21        23.74 o                         
   6   1   2         49.75         49.25         6.65 o                         
   7   1   2        171.34        156.72         8.89 o                         
   8   1   2        212.79        194.48        10.36 o                         
   9   1   2         17.72          7.15         5.64 o                         
  10   1   2          0.06         -2.21         8.23 o                         
  11   1   2         87.44         82.34         8.35 o                         
  12   1   2          4.62         -3.74         7.48 o                         
 -12   2   2        103.93        106.99         7.96 o                         
 -11   2   2          0.05          0.84         4.97 o                         
 -10   2   2        236.07        238.42         8.91 o                         
  -9   2   2         40.94         41.72         5.33 o                         
  -8   2   2          2.86          6.57         3.35 o                         
  -7   2   2         67.14         63.29         4.36 o                         
  -6   2   2       1405.84       1322.38        13.13 o                         
  -5   2   2        117.69        114.96         3.00 o                         
  -4   2   2        560.22        535.30         5.63 o                         
  -3   2   2         80.38         83.29         1.88 o                         
  -2   2   2          8.78         12.43         0.96 o                         
  -1   2   2          1.15          1.27         1.01 o                         
   0   2   2       2569.55       2474.06        16.11 o                         
   1   2   2       2583.29       2709.58        14.10 o                         
   2   2   2        573.92        542.56         6.22 o                         
   3   2   2        123.82        135.73         3.82 o                         
   4   2   2       1065.77       1046.69        13.67 o                         
   5   2   2          0.33          0.54         2.87 o                         
   6   2   2         41.90         36.35         6.40 o                         
   7   2   2         82.82         72.19        11.36 o                         
   8   2   2       1102.45       1097.08        22.37 o                         
   9   2   2          0.08         -2.90         5.80 o                         
  10   2   2         13.29          6.19         6.81 o                         
  11   2   2          1.62          1.01         7.71 o                         
  12   2   2         32.10         27.64         7.30 o                         
 -12   3   2          0.41          2.57         4.39 o                         
 -11   3   2        157.23        159.88         8.99 o                         
 -10   3   2         50.80         50.07         5.36 o                         
  -9   3   2         22.53         27.13         7.43 o                         
  -8   3   2         11.13          8.10         2.24 o                         
  -7   3   2        452.25        397.11        10.71 o                         
  -6   3   2        282.99        274.56         6.97 o                         
  -5   3   2       1436.75       1338.54        10.91 o                         
  -4   3   2        446.91        440.24         5.46 o                         
  -3   3   2       1927.96       1941.56         9.95 o                         
  -2   3   2         84.63         83.14         2.05 o                         
  -1   3   2        374.47        374.05         4.96 o                         
   0   3   2       3061.20       3197.86        11.29 o                         
   1   3   2      11419.95      11606.56        61.68 o                         
   2   3   2        122.66        121.62         2.89 o                         
   3   3   2         83.05         92.69         2.84 o                         
   4   3   2          0.57          3.72         1.62 o                         
   5   3   2        190.63        194.92         9.66 o                         
   6   3   2        116.66        132.78        12.61 o                         
   7   3   2       1050.71       1037.44        30.09 o                         
   8   3   2          1.40          2.43        12.09 o                         
   9   3   2         52.48         50.10         8.22 o                         
  10   3   2          4.70          3.20         7.02 o                         
  11   3   2         29.24         43.73         9.63 o                         
  12   3   2          1.57         -4.97         9.95 o                         
 -12   4   2         32.68         35.28         7.58 o                         
 -11   4   2         42.64         42.95         7.30 o                         
 -10   4   2        420.63        428.83        13.06 o                         
  -9   4   2         33.78         39.91         4.10 o                         
  -8   4   2        185.24        188.13         6.37 o                         
  -7   4   2        252.61        241.81         7.39 o                         
  -6   4   2          2.75         -0.45         2.91 o                         
  -5   4   2        692.17        716.13         8.98 o                         
  -4   4   2       2489.80       2570.55        24.92 o                         
  -3   4   2         38.36         31.71         1.58 o                         
  -2   4   2       2457.52       2442.69        16.80 o                         
  -1   4   2          4.22          5.37         0.85 o                         
   0   4   2        153.63        125.29         3.10 o                         
   1   4   2        161.23        191.98         4.07 o                         
   2   4   2       1619.01       1574.01        15.41 o                         
   3   4   2       1090.98       1065.16        13.14 o                         
   4   4   2       1623.24       1596.40        19.37 o                         
   5   4   2          0.01          3.23         3.33 o                         
   6   4   2        877.88        917.65        21.38 o                         
   7   4   2          0.41         21.42         6.60 o                         
   8   4   2        239.60        224.96        20.02 o                         
   9   4   2         38.48         40.18        10.10 o                         
  10   4   2        193.55        205.01        17.74 o                         
  11   4   2          0.85         11.06        10.14 o                         
 -11   5   2        121.57        136.02        16.98 o                         
 -10   5   2          1.07          1.86         5.51 o                         
  -9   5   2        877.54        893.34        14.93 o                         
  -8   5   2        125.15        120.75         5.84 o                         
  -7   5   2        708.73        695.53        13.00 o                         
  -6   5   2        276.99        282.46         7.23 o                         
  -5   5   2        840.65        821.53        10.07 o                         
  -4   5   2          1.46          1.53         1.58 o                         
  -3   5   2       2678.20       2702.68        13.90 o                         
  -2   5   2       3040.13       3345.89        22.18 o                         
  -1   5   2      14441.15      14755.93        60.73 o                         
   0   5   2        615.88        696.36         7.80 o                         
   1   5   2         25.15         35.50         1.93 o                         
   2   5   2          0.19          3.85         2.63 o                         
   3   5   2       4756.87       4797.43        50.36 o                         
   4   5   2       1452.71       1442.82        18.48 o                         
   5   5   2       3195.52       3240.30        30.47 o                         
   6   5   2          8.76         14.02         4.00 o                         
   7   5   2        714.94        704.49        16.19 o                         
   8   5   2         65.85         70.34         6.39 o                         
   9   5   2        515.10        454.34        14.64 o                         
  10   5   2         59.25         73.75         9.81 o                         
  11   5   2        119.61        122.93        12.19 o                         
 -11   6   2          8.12         20.35         6.26 o                         
 -10   6   2         77.10         78.68         8.01 o                         
  -9   6   2          9.00          7.97         2.55 o                         
  -8   6   2        430.04        418.24         9.38 o                         
  -7   6   2        194.61        188.52         6.65 o                         
  -6   6   2        279.06        259.44        10.07 o                         
  -5   6   2         16.72         12.57         2.27 o                         
  -4   6   2        865.92        768.73         8.20 o                         
  -3   6   2         52.73         49.87         2.36 o                         
  -2   6   2       1852.40       1947.60        12.41 o                         
  -1   6   2        431.36        420.36         5.34 o                         
   0   6   2        525.21        489.12         5.60 o                         
   1   6   2       1035.41       1095.94        12.50 o                         
   2   6   2        826.94        722.71        12.08 o                         
   3   6   2        449.99        459.53        11.21 o                         
   4   6   2        476.51        440.60         9.55 o                         
   5   6   2          4.88         -1.82         3.64 o                         
   6   6   2        578.31        550.49        13.99 o                         
   7   6   2        327.88        313.49        11.30 o                         
   8   6   2         80.88        101.42         7.39 o                         
   9   6   2         85.11         89.43         9.09 o                         
  10   6   2         75.70         96.53        11.08 o                         
  11   6   2         19.49         13.53         6.65 o                         
 -10   7   2          0.11         12.29         5.77 o                         
  -9   7   2        144.16        135.80         7.06 o                         
  -8   7   2          6.34          5.67         2.88 o                         
  -7   7   2        302.46        301.47         8.39 o                         
  -6   7   2         79.27         70.69         6.65 o                         
  -5   7   2       1332.25       1310.46        13.48 o                         
  -4   7   2        117.83        116.78         3.72 o                         
  -3   7   2       1823.94       1804.99        15.52 o                         
  -2   7   2         65.54         61.63         2.47 o                         
  -1   7   2          3.05          6.56         1.78 o                         
   0   7   2          0.58         -0.41         1.82 o                         
   1   7   2       3371.94       3336.55        39.63 o                         
   2   7   2         54.34         50.77         3.96 o                         
   3   7   2        616.97        616.57        12.45 o                         
   4   7   2        104.77        104.91         8.17 o                         
   5   7   2        226.15        206.32         7.48 o                         
   6   7   2          2.36          3.94         3.28 o                         
   7   7   2        354.34        329.72        11.87 o                         
   8   7   2          0.85          0.07         3.53 o                         
   9   7   2        193.98        204.12        13.89 o                         
  10   7   2          1.00         -0.04         5.68 o                         
 -10   8   2         18.76         41.69        11.56 o                         
  -9   8   2          2.03         -1.08         3.92 o                         
  -8   8   2          8.32          3.13         3.46 o                         
  -7   8   2         43.67         43.48         4.24 o                         
  -6   8   2        302.89        285.65         8.67 o                         
  -5   8   2         33.86         39.46         3.65 o                         
  -4   8   2        120.85        116.96         4.50 o                         
  -3   8   2        134.37        122.60         4.96 o                         
  -2   8   2        422.33        406.00         7.69 o                         
  -1   8   2          3.23          4.58         2.70 o                         
   0   8   2        933.48        959.00        15.06 o                         
   1   8   2         49.89         52.05         4.30 o                         
   2   8   2        290.82        292.38        11.46 o                         
   3   8   2        254.25        273.62         9.02 o                         
   4   8   2        753.99        800.78        13.35 o                         
   5   8   2         62.85         64.09         4.99 o                         
   6   8   2         77.21         83.09         5.88 o                         
   7   8   2        154.05        158.19         8.85 o                         
   8   8   2        498.09        491.51        20.11 o                         
   9   8   2         34.96         41.83         7.86 o                         
  -9   9   2        407.31        417.26        19.26 o                         
  -8   9   2          6.51          3.30         3.31 o                         
  -7   9   2        144.58        151.13         7.09 o                         
  -6   9   2        293.85        284.79         8.96 o                         
  -5   9   2         30.65         40.05         4.12 o                         
  -4   9   2        107.16        111.85         5.52 o                         
  -3   9   2       1875.57       1829.04        19.48 o                         
  -2   9   2         80.26         75.15         4.42 o                         
  -1   9   2        852.55        865.44        12.89 o                         
   0   9   2        745.53        753.63         9.89 o                         
   1   9   2         11.94          9.33         3.38 o                         
   2   9   2         25.35         24.70         3.97 o                         
   3   9   2       1563.61       1591.53        21.99 o                         
   4   9   2         90.65         92.43         5.22 o                         
   5   9   2        411.94        416.22        10.58 o                         
   6   9   2        187.71        178.04         7.35 o                         
   7   9   2        124.54        141.99         9.53 o                         
   8   9   2          6.66         17.69         5.40 o                         
   9   9   2        305.71        305.08        14.65 o                         
  -8  10   2        389.14        384.60        13.34 o                         
  -7  10   2          5.70          4.44         3.82 o                         
  -6  10   2          3.19          7.70         4.20 o                         
  -5  10   2          5.01         -1.04         4.09 o                         
  -4  10   2        712.32        754.84        13.88 o                         
  -3  10   2         21.71         22.27         3.47 o                         
  -2  10   2       1108.81       1100.32        15.99 o                         
  -1  10   2         30.58         27.69         3.71 o                         
   0  10   2          7.44          6.99         3.65 o                         
   1  10   2         73.61         65.07         5.03 o                         
   2  10   2        381.07        396.61        11.55 o                         
   3  10   2         59.66         55.03         5.09 o                         
   4  10   2        224.83        245.05         8.39 o                         
   5  10   2         94.65         88.70         5.47 o                         
   6  10   2         86.40         95.58         8.91 o                         
   7  10   2         58.79         63.92         8.93 o                         
   8  10   2         18.66         25.37         5.53 o                         
  -7  11   2        203.47        197.77        11.57 o                         
  -6  11   2          0.07          4.50         5.96 o                         
  -5  11   2        608.69        619.30        17.66 o                         
  -4  11   2         36.68         42.67         5.00 o                         
  -3  11   2        424.83        418.82        15.12 o                         
  -2  11   2          5.65         14.09         4.77 o                         
  -1  11   2        910.10        867.18        18.30 o                         
   0  11   2         77.31         76.47         5.49 o                         
   1  11   2        799.56        785.96        19.69 o                         
   2  11   2         48.08         59.56         5.53 o                         
   3  11   2        851.40        830.31        17.74 o                         
   4  11   2         13.87         16.13         3.30 o                         
   5  11   2        463.50        437.56        13.55 o                         
   6  11   2          7.53         20.25         5.60 o                         
  -5  12   2          9.60          4.22         6.75 o                         
  -4  12   2        477.15        464.45        17.25 o                         
  -3  12   2         11.34          5.98         5.82 o                         
  -2  12   2        253.66        259.86        14.25 o                         
  -1  12   2          3.40          8.55         4.46 o                         
   0  12   2        378.67        361.95        12.45 o                         
   1  12   2          5.58          4.86         3.85 o                         
   2  12   2        700.98        701.88        18.98 o                         
   3  12   2          0.64          2.30         4.02 o                         
   4  12   2        261.70        259.41        12.64 o                         
   5  12   2          3.35         14.87         5.21 o                         
  -2  13   2          5.15          6.11         5.74 o                         
  -1  13   2         71.62         66.94         9.98 o                         
   0  13   2         63.73         62.67         7.74 o                         
   1  13   2        383.22        390.14        14.84 o                         
   2  13   2         41.50         35.45         6.57 o                         
 -11   0   3        116.05        130.08        10.31 o                         
  -9   0   3        145.59        160.44        10.09 o                         
  -7   0   3        400.59        399.97         8.39 o                         
  -5   0   3       7915.88       8087.47        54.13 o                         
  -3   0   3       1649.79       1666.12         9.26 o                         
  -1   0   3       3698.97       3794.90        37.11 o                         
   1   0   3      10660.71      11123.18       116.53 o                         
   3   0   3       9062.90      10104.05       112.01 o                         
   5   0   3       1350.52       1381.77        28.93 o                         
   7   0   3        740.12        777.40        25.83 o                         
   9   0   3       2588.71       2584.05        52.18 o                         
  11   0   3          7.28         23.17         8.41 o                         
 -12   1   3        247.13        240.72        10.05 o                         
 -11   1   3         41.78         42.97         5.16 o                         
 -10   1   3         44.69         57.26         5.10 o                         
  -9   1   3         73.65         71.35         5.28 o                         
  -8   1   3        142.79        142.24         5.49 o                         
  -7   1   3        155.29        170.68         4.48 o                         
  -6   1   3       1302.31       1260.21        10.33 o                         
  -5   1   3        433.22        433.75         5.19 o                         
  -4   1   3        600.45        542.45         4.75 o                         
  -3   1   3        331.50        319.43         3.24 o                         
  -2   1   3        529.21        532.11         5.11 o                         
  -1   1   3       5778.45       5670.60        48.49 o                         
   0   1   3          6.60         11.62         1.19 o                         
   1   1   3       2674.44       2704.49        14.75 o                         
   2   1   3       2984.40       2898.56        17.50 o                         
   3   1   3        787.49        827.55        15.29 o                         
   4   1   3        310.89        279.92         8.83 o                         
   5   1   3       1452.33       1532.60        21.69 o                         
   6   1   3        380.04        342.87        14.69 o                         
   7   1   3        145.69        121.88         7.99 o                         
   8   1   3        442.55        427.86        14.69 o                         
   9   1   3         14.15         10.99         7.73 o                         
  10   1   3         80.87         85.40         8.65 o                         
  11   1   3         66.25         42.54         8.62 o                         
  12   1   3         10.27          1.30         6.84 o                         
 -12   2   3          1.66         -2.07         4.13 o                         
 -11   2   3        561.90        566.48        15.81 o                         
 -10   2   3         44.12         38.57         5.40 o                         
  -9   2   3        341.47        358.36         7.64 o                         
  -8   2   3         15.45         14.06         2.11 o                         
  -7   2   3        700.33        708.10         7.51 o                         
  -6   2   3         24.90         25.66         1.97 o                         
  -5   2   3       1853.87       1815.55        11.06 o                         
  -4   2   3         52.77         67.80         2.03 o                         
  -3   2   3      16422.19      16060.84        87.86 o                         
  -2   2   3         52.84         54.84         1.85 o                         
  -1   2   3       1226.45       1257.16        13.02 o                         
   0   2   3        116.51        131.55         2.41 o                         
   1   2   3        963.07       1031.32         8.87 o                         
   2   2   3        489.55        504.62         8.39 o                         
   3   2   3       7444.03       7300.30        44.87 o                         
   4   2   3         74.58         84.39         6.56 o                         
   5   2   3       1144.64       1146.29        31.53 o                         
   6   2   3         84.93         88.85        10.65 o                         
   7   2   3        231.45        218.59         9.97 o                         
   8   2   3          8.05         -3.69         7.37 o                         
   9   2   3         44.35         38.83         7.01 o                         
  10   2   3          0.04         -3.72         7.43 o                         
  11   2   3        231.64        243.98        15.78 o                         
  12   2   3          0.03         -5.16        12.72 o                         
 -12   3   3         26.65         28.97         5.24 o                         
 -11   3   3         30.57         35.60         5.81 o                         
 -10   3   3        145.86        160.01         8.43 o                         
  -9   3   3          8.13         12.14         2.47 o                         
  -8   3   3          8.78          4.31         2.68 o                         
  -7   3   3         39.72         39.39         3.32 o                         
  -6   3   3        221.28        233.64         5.33 o                         
  -5   3   3        353.08        369.62         5.35 o                         
  -4   3   3       2146.74       2001.96        16.26 o                         
  -3   3   3        101.40        109.16         2.78 o                         
  -2   3   3          5.96          7.81         1.53 o                         
  -1   3   3       2367.36       2388.04        21.03 o                         
   0   3   3        757.86        809.73         8.27 o                         
   1   3   3        135.21        141.40         3.89 o                         
   2   3   3        178.67        221.72         5.88 o                         
   3   3   3        185.16        188.76         8.12 o                         
   4   3   3       5144.88       4891.14        45.13 o                         
   5   3   3        685.77        698.58        11.70 o                         
   6   3   3         76.42         72.32         5.34 o                         
   7   3   3          0.88         19.07         9.57 o                         
   8   3   3         40.42         42.09         9.99 o                         
   9   3   3          5.36          4.51         8.22 o                         
  10   3   3        279.98        300.67        21.27 o                         
  11   3   3          5.37          6.59         9.17 o                         
 -12   4   3         26.72         25.14         7.13 o                         
 -11   4   3         94.79        103.69         7.37 o                         
 -10   4   3          4.24         12.60         4.15 o                         
  -9   4   3         69.80         74.77         4.68 o                         
  -8   4   3        478.65        463.19        10.14 o                         
  -7   4   3       1036.45       1036.95        13.32 o                         
  -6   4   3        178.85        191.92         5.94 o                         
  -5   4   3       1998.78       1898.12        13.16 o                         
  -4   4   3        697.38        703.63         6.91 o                         
  -3   4   3        876.58        807.56         9.13 o                         
  -2   4   3       2946.35       3276.08        22.91 o                         
  -1   4   3       3779.45       4116.51        48.44 o                         
   0   4   3        662.62        717.75         7.38 o                         
   1   4   3       2318.42       2269.73        17.09 o                         
   2   4   3        747.51        804.00         7.16 o                         
   3   4   3       1103.98       1094.52        12.88 o                         
   4   4   3         17.76         25.82         1.98 o                         
   5   4   3       1398.67       1420.75        25.20 o                         
   6   4   3         26.41         28.73         6.43 o                         
   7   4   3        432.87        481.33        17.59 o                         
   8   4   3         61.88         65.18         8.59 o                         
   9   4   3        151.59        163.05        12.51 o                         
  10   4   3          0.81          6.13         6.44 o                         
  11   4   3         81.53         91.73        11.17 o                         
 -11   5   3         39.64         35.38         6.54 o                         
 -10   5   3        131.36        140.72         8.90 o                         
  -9   5   3         59.69         51.63         3.86 o                         
  -8   5   3         62.39         63.99         4.51 o                         
  -7   5   3         41.39         36.66         3.56 o                         
  -6   5   3       1585.62       1566.50        22.67 o                         
  -5   5   3        527.85        566.59         7.62 o                         
  -4   5   3       1235.31       1178.21        13.81 o                         
  -3   5   3        716.26        798.05         8.35 o                         
  -2   5   3        723.55        712.66        10.18 o                         
  -1   5   3        155.28        185.10         3.50 o                         
   0   5   3        641.09        646.25         7.71 o                         
   1   5   3       1204.17       1387.07        10.99 o                         
   2   5   3       6233.81       6001.75        25.92 o                         
   3   5   3       1045.84       1038.85        15.91 o                         
   4   5   3         26.55         32.29         3.35 o                         
   5   5   3        125.00        106.67         6.66 o                         
   6   5   3       1906.96       1917.51        26.24 o                         
   7   5   3         91.57         93.02         7.46 o                         
   8   5   3        436.72        442.86        14.40 o                         
   9   5   3         32.31         38.54         6.35 o                         
  10   5   3        145.03        155.13        12.79 o                         
  11   5   3         12.39         19.75         7.68 o                         
 -11   6   3        230.23        254.69        16.32 o                         
 -10   6   3         12.66         18.26         4.94 o                         
  -9   6   3        324.45        340.75        10.34 o                         
  -8   6   3         47.30         44.17         3.83 o                         
  -7   6   3        109.02         94.74         4.92 o                         
  -6   6   3          7.85          8.45         2.83 o                         
  -5   6   3       2633.44       2572.57        16.20 o                         
  -4   6   3        448.13        423.34         6.83 o                         
  -3   6   3       1841.38       1785.73        16.99 o                         
  -2   6   3        431.72        372.01         7.25 o                         
  -1   6   3        781.24        731.44         6.92 o                         
   0   6   3         79.06         83.64         3.18 o                         
   1   6   3       1986.99       1943.57        13.94 o                         
   2   6   3         49.31         53.85         4.80 o                         
   3   6   3       1253.07       1202.13        18.25 o                         
   4   6   3          0.55         -0.32         5.56 o                         
   5   6   3        965.44        956.68        18.26 o                         
   6   6   3        316.54        318.21        11.43 o                         
   7   6   3        231.29        206.37         9.87 o                         
   8   6   3          0.15          6.00         4.61 o                         
   9   6   3        165.93        161.55        10.24 o                         
  10   6   3         16.93         24.67         7.07 o                         
 -10   7   3        373.69        404.25        14.01 o                         
  -9   7   3          3.03          1.12         3.95 o                         
  -8   7   3        325.24        332.59         9.22 o                         
  -7   7   3          0.05         -1.43         2.86 o                         
  -6   7   3        325.99        334.85         7.08 o                         
  -5   7   3         62.13         58.27         3.18 o                         
  -4   7   3       2888.69       2833.13        22.05 o                         
  -3   7   3        126.25        125.57         4.76 o                         
  -2   7   3       1850.66       1885.77        17.98 o                         
  -1   7   3          5.76          7.47         1.39 o                         
   0   7   3        773.32        782.60         9.73 o                         
   1   7   3         11.63          9.56         3.14 o                         
   2   7   3        478.39        484.04        11.10 o                         
   3   7   3          4.86          9.62         3.05 o                         
   4   7   3       2905.18       2782.79        24.50 o                         
   5   7   3          1.80          4.04         3.79 o                         
   6   7   3        151.66        170.69         8.92 o                         
   7   7   3         17.87         21.40         5.33 o                         
   8   7   3        142.94        137.53        10.25 o                         
   9   7   3          1.25          4.66         7.06 o                         
  10   7   3        126.70        134.10        12.91 o                         
 -10   8   3          7.15         11.45         6.34 o                         
  -9   8   3         12.94          8.45         6.18 o                         
  -8   8   3         93.68         96.20         6.31 o                         
  -7   8   3         91.94         91.32         5.13 o                         
  -6   8   3          7.41          8.29         2.57 o                         
  -5   8   3         42.66         42.29         3.49 o                         
  -4   8   3        221.48        223.73         6.88 o                         
  -3   8   3        739.85        732.70        12.35 o                         
  -2   8   3        327.64        333.06         6.22 o                         
  -1   8   3        442.74        415.79         7.43 o                         
   0   8   3          8.01          5.71         2.18 o                         
   1   8   3         48.09         48.72         4.37 o                         
   2   8   3        272.61        280.45         9.10 o                         
   3   8   3        825.34        815.16        15.54 o                         
   4   8   3         73.61         77.36         4.54 o                         
   5   8   3         32.14         31.38         4.78 o                         
   6   8   3         62.88         62.97         6.13 o                         
   7   8   3        154.11        158.90        11.13 o                         
   8   8   3          0.86          8.10         4.25 o                         
   9   8   3         15.64         15.15         6.55 o                         
  -9   9   3          3.16          3.10         5.10 o                         
  -8   9   3         14.82         15.41         6.21 o                         
  -7   9   3          9.32          6.91         3.39 o                         
  -6   9   3       1009.63        993.36        17.74 o                         
  -5   9   3         23.47         25.21         4.02 o                         
  -4   9   3        913.26        917.79        14.36 o                         
  -3   9   3        192.13        197.56        11.38 o                         
  -2   9   3         57.01         65.94         3.02 o                         
  -1   9   3        477.01        453.47        16.41 o                         
   0   9   3       1743.79       1742.07        21.36 o                         
   1   9   3          3.07          3.30         3.46 o                         
   2   9   3        954.44        999.39        17.49 o                         
   3   9   3        298.27        310.26        10.46 o                         
   4   9   3         53.85         58.73         4.44 o                         
   5   9   3        189.51        167.78         6.92 o                         
   6   9   3        838.73        872.11        18.38 o                         
   7   9   3         67.21         70.96         6.09 o                         
   8   9   3         91.06        117.00         9.48 o                         
  -8  10   3         22.70         16.82         5.49 o                         
  -7  10   3        247.09        251.30        10.82 o                         
  -6  10   3          2.67          6.14         4.16 o                         
  -5  10   3       1263.73       1237.33        21.97 o                         
  -4  10   3         36.43         21.06         4.81 o                         
  -3  10   3         63.12         54.93         6.95 o                         
  -2  10   3         37.67         23.08         5.30 o                         
  -1  10   3        944.01        952.42        16.17 o                         
   0  10   3         31.46         35.87         4.37 o                         
   1  10   3        828.34        786.69        15.91 o                         
   2  10   3        133.83        144.76         7.63 o                         
   3  10   3         79.75         89.10         6.31 o                         
   4  10   3          9.37         14.55         3.42 o                         
   5  10   3        560.38        543.21        14.78 o                         
   6  10   3         42.50         23.76         4.61 o                         
   7  10   3        143.91        145.83        10.33 o                         
  -6  11   3        159.52        176.14         9.89 o                         
  -5  11   3          3.31          9.81         4.33 o                         
  -4  11   3        784.30        793.23        18.09 o                         
  -3  11   3          2.12          3.16         4.49 o                         
  -2  11   3        878.32        870.70        24.52 o                         
  -1  11   3          6.83          9.83         3.88 o                         
   0  11   3        134.76        137.89         8.77 o                         
   1  11   3          3.74          8.16         3.35 o                         
   2  11   3        798.21        783.09        17.19 o                         
   3  11   3          4.03         10.83         3.40 o                         
   4  11   3        721.16        739.80        17.48 o                         
   5  11   3         13.54         18.50         5.46 o                         
   6  11   3        272.99        267.42        13.25 o                         
  -5  12   3        215.23        237.71        12.94 o                         
  -4  12   3          1.40          8.56         4.67 o                         
  -3  12   3        907.51        928.47        23.80 o                         
  -2  12   3         10.99          9.13         4.84 o                         
  -1  12   3        127.55        119.30         8.64 o                         
   0  12   3         46.01         39.79         9.85 o                         
   1  12   3        176.37        180.72        12.30 o                         
   2  12   3          8.85          7.35         3.99 o                         
   3  12   3        557.56        551.61        15.50 o                         
   4  12   3         36.62         46.61         5.65 o                         
  -1  13   3         63.77         70.71         8.27 o                         
   0  13   3         25.97          8.71         4.56 o                         
 -12   0   4        173.44        186.26        12.50 o                         
 -10   0   4        971.41        972.63        24.23 o                         
  -8   0   4        374.36        369.22        13.81 o                         
  -6   0   4        329.81        344.37         8.85 o                         
  -4   0   4       5580.23       5333.38        50.63 o                         
  -2   0   4         32.71         35.28         2.64 o                         
   0   0   4      10925.09      10616.52        69.18 o                         
   2   0   4       6714.43       6951.29        79.54 o                         
   4   0   4       1693.24       1777.01        38.80 o                         
   6   0   4          7.48          5.76        11.48 o                         
   8   0   4        196.79        214.51        16.14 o                         
  10   0   4        363.30        388.06        23.03 o                         
 -12   1   4          4.31          5.59         5.20 o                         
 -11   1   4        480.80        466.16        12.74 o                         
 -10   1   4          1.73          1.34         5.63 o                         
  -9   1   4        298.48        293.03         8.62 o                         
  -8   1   4        227.48        225.59         6.49 o                         
  -7   1   4        163.36        159.46         5.91 o                         
  -6   1   4        558.63        523.44         7.58 o                         
  -5   1   4       6261.61       6244.25        32.27 o                         
  -4   1   4          0.52          1.85         1.10 o                         
  -3   1   4      13819.40      13265.61        43.60 o                         
  -2   1   4       1107.97       1148.91        12.75 o                         
  -1   1   4        743.92        827.69         7.44 o                         
   0   1   4         61.30         54.72         2.28 o                         
   1   1   4       5637.27       5881.75        36.01 o                         
   2   1   4       2441.11       2546.69        71.89 o                         
   3   1   4      12652.89      13055.42        88.15 o                         
   4   1   4       1057.33       1062.91        17.42 o                         
   5   1   4       1155.73       1138.04        22.54 o                         
   6   1   4         42.93         38.50         6.43 o                         
   7   1   4         12.06          4.57         8.03 o                         
   8   1   4        313.67        314.13        13.01 o                         
   9   1   4        513.62        500.42        17.11 o                         
  10   1   4         42.77         52.76         8.84 o                         
  11   1   4        217.48        210.59        13.20 o                         
 -12   2   4        227.61        224.02        10.95 o                         
 -11   2   4          4.92         10.28         4.52 o                         
 -10   2   4        337.41        348.00        11.97 o                         
  -9   2   4         23.53         28.38         5.97 o                         
  -8   2   4        673.04        678.04        16.19 o                         
  -7   2   4          5.95         10.71         2.27 o                         
  -6   2   4        691.87        718.05        12.52 o                         
  -5   2   4          4.46          5.84         2.02 o                         
  -4   2   4       6813.84       6891.91        51.06 o                         
  -3   2   4         60.81         77.97         2.44 o                         
  -2   2   4        311.13        272.64         5.21 o                         
  -1   2   4         19.42         15.50         1.25 o                         
   0   2   4       1108.59       1234.64         9.56 o                         
   1   2   4         12.52         14.53         2.37 o                         
   2   2   4       2098.21       2158.95        23.66 o                         
   3   2   4         10.96          8.11         3.75 o                         
   4   2   4       2080.50       2125.90        28.06 o                         
   5   2   4         58.47         67.88        11.13 o                         
   6   2   4        260.31        234.11        15.01 o                         
   7   2   4         28.38         10.55        10.84 o                         
   8   2   4        128.79        121.13        13.60 o                         
   9   2   4          1.99         -4.33         8.66 o                         
  10   2   4        346.21        326.84        21.81 o                         
  11   2   4          0.59          1.17         8.19 o                         
 -12   3   4          4.35          9.44         4.72 o                         
 -11   3   4         55.23         70.06         6.60 o                         
 -10   3   4          3.11          4.09         5.29 o                         
  -9   3   4         11.32         23.85         4.65 o                         
  -8   3   4         25.17         35.35         6.15 o                         
  -7   3   4         75.82         68.38         6.12 o                         
  -6   3   4        415.75        401.37         8.33 o                         
  -5   3   4        414.02        380.71         6.08 o                         
  -4   3   4         61.22         70.85         2.50 o                         
  -2   3   4        185.73        181.11         3.43 o                         
  -1   3   4        273.81        219.34         4.11 o                         
   0   3   4         61.74         61.71         2.02 o                         
   1   3   4         24.07         16.04         2.31 o                         
   2   3   4        586.57        588.12        11.30 o                         
   3   3   4       2478.93       2452.82        28.49 o                         
   4   3   4        516.40        530.05        11.06 o                         
   5   3   4         50.31         35.03         3.08 o                         
   6   3   4         18.45         15.46         8.38 o                         
   7   3   4        362.38        361.11        15.71 o                         
   8   3   4         64.90         74.87        10.61 o                         
   9   3   4         12.87         17.64         9.53 o                         
  10   3   4         53.89         44.91         8.13 o                         
  11   3   4         82.64         75.91        15.88 o                         
 -11   4   4          2.40          8.40         6.84 o                         
 -10   4   4        560.24        585.66        14.16 o                         
  -9   4   4        177.26        173.77         8.59 o                         
  -8   4   4         50.94         43.00         3.93 o                         
  -7   4   4         36.99         37.86         3.20 o                         
  -6   4   4        253.60        255.02         6.67 o                         
  -5   4   4        489.01        503.11         6.70 o                         
  -4   4   4       6834.64       6692.66        49.22 o                         
  -3   4   4       1645.34       1678.81        19.39 o                         
  -2   4   4         99.63         75.26         4.40 o                         
  -1   4   4        434.93        472.58         6.09 o                         
   0   4   4       1189.65       1240.58         9.69 o                         
   1   4   4       2693.49       2907.51        31.24 o                         
   2   4   4       5882.94       6012.68        36.72 o                         
   3   4   4        781.16        830.42        14.98 o                         
   4   4   4       1622.40       1585.03        21.78 o                         
   5   4   4          4.18          7.18         3.93 o                         
   6   4   4          9.30         11.46         5.22 o                         
   7   4   4        269.60        262.06        13.92 o                         
   8   4   4        180.14        191.32        12.87 o                         
   9   4   4          0.02         12.47         6.77 o                         
  10   4   4        256.36        288.11        16.78 o                         
  11   4   4          1.26         -1.22         7.32 o                         
 -11   5   4        280.23        282.72        13.28 o                         
 -10   5   4          0.25          2.36         3.49 o                         
  -9   5   4        161.71        160.43         8.37 o                         
  -8   5   4         11.03          5.70         2.48 o                         
  -7   5   4          3.58          0.81         2.96 o                         
  -6   5   4        275.77        290.67         6.90 o                         
  -5   5   4       3178.64       3156.46        28.01 o                         
  -4   5   4          1.01          1.59         1.52 o                         
  -3   5   4       4293.79       4048.32        71.99 o                         
  -2   5   4         62.77         93.16         5.53 o                         
  -1   5   4        165.63        181.46         6.71 o                         
   0   5   4        770.48        884.47         8.59 o                         
   1   5   4       2157.77       2192.51        34.44 o                         
   2   5   4          0.18         -1.81         3.62 o                         
   3   5   4       3872.81       3797.74        31.38 o                         
   4   5   4        478.75        468.04        10.02 o                         
   5   5   4       1466.08       1490.32        23.13 o                         
   6   5   4        234.68        221.01        10.06 o                         
   7   5   4          4.75          1.28         5.56 o                         
   8   5   4          1.86         12.76         4.75 o                         
   9   5   4        803.95        802.36        26.09 o                         
  10   5   4         73.77         75.83        10.34 o                         
 -11   6   4         18.39         24.22         6.31 o                         
 -10   6   4        171.81        178.17         9.34 o                         
  -9   6   4         47.19         52.76         7.09 o                         
  -8   6   4         57.84         65.39         4.37 o                         
  -7   6   4         28.25         32.12         3.37 o                         
  -6   6   4       1314.61       1299.50        14.19 o                         
  -5   6   4        640.59        637.43        11.09 o                         
  -4   6   4       2005.72       1941.69        22.95 o                         
  -3   6   4         71.27         64.15         4.01 o                         
  -2   6   4       1697.35       1642.35        22.11 o                         
  -1   6   4        262.92        269.98         7.74 o                         
   0   6   4        304.09        298.74         5.59 o                         
   1   6   4       1020.18        973.86        10.84 o                         
   2   6   4       2473.25       2375.25        19.41 o                         
   3   6   4         12.40          5.16         3.85 o                         
   4   6   4       2118.63       2030.55        30.61 o                         
   5   6   4        132.69        130.13         6.22 o                         
   6   6   4        108.56        107.68         8.13 o                         
   7   6   4         14.53         15.78         5.54 o                         
   8   6   4        154.92        154.58         9.60 o                         
   9   6   4         30.94         34.95         5.95 o                         
  10   6   4        175.53        192.11        14.84 o                         
 -10   7   4          4.95          4.91         5.58 o                         
  -9   7   4        155.56        157.27         9.24 o                         
  -8   7   4         37.84         32.12         4.50 o                         
  -7   7   4        731.45        738.48        12.68 o                         
  -6   7   4          8.84         10.05         2.53 o                         
  -5   7   4       2045.17       2004.94        21.29 o                         
  -4   7   4        113.08        110.11         3.51 o                         
  -3   7   4       1693.73       1744.12        21.78 o                         
  -2   7   4          0.74          3.42         3.09 o                         
  -1   7   4       1524.48       1472.42        12.54 o                         
   0   7   4         64.24         66.98         3.16 o                         
   1   7   4       1340.86       1323.59        14.13 o                         
   2   7   4         34.71         33.04         3.70 o                         
   3   7   4       2368.82       2321.63        19.82 o                         
   4   7   4          0.95          4.33         4.09 o                         
   5   7   4        667.25        681.82        16.73 o                         
   6   7   4          6.52         11.55         4.05 o                         
   7   7   4        483.23        499.86        15.84 o                         
   8   7   4         16.36          9.69         4.08 o                         
   9   7   4        127.25        130.09         9.48 o                         
  -9   8   4        102.13        110.43         8.20 o                         
  -8   8   4         12.81          9.37         4.33 o                         
  -7   8   4          5.44         11.20         4.05 o                         
  -6   8   4         65.13         66.57         4.86 o                         
  -5   8   4         66.34         60.60         4.81 o                         
  -4   8   4          2.53          2.06         1.99 o                         
  -3   8   4        199.60        198.46         7.53 o                         
  -2   8   4         65.38         60.38         5.58 o                         
  -1   8   4        152.13        137.55         3.97 o                         
   0   8   4          3.90          4.69         1.77 o                         
   1   8   4        239.71        232.44         6.79 o                         
   2   8   4        143.32        149.23         7.05 o                         
   3   8   4         60.51         62.67         4.32 o                         
   4   8   4        270.39        267.07        10.76 o                         
   5   8   4         27.11         31.54         4.97 o                         
   6   8   4          7.24          3.74         3.90 o                         
   7   8   4          2.79          6.69         3.80 o                         
   8   8   4         55.55         52.66         9.08 o                         
   9   8   4          3.14         19.32         7.06 o                         
  -9   9   4        182.04        174.83        10.30 o                         
  -8   9   4         29.07         26.39         5.05 o                         
  -7   9   4         73.38         77.51         5.92 o                         
  -6   9   4         33.45         40.21         4.24 o                         
  -5   9   4        618.38        622.69        13.89 o                         
  -4   9   4          0.08         -1.71         3.42 o                         
  -3   9   4       2024.18       1998.06        25.94 o                         
  -2   9   4          0.69          7.60         3.52 o                         
  -1   9   4         90.75        105.59         4.99 o                         
   0   9   4          1.02          4.59         2.90 o                         
   1   9   4         24.86         27.13         3.89 o                         
   2   9   4        160.06        172.14         7.93 o                         
   3   9   4       2643.83       2677.00        23.98 o                         
   4   9   4          5.27          2.83         2.94 o                         
   5   9   4        380.93        364.52        13.32 o                         
   6   9   4          5.00          4.49         3.79 o                         
   7   9   4          9.44         13.78         4.63 o                         
   8   9   4         52.17         59.65         9.15 o                         
  -8  10   4         64.78         79.08         8.51 o                         
  -7  10   4         44.03         45.44         5.27 o                         
  -6  10   4        482.15        491.66        12.46 o                         
  -5  10   4         12.43         12.25         3.43 o                         
  -4  10   4       1788.59       1863.63        31.94 o                         
  -3  10   4          0.30         -1.72         5.09 o                         
  -2  10   4       1211.07       1177.69        27.91 o                         
  -1  10   4         18.04         13.58         4.41 o                         
   0  10   4         13.99         14.34         3.29 o                         
   1  10   4          1.89          3.33         3.28 o                         
   2  10   4       2425.86       2441.53        28.96 o                         
   3  10   4          0.39          6.72         3.59 o                         
   4  10   4       1056.92       1053.72        20.50 o                         
   5  10   4         29.51         31.12         4.70 o                         
   6  10   4         14.36         19.18         4.28 o                         
   7  10   4         21.82         21.55         7.48 o                         
  -6  11   4         46.79         50.78         6.02 o                         
  -5  11   4        392.52        392.85        18.66 o                         
  -4  11   4         20.04         21.05         5.26 o                         
  -3  11   4        281.36        287.59        18.31 o                         
  -2  11   4         44.13         52.99         6.04 o                         
  -1  11   4        181.03        175.68         9.95 o                         
   0  11   4         11.22          7.33         3.88 o                         
   1  11   4        513.78        523.02        16.70 o                         
   2  11   4         19.96         23.45         4.21 o                         
   3  11   4        252.77        257.50        10.58 o                         
   4  11   4         10.49         16.32         4.28 o                         
   5  11   4        341.48        333.46        12.56 o                         
  -4  12   4        303.68        319.29        16.97 o                         
  -3  12   4         18.78          4.39         6.22 o                         
  -2  12   4        315.87        314.39        15.61 o                         
  -1  12   4          1.19         -2.01         6.72 o                         
   0  12   4        504.95        515.19        17.45 o                         
   1  12   4         41.24         52.05         6.55 o                         
   2  12   4        184.77        211.66        11.60 o                         
   3  12   4          8.08         12.74         4.93 o                         
   4  12   4        519.83        521.73        17.93 o                         
 -11   0   5          2.15         12.20         5.42 o                         
  -9   0   5        281.72        244.43        14.00 o                         
  -7   0   5        536.68        544.23        14.72 o                         
  -5   0   5        777.77        826.72        10.80 o                         
  -3   0   5       4477.99       4499.64        47.35 o                         
  -1   0   5        551.41        549.52        11.52 o                         
   1   0   5          3.10          6.18         2.81 o                         
   3   0   5       1061.36       1172.32        24.03 o                         
   5   0   5       3331.67       3562.96        70.66 o                         
   7   0   5          3.62         -4.17         8.33 o                         
   9   0   5        221.72        231.02        19.76 o                         
  11   0   5        327.37        299.37        21.91 o                         
 -12   1   5         77.68         82.97         7.01 o                         
 -11   1   5          2.02          5.00         4.02 o                         
 -10   1   5        145.95        159.23         7.67 o                         
  -9   1   5         36.72         40.27         4.33 o                         
  -8   1   5       1070.83       1054.28        22.34 o                         
  -7   1   5          9.76          9.65         2.47 o                         
  -6   1   5       1378.58       1385.04        12.03 o                         
  -5   1   5        251.76        254.32         4.62 o                         
  -4   1   5        803.93        748.98         6.13 o                         
  -3   1   5       1883.09       1850.42        12.81 o                         
  -2   1   5       5988.35       6179.94        51.27 o                         
  -1   1   5        164.70        157.79         3.62 o                         
   0   1   5       1234.88       1186.45        11.01 o                         
   1   1   5        150.19        173.62         5.62 o                         
   2   1   5        133.60        115.85         8.09 o                         
   3   1   5          7.98          4.97        10.12 o                         
   4   1   5       3420.95       3602.08        37.89 o                         
   5   1   5        297.71        327.53        11.18 o                         
   6   1   5        316.06        281.40        13.08 o                         
   7   1   5        250.97        230.07        12.69 o                         
   8   1   5         21.02          9.88        12.53 o                         
   9   1   5          2.73          0.40         8.36 o                         
  10   1   5        189.50        164.88        13.35 o                         
  11   1   5         32.64         21.96         8.80 o                         
 -12   2   5          0.03          9.04         4.90 o                         
 -11   2   5        359.89        360.30        12.95 o                         
 -10   2   5          0.08          7.19         4.16 o                         
  -9   2   5         91.81        104.52         7.35 o                         
  -8   2   5         51.69         59.15         6.55 o                         
  -7   2   5        170.26        178.69         7.77 o                         
  -6   2   5         20.13         23.69         3.50 o                         
  -5   2   5       4536.81       4429.83        27.07 o                         
  -4   2   5         62.96         71.92         2.22 o                         
  -3   2   5       1870.98       1896.10        16.33 o                         
  -2   2   5        105.46        104.15         3.41 o                         
  -1   2   5       1854.93       1985.65        16.66 o                         
   0   2   5         31.61         21.37         1.68 o                         
   1   2   5       2519.63       2416.23        14.95 o                         
   2   2   5          2.39         -1.61         9.62 o                         
   3   2   5       8506.91       8823.16        65.96 o                         
   4   2   5          0.39          4.54         4.59 o                         
   5   2   5        911.13        958.12        33.19 o                         
   6   2   5          7.56          6.85         5.83 o                         
   7   2   5        381.52        365.46        15.96 o                         
   8   2   5         35.04         30.79         6.98 o                         
   9   2   5        432.36        471.07        19.92 o                         
  10   2   5          0.00          0.42         7.87 o                         
  11   2   5        274.06        262.92        21.49 o                         
 -12   3   5        138.41        148.68         9.34 o                         
 -11   3   5         39.76         50.69         5.93 o                         
 -10   3   5         44.07         51.81         5.84 o                         
  -9   3   5          0.01          7.30         4.23 o                         
  -8   3   5          2.25          5.65         4.65 o                         
  -7   3   5         53.00         49.54         3.88 o                         
  -6   3   5         58.26         47.96         3.19 o                         
  -5   3   5         55.54         64.30         2.61 o                         
  -4   3   5       2531.04       2303.51        12.33 o                         
  -3   3   5        309.78        277.98         4.66 o                         
  -2   3   5        297.05        386.65         4.94 o                         
  -1   3   5        625.93        613.89         7.25 o                         
   0   3   5       1160.69       1324.35        11.08 o                         
   1   3   5        506.73        503.46         8.69 o                         
   2   3   5       1861.02       1607.15        19.67 o                         
   3   3   5         28.59         27.86         4.72 o                         
   4   3   5         76.81         77.02         4.13 o                         
   5   3   5         18.98         19.05         4.63 o                         
   6   3   5         27.50         29.74         9.20 o                         
   7   3   5        159.67        171.93        11.79 o                         
   8   3   5         15.79         14.22         8.84 o                         
   9   3   5          2.73         19.40         9.97 o                         
  10   3   5        240.02        266.24        16.58 o                         
  11   3   5         11.02         17.64        10.42 o                         
 -11   4   5         29.89         29.37         7.50 o                         
 -10   4   5         34.19         36.68         5.74 o                         
  -9   4   5        155.59        157.24         8.32 o                         
  -8   4   5         24.46         21.18         4.30 o                         
  -7   4   5        461.61        450.97        10.70 o                         
  -6   4   5         54.67         62.46         3.76 o                         
  -5   4   5         74.51         67.35         3.40 o                         
  -4   4   5        205.75        186.36         3.52 o                         
  -3   4   5       1491.29       1457.12        17.87 o                         
  -2   4   5       1163.05       1244.37        16.32 o                         
  -1   4   5       1696.72       1624.60        16.84 o                         
   0   4   5        767.09        768.39         7.71 o                         
   1   4   5        162.83        122.29         4.86 o                         
   2   4   5        100.39         99.73         5.79 o                         
   3   4   5       1250.54       1260.30        19.20 o                         
   4   4   5       1257.34       1332.48        24.98 o                         
   5   4   5       1853.15       1856.29        54.66 o                         
   6   4   5        304.65        270.18         9.39 o                         
   7   4   5         20.33         29.58         6.91 o                         
   8   4   5          6.61          3.13         6.56 o                         
   9   4   5        152.86        156.01        12.69 o                         
  10   4   5         38.14         35.39         8.33 o                         
 -11   5   5          4.54         15.58         5.58 o                         
 -10   5   5        569.32        564.72        18.64 o                         
  -9   5   5          0.09         -2.04         5.15 o                         
  -8   5   5        325.46        308.26         9.55 o                         
  -7   5   5          9.18         13.47         2.96 o                         
  -6   5   5        304.09        273.20         6.87 o                         
  -5   5   5         58.51         58.46         3.74 o                         
  -4   5   5       1225.10       1213.64        40.32 o                         
  -3   5   5          4.61         15.34         3.85 o                         
  -2   5   5       3674.07       3853.49        25.47 o                         
  -1   5   5        211.27        221.49         5.51 o                         
   0   5   5        155.88        142.39         4.13 o                         
   1   5   5        242.55        255.44         6.91 o                         
   2   5   5        511.55        565.56        12.62 o                         
   3   5   5         70.75         73.18         5.84 o                         
   4   5   5       3274.11       3240.43        36.16 o                         
   5   5   5         12.70         15.33         4.06 o                         
   6   5   5         87.71         82.55         7.35 o                         
   7   5   5         50.62         41.85         5.96 o                         
   8   5   5        144.38        160.72        12.44 o                         
   9   5   5         53.17         44.34         8.27 o                         
  10   5   5        166.68        160.03        13.36 o                         
 -10   6   5         92.04         88.41         8.65 o                         
  -9   6   5        476.28        501.21        17.30 o                         
  -8   6   5         11.42         12.40         4.41 o                         
  -7   6   5        142.47        152.96         6.76 o                         
  -6   6   5        428.58        421.09         8.88 o                         
  -5   6   5        974.41        952.75        12.30 o                         
  -4   6   5          3.46          2.54         1.94 o                         
  -3   6   5       4091.45       4074.58        36.91 o                         
  -2   6   5        184.06        191.76         6.93 o                         
  -1   6   5        131.49        135.99         6.89 o                         
   0   6   5        810.56        758.49        10.47 o                         
   1   6   5       1283.56       1219.45        17.82 o                         
   2   6   5        166.72        159.80         7.42 o                         
   3   6   5       2981.57       2894.68        37.98 o                         
   4   6   5        178.03        158.27         6.11 o                         
   5   6   5        645.61        631.96        16.31 o                         
   6   6   5         90.98         92.02         7.47 o                         
   7   6   5         94.97        101.30         7.97 o                         
   8   6   5          6.31         14.26         5.72 o                         
   9   6   5        262.90        256.99        13.05 o                         
  10   6   5          0.03          2.48         5.20 o                         
 -10   7   5        205.11        198.85        12.38 o                         
  -9   7   5          1.20         -1.11         4.24 o                         
  -8   7   5        410.66        424.97        14.10 o                         
  -7   7   5          0.32          5.26         5.57 o                         
  -6   7   5        631.70        647.65        14.00 o                         
  -5   7   5          0.90          1.82         3.78 o                         
  -4   7   5       3259.27       3251.75        41.12 o                         
  -3   7   5         77.65         83.10         6.36 o                         
  -2   7   5       1038.25       1041.59        16.41 o                         
  -1   7   5          4.56         12.25         3.27 o                         
   0   7   5        756.52        761.88        11.81 o                         
   1   7   5        301.64        315.11         8.11 o                         
   2   7   5       3732.07       3645.33        39.81 o                         
   3   7   5         16.13          9.43         2.44 o                         
   4   7   5       1695.46       1706.94        25.98 o                         
   5   7   5         23.35         27.19         4.99 o                         
   6   7   5        267.38        254.72        11.52 o                         
   7   7   5          8.06         22.57         4.89 o                         
   8   7   5        267.82        284.11        13.06 o                         
   9   7   5         14.02         15.61         5.19 o                         
  -9   8   5         21.88          6.56         4.35 o                         
  -8   8   5          0.23          5.32         6.81 o                         
  -7   8   5        265.87        258.06        11.15 o                         
  -6   8   5        132.18        138.62         7.27 o                         
  -5   8   5        154.27        136.93         8.51 o                         
  -4   8   5        342.31        329.30        12.35 o                         
  -3   8   5         99.45        105.02         7.19 o                         
  -2   8   5        154.86        161.42         7.27 o                         
  -1   8   5        684.74        697.47        14.10 o                         
   0   8   5        256.24        235.10         6.90 o                         
   1   8   5        115.68        112.39         5.17 o                         
   2   8   5          9.94          7.32         2.34 o                         
   3   8   5        156.67        137.32         8.02 o                         
   4   8   5        215.99        204.97         9.89 o                         
   5   8   5        321.16        303.21        12.26 o                         
   6   8   5         49.57         48.50         6.21 o                         
   7   8   5         31.07         27.06         7.77 o                         
   8   8   5          0.78         -1.88         5.81 o                         
  -8   9   5         97.67        118.97         8.67 o                         
  -7   9   5         79.25         91.89         7.64 o                         
  -6   9   5        360.89        337.21        11.26 o                         
  -5   9   5          5.53          0.69         3.69 o                         
  -4   9   5        596.14        604.42        19.97 o                         
  -3   9   5        107.94        102.36         7.45 o                         
  -2   9   5        515.78        515.92        13.06 o                         
  -1   9   5        216.15        220.69         8.59 o                         
   0   9   5        710.06        696.07        11.69 o                         
   1   9   5          0.01          1.66         3.01 o                         
   2   9   5        769.10        752.17        15.82 o                         
   3   9   5         17.49         20.80         4.52 o                         
   4   9   5        404.67        400.41        13.83 o                         
   5   9   5         21.31         21.57         4.97 o                         
   6   9   5        510.12        524.96        16.87 o                         
   7   9   5          0.32         -2.33         4.65 o                         
  -7  10   5        410.28        436.42        15.07 o                         
  -6  10   5         13.67         23.96         4.56 o                         
  -5  10   5        509.64        512.40        17.70 o                         
  -4  10   5          3.41          0.07         4.18 o                         
  -3  10   5       1572.01       1640.73        24.63 o                         
  -2  10   5         31.45         33.41         4.43 o                         
  -1  10   5        786.55        812.52        16.84 o                         
   0  10   5          0.14          0.72         3.63 o                         
   1  10   5        835.24        825.35        16.48 o                         
   2  10   5          1.42          3.39         3.06 o                         
   3  10   5        629.43        636.97        15.87 o                         
   4  10   5         14.52         12.81         4.06 o                         
   5  10   5        957.82        920.60        20.21 o                         
   6  10   5          5.41          9.86         4.16 o                         
  -6  11   5        131.22        135.44         8.07 o                         
  -5  11   5          9.48         13.10         4.19 o                         
  -4  11   5        702.92        718.59        24.22 o                         
  -3  11   5         61.26         45.96         6.50 o                         
  -2  11   5        161.81        185.28        10.32 o                         
  -1  11   5         13.07          8.93         4.11 o                         
   0  11   5         30.53         37.96         5.62 o                         
   1  11   5          0.20         12.10         4.47 o                         
   2  11   5        677.78        678.04        19.66 o                         
   3  11   5         15.76          9.88         4.58 o                         
   4  11   5        634.43        662.28        17.39 o                         
   5  11   5          2.25         11.62         3.88 o                         
  -3  12   5        294.72        279.41        15.07 o                         
  -2  12   5          1.39          2.79         4.22 o                         
  -1  12   5         29.76         40.83         5.71 o                         
   0  12   5          0.56          4.12         4.82 o                         
   1  12   5        432.50        450.55        16.73 o                         
   2  12   5          2.81         12.61         4.80 o                         
 -12   0   6        135.93        174.28        16.26 o                         
 -10   0   6        319.18        326.80        12.70 o                         
  -8   0   6         88.73         82.12         7.02 o                         
  -6   0   6       3356.46       3253.54        38.89 o                         
  -4   0   6       2519.21       2500.22        18.80 o                         
  -2   0   6        680.78        705.96        10.07 o                         
   0   0   6       7655.37       7663.22        50.19 o                         
   2   0   6       2108.67       2075.69        31.33 o                         
   4   0   6          6.30         10.59         5.78 o                         
   6   0   6        103.52         80.10        15.02 o                         
   8   0   6        692.09        668.84        39.46 o                         
  10   0   6          7.45         -6.75        13.50 o                         
 -12   1   6          5.63         11.02         5.32 o                         
 -11   1   6        156.52        155.72         9.53 o                         
 -10   1   6          1.89          7.51         4.17 o                         
  -9   1   6         54.58         48.12         4.28 o                         
  -8   1   6         40.76         38.50         3.74 o                         
  -7   1   6        110.78        113.82         5.06 o                         
  -6   1   6         28.84         26.97         2.22 o                         
  -5   1   6       1228.33       1262.94        10.24 o                         
  -4   1   6        133.91        115.96         4.06 o                         
  -3   1   6        513.35        518.71         9.10 o                         
  -2   1   6        149.31        177.42         5.15 o                         
  -1   1   6         18.83         21.88         1.95 o                         
   0   1   6        909.66        910.44        10.61 o                         
   1   1   6       4447.58       4463.87        34.07 o                         
   2   1   6        625.20        596.15        13.83 o                         
   3   1   6       1782.33       1840.52        25.97 o                         
   4   1   6         27.62         38.27         5.65 o                         
   5   1   6         29.67         48.47        10.19 o                         
   6   1   6          0.82         -5.39        10.77 o                         
   7   1   6        720.71        718.31        19.11 o                         
   8   1   6         19.15         14.33         5.76 o                         
   9   1   6        321.06        324.56        17.01 o                         
  10   1   6         37.12         35.33        12.34 o                         
  11   1   6         57.36         62.15        12.20 o                         
 -11   2   6          0.00         10.20         4.66 o                         
 -10   2   6        336.65        329.97        12.10 o                         
  -9   2   6          0.71         10.76         3.88 o                         
  -8   2   6       1261.12       1276.06        19.98 o                         
  -7   2   6          5.28          7.70         2.51 o                         
  -6   2   6        440.06        434.77         7.42 o                         
  -5   2   6        222.95        220.73         3.85 o                         
  -4   2   6       2575.86       2553.06        16.96 o                         
  -3   2   6        234.37        259.45         6.73 o                         
  -2   2   6       6977.04       6906.35        56.84 o                         
  -1   2   6         22.03         16.32         1.55 o                         
   0   2   6        684.01        697.40         8.34 o                         
   1   2   6         17.00         19.58         2.36 o                         
   2   2   6       4369.36       4385.44        36.77 o                         
   3   2   6         23.47         26.22         5.98 o                         
   4   2   6       1676.31       1749.03        38.92 o                         
   5   2   6         77.81         65.62        10.90 o                         
   6   2   6        654.50        666.44        20.16 o                         
   7   2   6         10.51          7.61         8.00 o                         
   8   2   6        259.18        251.73        14.45 o                         
   9   2   6          0.02          2.03         8.26 o                         
  10   2   6        321.66        298.12        19.79 o                         
 -11   3   6          7.04         14.19         4.18 o                         
 -10   3   6          4.53         13.19         4.70 o                         
  -9   3   6        367.31        384.48        12.15 o                         
  -8   3   6        122.54        130.43         7.32 o                         
  -7   3   6          7.85          8.06         3.73 o                         
  -6   3   6         59.08         62.47         2.77 o                         
  -5   3   6         22.44         29.15         1.76 o                         
  -4   3   6         72.58         65.80         2.73 o                         
  -3   3   6         22.11         18.80         2.04 o                         
  -2   3   6        163.43        155.45         4.05 o                         
  -1   3   6        185.19        116.82         3.79 o                         
   0   3   6        404.54        373.33         6.55 o                         
   1   3   6        166.60        224.98         7.22 o                         
   2   3   6        167.36        171.92         7.06 o                         
   3   3   6        120.05        100.25         9.38 o                         
   4   3   6         35.11         30.61         5.48 o                         
   5   3   6        179.31        157.25        10.32 o                         
   6   3   6         38.02         40.59         7.39 o                         
   7   3   6          4.55         -1.73         5.51 o                         
   8   3   6          0.16          4.56         9.17 o                         
   9   3   6         77.64         72.01         9.29 o                         
  10   3   6         19.01          6.95         8.28 o                         
 -11   4   6          0.01          3.73         5.60 o                         
 -10   4   6        174.01        189.86        11.39 o                         
  -9   4   6          4.71          3.94         4.30 o                         
  -8   4   6        162.18        149.59         7.90 o                         
  -7   4   6        105.98         97.87         7.34 o                         
  -6   4   6        867.31        846.14         9.93 o                         
  -5   4   6        326.82        306.35         3.94 o                         
  -4   4   6       1424.57       1294.72        19.34 o                         
  -3   4   6          7.50          9.39         1.74 o                         
  -2   4   6        167.76        146.09         4.36 o                         
  -1   4   6          6.82          7.12         1.18 o                         
   0   4   6       1332.51       1297.68        13.21 o                         
   1   4   6          4.11          6.44         2.81 o                         
   2   4   6       2405.80       2399.39        41.12 o                         
   3   4   6        385.87        376.56        11.40 o                         
   4   4   6        259.60        246.19        12.43 o                         
   5   4   6         20.67          8.98         5.51 o                         
   6   4   6        113.67        106.69         9.88 o                         
   7   4   6         54.03         60.64         8.31 o                         
   8   4   6        398.79        405.61        18.76 o                         
   9   4   6         65.63         54.52         8.80 o                         
  10   4   6         65.22         69.04        10.00 o                         
 -11   5   6         65.03         65.90         8.50 o                         
 -10   5   6         30.61         36.89         6.69 o                         
  -9   5   6          2.45          3.13         5.06 o                         
  -8   5   6         65.26         71.37         6.40 o                         
  -7   5   6       1755.75       1691.61        19.80 o                         
  -6   5   6         10.23         12.18         2.13 o                         
  -5   5   6        543.27        543.30        13.92 o                         
  -4   5   6         80.43         75.61         4.70 o                         
  -3   5   6         93.71         98.17         4.58 o                         
  -2   5   6          2.97         -1.68         3.36 o                         
  -1   5   6       1026.46       1132.93        13.09 o                         
   0   5   6          9.17         11.22         1.63 o                         
   1   5   6       3224.37       3363.03        36.37 o                         
   2   5   6         71.59         67.43         9.06 o                         
   3   5   6        241.09        217.28         9.27 o                         
   4   5   6         54.82         53.16         5.97 o                         
   5   5   6        217.25        206.41        10.16 o                         
   6   5   6         22.14         27.91         5.64 o                         
   7   5   6        607.61        599.76        17.96 o                         
   8   5   6          0.43          7.47         6.22 o                         
   9   5   6         96.93        107.63        11.66 o                         
  10   5   6          0.15         -0.80         7.74 o                         
 -10   6   6         41.55         40.29         6.90 o                         
  -9   6   6        206.11        202.98        10.50 o                         
  -8   6   6        420.63        435.02        14.03 o                         
  -7   6   6        432.13        438.49        11.71 o                         
  -6   6   6       1314.07       1352.71        18.10 o                         
  -5   6   6         31.80         30.38         3.13 o                         
  -4   6   6        378.32        383.08         9.50 o                         
  -3   6   6        401.21        392.89        10.56 o                         
  -2   6   6       1043.04       1028.61        23.86 o                         
  -1   6   6        496.61        449.71        16.78 o                         
   0   6   6       3610.01       3447.99        53.05 o                         
   1   6   6        333.56        337.20        12.67 o                         
   2   6   6        501.85        510.68        13.10 o                         
   3   6   6        341.00        334.69         7.78 o                         
   4   6   6       1044.61       1070.46        20.75 o                         
   5   6   6         36.28         37.48         5.49 o                         
   6   6   6        688.89        702.26        18.79 o                         
   7   6   6        101.83         94.19         8.10 o                         
   8   6   6        172.01        181.60        11.26 o                         
   9   6   6         27.73         28.39         6.21 o                         
  -9   7   6        330.87        341.62        13.47 o                         
  -8   7   6          1.48          6.14         4.51 o                         
  -7   7   6        288.60        294.64        10.18 o                         
  -6   7   6          6.09          6.89         3.56 o                         
  -5   7   6        993.39       1017.49        18.87 o                         
  -4   7   6         46.82         54.96         4.83 o                         
  -3   7   6       1097.88       1098.53        17.29 o                         
  -2   7   6          0.11          4.27         3.27 o                         
  -1   7   6       2013.06       1933.20        22.72 o                         
   0   7   6         58.59         50.97         3.72 o                         
   1   7   6        773.42        727.49        18.80 o                         
   2   7   6        162.55        159.54         7.97 o                         
   3   7   6       1320.49       1316.26        16.50 o                         
   4   7   6         22.23         32.93         5.19 o                         
   5   7   6        992.10       1025.60        27.90 o                         
   6   7   6          5.18         17.55         5.53 o                         
   7   7   6        259.86        258.08        12.62 o                         
   8   7   6          2.45         11.78         4.87 o                         
  -9   8   6          6.22          2.29         4.89 o                         
  -8   8   6         27.30         33.40         5.77 o                         
  -7   8   6        158.25        163.12         8.26 o                         
  -6   8   6         12.64         18.50         3.99 o                         
  -5   8   6         30.54         23.78         4.29 o                         
  -4   8   6        170.15        152.34         7.22 o                         
  -3   8   6        147.49        143.34         7.08 o                         
  -2   8   6         42.10         38.53         4.50 o                         
  -1   8   6        205.55        192.94         8.00 o                         
   0   8   6        246.01        272.54         9.28 o                         
   1   8   6          9.58          8.30         3.41 o                         
   2   8   6         30.62         26.01         3.99 o                         
   3   8   6        227.78        218.40         9.98 o                         
   4   8   6          6.79         11.83         4.31 o                         
   5   8   6          7.85         11.53         4.81 o                         
   6   8   6          5.35          0.07         4.71 o                         
   7   8   6          0.25          2.85         4.60 o                         
   8   8   6         59.52         40.00         6.76 o                         
  -8   9   6         13.78         31.06         6.04 o                         
  -7   9   6        444.03        444.13        13.34 o                         
  -6   9   6          7.30         11.18         3.95 o                         
  -5   9   6        380.75        393.22        13.04 o                         
  -4   9   6         49.86         47.83         4.80 o                         
  -3   9   6        406.81        403.36        11.99 o                         
  -2   9   6         64.76         69.56         5.59 o                         
  -1   9   6        450.25        426.73        12.04 o                         
   0   9   6         85.80         93.93         5.95 o                         
   1   9   6        685.86        669.86        12.23 o                         
   2   9   6         84.27         76.84         5.88 o                         
   3   9   6        598.68        586.10        16.37 o                         
   4   9   6        163.92        158.74         9.49 o                         
   5   9   6        225.90        223.76        11.39 o                         
   6   9   6         24.46         26.68         5.55 o                         
   7   9   6         48.45         57.43         7.35 o                         
  -7  10   6          0.93         12.95         4.21 o                         
  -6  10   6        620.25        654.31        16.30 o                         
  -5  10   6          1.31         -1.54         4.23 o                         
  -4  10   6        438.52        442.62        13.37 o                         
  -3  10   6         20.16         16.23         3.69 o                         
  -2  10   6        357.39        361.47        11.79 o                         
  -1  10   6         70.09         73.62         5.94 o                         
   0  10   6       1511.72       1558.71        33.72 o                         
   1  10   6          0.18          6.64         3.94 o                         
   2  10   6        740.81        741.87        20.07 o                         
   3  10   6          6.17          9.40         3.71 o                         
   4  10   6        605.33        625.37        16.61 o                         
   5  10   6         15.10         19.89         5.24 o                         
   6  10   6        237.09        244.83        12.71 o                         
  -5  11   6         77.32         80.46         7.89 o                         
  -4  11   6         27.42         21.67         4.32 o                         
  -3  11   6        278.75        280.83        11.00 o                         
  -2  11   6          1.59          3.61         3.31 o                         
  -1  11   6        676.77        709.68        19.94 o                         
   0  11   6         53.57         57.28         6.88 o                         
   1  11   6        171.58        196.10        11.19 o                         
   2  11   6         54.45         45.39         6.27 o                         
   3  11   6        137.72        142.55         9.84 o                         
   4  11   6          0.24          7.85         4.38 o                         
  -2  12   6        559.59        567.82        19.13 o                         
  -1  12   6          0.02          3.24         4.05 o                         
   0  12   6         98.09         97.50         8.61 o                         
   1  12   6          1.22          0.93         4.77 o                         
 -11   0   7        264.22        279.37        16.14 o                         
  -9   0   7        742.95        765.32        28.29 o                         
  -7   0   7        554.50        566.34        11.93 o                         
  -5   0   7         38.85         28.90         3.77 o                         
  -3   0   7       3013.42       3005.65        20.91 o                         
  -1   0   7       1094.26       1117.55        19.34 o                         
   1   0   7        225.06        272.31        16.57 o                         
   3   0   7       2445.66       2372.75        38.25 o                         
   5   0   7        274.60        308.90        16.42 o                         
   7   0   7         23.13         17.75         7.27 o                         
   9   0   7        167.51        165.05        30.60 o                         
 -11   1   7         16.40         26.25         6.28 o                         
 -10   1   7         65.37         59.69         7.12 o                         
  -9   1   7         87.96         86.76         6.48 o                         
  -8   1   7        763.03        747.00        15.12 o                         
  -7   1   7          0.02          2.83         3.70 o                         
  -6   1   7        229.48        221.23         6.04 o                         
  -5   1   7         34.75         31.60         1.77 o                         
  -4   1   7        427.49        403.59         8.23 o                         
  -3   1   7          9.52          9.44         2.25 o                         
  -2   1   7       3333.16       3531.09        24.89 o                         
  -1   1   7         44.34         31.05         2.44 o                         
   0   1   7       2812.11       2794.20        26.48 o                         
   1   1   7          0.17          5.83         3.84 o                         
   2   1   7        422.86        382.22        11.88 o                         
   3   1   7        176.96        170.86         8.92 o                         
   4   1   7       1500.36       1531.85        26.71 o                         
   5   1   7         75.52         76.29         8.67 o                         
   6   1   7        634.60        693.23        20.78 o                         
   7   1   7          6.53          7.89         7.49 o                         
   8   1   7         98.31        120.95        13.42 o                         
   9   1   7          3.76          0.88         7.72 o                         
  10   1   7        154.23        141.23        15.36 o                         
 -11   2   7         10.96         14.55         6.46 o                         
 -10   2   7         10.47         12.50         5.79 o                         
  -9   2   7        212.64        210.24         9.23 o                         
  -8   2   7         15.97         18.74         4.96 o                         
  -7   2   7        845.19        840.24        13.83 o                         
  -6   2   7         17.35         15.92         2.03 o                         
  -5   2   7        362.08        347.97         5.45 o                         
  -4   2   7         49.93         45.83         2.92 o                         
  -3   2   7         18.49         18.86         2.83 o                         
  -2   2   7        215.14        213.67         6.45 o                         
  -1   2   7       2579.19       2628.13        38.13 o                         
   0   2   7        250.17        250.05         5.91 o                         
   1   2   7       2401.19       2358.65        20.22 o                         
   2   2   7         17.98         11.53         5.61 o                         
   3   2   7         19.82         16.39         5.24 o                         
   4   2   7          9.33          3.48         5.86 o                         
   5   2   7       1030.26        994.70        29.16 o                         
   6   2   7          0.39         -5.91        12.31 o                         
   7   2   7        589.80        620.23        25.95 o                         
   8   2   7          1.05         18.99        13.55 o                         
   9   2   7        138.76        142.41        16.10 o                         
  10   2   7          0.24         14.91        15.08 o                         
 -11   3   7         81.74         98.62        11.48 o                         
 -10   3   7          2.17          9.94         4.65 o                         
  -9   3   7        180.95        185.95        10.13 o                         
  -8   3   7        156.42        164.11         7.95 o                         
  -7   3   7         44.08         42.85         4.10 o                         
  -6   3   7       1170.79       1141.76        12.55 o                         
  -5   3   7        684.00        652.75         7.28 o                         
  -4   3   7         97.11        108.98         3.53 o                         
  -3   3   7        339.65        336.61         8.33 o                         
  -2   3   7        749.95        652.85         9.90 o                         
  -1   3   7         74.72         76.96         3.30 o                         
   0   3   7       1582.70       1418.20        18.98 o                         
   1   3   7        235.88        252.61         8.19 o                         
   2   3   7        209.67        166.94         7.47 o                         
   3   3   7          0.82          2.30         4.26 o                         
   4   3   7          2.02          0.10         6.40 o                         
   5   3   7        244.25        236.16        15.30 o                         
   6   3   7        315.33        297.48        14.64 o                         
   7   3   7          2.66          1.12         5.81 o                         
   8   3   7         80.06         82.34         9.69 o                         
   9   3   7          0.32         -4.47         8.94 o                         
  10   3   7          2.53          3.95         8.65 o                         
 -11   4   7         49.44         39.94         8.46 o                         
 -10   4   7        144.25        151.47        10.36 o                         
  -9   4   7        136.42        131.00         9.51 o                         
  -8   4   7         31.40         39.00         6.31 o                         
  -7   4   7        404.65        403.03         8.32 o                         
  -6   4   7         72.16         80.94         4.11 o                         
  -5   4   7         18.92         17.59         1.57 o                         
  -4   4   7          2.44          6.78         2.45 o                         
  -3   4   7        444.94        422.20         9.29 o                         
  -2   4   7       1006.18        985.17        11.95 o                         
  -1   4   7       1071.26       1002.25        11.09 o                         
   0   4   7        565.84        564.52        13.16 o                         
   1   4   7        146.43        143.25         6.41 o                         
   2   4   7         38.16         38.48         4.57 o                         
   3   4   7        248.44        235.45        11.48 o                         
   4   4   7          0.10         14.09         5.79 o                         
   5   4   7        379.47        362.29        15.24 o                         
   6   4   7          0.02         -3.40         6.80 o                         
   7   4   7        123.88        119.85        10.92 o                         
   8   4   7         47.11         32.01         7.32 o                         
   9   4   7         71.71         66.27         9.49 o                         
 -10   5   7        629.32        655.36        20.46 o                         
  -9   5   7          7.40         16.67         5.58 o                         
  -8   5   7        340.76        345.15        12.63 o                         
  -7   5   7        308.48        309.76         8.87 o                         
  -6   5   7         28.52         26.25         3.35 o                         
  -5   5   7         30.20         26.69         2.42 o                         
  -4   5   7       3363.54       3254.19        50.95 o                         
  -3   5   7         20.87         23.41         2.97 o                         
  -2   5   7        881.76        904.42        11.43 o                         
  -1   5   7        232.95        233.78         6.42 o                         
   0   5   7        607.38        595.17        14.55 o                         
   1   5   7         10.18          8.22         3.20 o                         
   2   5   7       1638.84       1724.26        22.70 o                         
   3   5   7         46.33         56.92         7.07 o                         
   4   5   7       1146.18       1127.73        21.82 o                         
   5   5   7          3.55          6.62         5.01 o                         
   6   5   7        120.38        116.72         8.62 o                         
   7   5   7          1.16          7.92         7.30 o                         
   8   5   7        331.90        309.25        14.17 o                         
   9   5   7          0.88          6.45         7.96 o                         
 -10   6   7         67.09         60.21         7.70 o                         
  -9   6   7        362.05        372.15        13.96 o                         
  -8   6   7          1.58          6.92         6.81 o                         
  -7   6   7        125.72        126.52         6.81 o                         
  -6   6   7        179.57        179.97         7.26 o                         
  -5   6   7        365.67        376.08         6.50 o                         
  -4   6   7        950.37        907.72        15.08 o                         
  -3   6   7       1140.15       1148.67        18.65 o                         
  -2   6   7         78.27         78.46         4.98 o                         
  -1   6   7        583.92        573.78         8.03 o                         
   0   6   7        182.41        163.79         4.05 o                         
   1   6   7        873.10        883.06        11.19 o                         
   2   6   7        151.98        158.66        12.25 o                         
   3   6   7       1330.86       1321.30        22.91 o                         
   4   6   7          1.32          6.29         4.18 o                         
   5   6   7         65.72         73.66         7.25 o                         
   6   6   7        152.67        140.77         9.52 o                         
   7   6   7        352.89        366.94        15.00 o                         
   8   6   7          5.64         10.32         5.30 o                         
  -9   7   7          5.74         10.10         6.33 o                         
  -8   7   7        657.36        655.90        18.07 o                         
  -7   7   7          5.23          4.34         3.93 o                         
  -6   7   7        451.32        456.51        11.58 o                         
  -5   7   7         31.02         27.75         3.15 o                         
  -4   7   7         48.34         45.52         4.42 o                         
  -3   7   7          6.50         12.63         3.30 o                         
  -2   7   7       1674.53       1684.55        28.14 o                         
  -1   7   7         10.71         14.09         3.15 o                         
   0   7   7       1252.14       1288.86        25.37 o                         
   1   7   7          4.58          7.56         2.72 o                         
   2   7   7        847.02        826.83        21.81 o                         
   3   7   7         52.06         48.37         5.37 o                         
   4   7   7        379.50        356.36        13.14 o                         
   5   7   7          0.48         -0.57         4.06 o                         
   6   7   7        560.80        569.08        17.94 o                         
   7   7   7         57.50         67.86         9.39 o                         
   8   7   7        382.40        398.05        16.53 o                         
  -8   8   7         34.49         38.94         6.30 o                         
  -7   8   7          7.84         12.81         3.93 o                         
  -6   8   7          0.09          0.69         3.88 o                         
  -5   8   7          4.25          1.32         3.58 o                         
  -4   8   7        154.56        143.13         7.12 o                         
  -3   8   7         18.09         24.46         3.89 o                         
  -2   8   7        270.55        264.33         9.47 o                         
  -1   8   7         17.91         21.69         3.56 o                         
   0   8   7         32.54         29.13         3.89 o                         
   1   8   7         56.27         49.23         3.62 o                         
   2   8   7        274.22        252.83        10.26 o                         
   3   8   7         69.59         59.95         6.06 o                         
   4   8   7         13.04         14.89         4.48 o                         
   5   8   7          3.18          3.76         4.60 o                         
   6   8   7         62.15         72.73         7.52 o                         
   7   8   7          3.14          7.61         4.79 o                         
  -7   9   7          3.93         14.50         4.25 o                         
  -6   9   7         58.74         56.07         5.49 o                         
  -5   9   7        153.61        146.85         8.52 o                         
  -4   9   7        428.94        390.45        11.90 o                         
  -3   9   7         51.12         42.69         4.78 o                         
  -2   9   7        430.50        462.21        12.89 o                         
  -1   9   7         42.15         52.70         5.19 o                         
   0   9   7        336.13        336.77        10.94 o                         
   1   9   7        209.56        207.23        10.64 o                         
   2   9   7        328.17        300.40        11.49 o                         
   3   9   7         22.92         26.52         4.72 o                         
   4   9   7        268.48        277.42        12.40 o                         
   5   9   7         81.61         85.63         7.88 o                         
   6   9   7        188.28        188.34        11.45 o                         
  -6  10   7          2.35          1.27         3.74 o                         
  -5  10   7        182.07        176.37         9.69 o                         
  -4  10   7          3.35         -0.52         4.28 o                         
  -3  10   7        698.62        706.66        16.74 o                         
  -2  10   7          3.60          4.17         3.22 o                         
  -1  10   7        430.67        448.44        13.19 o                         
   0  10   7          8.94          6.44         4.47 o                         
   1  10   7        467.94        496.81        16.77 o                         
   2  10   7         16.97         19.07         5.00 o                         
   3  10   7        766.37        790.40        21.82 o                         
   4  10   7          1.35          5.29         4.25 o                         
   5  10   7        178.50        163.38        10.58 o                         
  -4  11   7        343.22        354.80        15.19 o                         
  -3  11   7         27.96         31.26         5.53 o                         
  -2  11   7        116.62        130.52         9.09 o                         
  -1  11   7          0.83          2.38         4.17 o                         
   0  11   7        483.93        496.25        17.30 o                         
   1  11   7          5.38          2.91         4.07 o                         
   2  11   7        450.30        468.77        17.36 o                         
   3  11   7          0.77          4.89         4.10 o                         
 -10   0   8        187.52        164.74        15.33 o                         
  -8   0   8       2219.24       2351.08        63.22 o                         
  -6   0   8        580.31        628.77        10.16 o                         
  -4   0   8        225.78        236.75         4.44 o                         
  -2   0   8       4243.47       4056.47        29.67 o                         
   0   0   8       7110.90       7072.01        85.06 o                         
   2   0   8        260.84        293.60        19.80 o                         
   4   0   8        254.35        194.48        18.06 o                         
   6   0   8       2623.53       2722.09        90.92 o                         
   8   0   8        233.34        222.28        35.34 o                         
 -11   1   8         36.82         35.03         6.04 o                         
 -10   1   8          2.44         11.38         5.03 o                         
  -9   1   8        250.81        240.38        11.95 o                         
  -8   1   8         31.05         18.09         7.09 o                         
  -7   1   8        413.49        411.37         8.44 o                         
  -6   1   8        211.73        209.05         4.57 o                         
  -5   1   8         46.13         39.43         2.93 o                         
  -4   1   8        194.47        202.05         5.88 o                         
  -3   1   8        162.05        157.81         5.62 o                         
  -2   1   8         27.06         22.24         2.77 o                         
  -1   1   8       1996.84       1856.38        17.51 o                         
   0   1   8         29.28         36.86         4.27 o                         
   1   1   8        216.78        242.00        11.93 o                         
   2   1   8         14.87         11.70         7.39 o                         
   3   1   8          3.22          0.86         4.90 o                         
   4   1   8          3.51          6.22         5.12 o                         
   5   1   8        255.46        232.17        12.12 o                         
   6   1   8          4.78         -2.01         5.63 o                         
   7   1   8        450.77        415.82        17.77 o                         
   8   1   8          1.39         -2.24         8.67 o                         
   9   1   8         20.37         25.39         8.59 o                         
 -11   2   8         32.94         33.04         8.29 o                         
 -10   2   8        128.32        127.29         9.82 o                         
  -9   2   8          0.43         -2.51         5.46 o                         
  -8   2   8         78.21         75.44         5.84 o                         
  -7   2   8         78.59         70.83         3.99 o                         
  -6   2   8         87.00         88.58         3.46 o                         
  -5   2   8          5.39          6.89         1.92 o                         
  -4   2   8        199.19        194.00         6.11 o                         
  -3   2   8          4.15          9.49         3.72 o                         
  -2   2   8       1657.47       1588.86        22.89 o                         
  -1   2   8          0.03          1.30         1.96 o                         
   0   2   8        633.33        637.08        10.56 o                         
   1   2   8        155.44        160.15         6.11 o                         
   2   2   8        693.61        706.65        16.82 o                         
   3   2   8         67.41         60.62         6.57 o                         
   4   2   8        826.28        874.48        21.41 o                         
   5   2   8          3.42          2.46         5.27 o                         
   6   2   8        306.32        313.86        14.90 o                         
   7   2   8          6.21         12.52         6.24 o                         
   8   2   8        433.06        429.16        36.45 o                         
   9   2   8          0.01          0.23         7.62 o                         
 -10   3   8         25.25         30.64         8.93 o                         
  -9   3   8        667.83        670.83        18.57 o                         
  -8   3   8         89.69         93.30         6.40 o                         
  -7   3   8        112.07        105.75         5.84 o                         
  -6   3   8        909.22        904.35        12.32 o                         
  -5   3   8         11.85         13.97         2.27 o                         
  -4   3   8         80.14         86.06         4.50 o                         
  -3   3   8       1348.00       1241.69        35.10 o                         
  -2   3   8        256.34        257.05         8.86 o                         
  -1   3   8        194.82        163.12         5.92 o                         
   0   3   8        900.91        870.78        14.47 o                         
   1   3   8        267.12        252.54         8.68 o                         
   2   3   8          0.58          1.90         3.97 o                         
   3   3   8         36.02         33.52         3.14 o                         
   4   3   8        158.69        166.51        13.28 o                         
   5   3   8        100.95         96.45         9.40 o                         
   6   3   8         40.17         22.72        11.13 o                         
   7   3   8         87.38         63.35        10.44 o                         
   8   3   8          8.49         12.48        11.41 o                         
   9   3   8         28.51         35.93        11.77 o                         
 -10   4   8        113.59         99.66        11.28 o                         
  -9   4   8        147.02        170.57        10.56 o                         
  -8   4   8        534.79        537.30        14.92 o                         
  -7   4   8        322.34        316.55         8.47 o                         
  -6   4   8         10.30         12.32         2.16 o                         
  -5   4   8         46.48         40.85         2.84 o                         
  -4   4   8         96.26        108.67         3.79 o                         
  -3   4   8        619.61        620.08        17.05 o                         
  -2   4   8       1175.43       1145.29        29.09 o                         
  -1   4   8          8.12          7.77         2.42 o                         
   0   4   8       1256.39       1204.25        16.81 o                         
   1   4   8        245.48        244.10         8.55 o                         
   2   4   8         80.49         85.52         6.24 o                         
   3   4   8        758.15        743.09        16.66 o                         
   4   4   8        189.54        211.73         9.90 o                         
   5   4   8         37.43         40.92         8.96 o                         
   6   4   8        543.67        546.64        24.76 o                         
   7   4   8          6.38         -3.86         7.72 o                         
   8   4   8        164.23        169.14        15.97 o                         
   9   4   8         11.26          4.15         8.53 o                         
 -10   5   8         47.36         32.41         9.67 o                         
  -9   5   8        462.65        499.70        19.48 o                         
  -8   5   8         92.01        102.63         7.65 o                         
  -7   5   8       1642.58       1687.63        20.20 o                         
  -6   5   8         53.07         56.96         4.62 o                         
  -5   5   8          2.11          3.76         1.94 o                         
  -4   5   8        246.47        242.29         9.72 o                         
  -3   5   8        256.68        236.12         4.68 o                         
  -2   5   8        461.97        446.93        12.01 o                         
  -1   5   8       6688.03       6472.01        74.57 o                         
   0   5   8        113.00        108.12         5.39 o                         
   1   5   8        107.06        107.52         5.97 o                         
   2   5   8        291.08        291.48        10.12 o                         
   3   5   8         43.61         41.75         5.30 o                         
   4   5   8         33.65         50.90         7.47 o                         
   5   5   8       1192.11       1199.65        30.98 o                         
   6   5   8         41.51         45.95         7.09 o                         
   7   5   8        465.53        475.13        17.34 o                         
   8   5   8         43.28         43.60         6.57 o                         
  -9   6   8         22.65         21.65        11.62 o                         
  -8   6   8        452.38        465.13        15.22 o                         
  -7   6   8          8.82         11.29         3.24 o                         
  -6   6   8        174.44        169.59         8.17 o                         
  -5   6   8         36.76         30.17         3.84 o                         
  -4   6   8          3.47          7.25         3.39 o                         
  -3   6   8        234.69        224.90         7.17 o                         
  -2   6   8       1456.77       1465.71        30.00 o                         
  -1   6   8        415.77        398.29        10.51 o                         
   0   6   8       1279.34       1253.91        26.33 o                         
   1   6   8        287.30        278.70         8.99 o                         
   2   6   8         13.29         20.64         3.88 o                         
   3   6   8         55.19         60.36         7.51 o                         
   4   6   8        295.20        284.96        14.24 o                         
   5   6   8        114.45         98.15         8.12 o                         
   6   6   8        890.57        885.21        22.49 o                         
   7   6   8          2.00          6.06         4.94 o                         
   8   6   8         37.54         39.41         6.96 o                         
  -8   7   8         10.72         19.04         7.11 o                         
  -7   7   8        110.59        109.18         6.38 o                         
  -6   7   8          0.07          3.00         3.09 o                         
  -5   7   8        321.15        330.67        10.65 o                         
  -4   7   8         37.57         46.31         7.97 o                         
  -3   7   8        329.33        318.41        10.44 o                         
  -2   7   8          7.26         11.50         3.91 o                         
  -1   7   8        469.70        453.97        15.19 o                         
   0   7   8         46.03         56.09         6.95 o                         
   1   7   8       1120.47       1090.28        21.27 o                         
   2   7   8          0.71          3.45         3.31 o                         
   3   7   8        104.68        116.48         9.85 o                         
   4   7   8          6.56          6.12         4.92 o                         
   5   7   8        450.17        441.56        15.77 o                         
   6   7   8         41.04         37.14         6.25 o                         
   7   7   8        384.68        373.27        15.92 o                         
  -7   8   8          0.00         -0.55         3.26 o                         
  -6   8   8        285.47        305.09        10.94 o                         
  -5   8   8          4.29          2.30         3.50 o                         
  -4   8   8          6.99          6.20         3.79 o                         
  -3   8   8         43.59         47.39         4.70 o                         
  -2   8   8        275.99        272.30         9.70 o                         
  -1   8   8        112.02        108.38         6.65 o                         
   0   8   8        509.00        539.56        18.02 o                         
   1   8   8         79.47         82.09         8.20 o                         
   2   8   8         22.84         11.66         4.88 o                         
   3   8   8         14.03         24.03         5.61 o                         
   4   8   8          3.22         -0.52         4.88 o                         
   5   8   8         38.28         40.27         6.14 o                         
   6   8   8         75.92         90.85        12.69 o                         
  -6   9   8        145.45        133.67         7.98 o                         
  -5   9   8          1.73          4.25         5.39 o                         
  -4   9   8         20.26         20.98         5.25 o                         
  -3   9   8        106.83        113.97        11.28 o                         
  -2   9   8         26.82         24.58         4.13 o                         
  -1   9   8       1388.39       1388.96        30.15 o                         
   0   9   8        126.94        129.08         7.40 o                         
   1   9   8        189.62        207.66        13.68 o                         
   2   9   8          0.61          4.62         4.98 o                         
   3   9   8         31.56         36.24         6.79 o                         
   4   9   8         62.83         54.21         6.46 o                         
   5   9   8        392.46        395.20        15.70 o                         
  -5  10   8         11.03          6.60         3.97 o                         
  -4  10   8          6.26         -1.79         4.00 o                         
  -3  10   8         10.00         11.67         4.25 o                         
  -2  10   8        488.30        478.99        16.54 o                         
  -1  10   8          0.99          1.57         3.82 o                         
   0  10   8        496.15        507.79        17.14 o                         
   1  10   8         23.65         43.88         6.33 o                         
   2  10   8          4.90         16.21         5.19 o                         
   3  10   8         17.78         18.49         5.99 o                         
  -1  11   8        898.13        923.03        28.98 o                         
   0  11   8         56.69         58.88         7.12 o                         
  -9   0   9        604.77        611.71        26.65 o                         
  -7   0   9       1635.06       1642.82        32.07 o                         
  -5   0   9       3551.12       3563.68        61.51 o                         
  -3   0   9       1217.59       1152.78        22.97 o                         
  -1   0   9       4246.50       4123.81        46.99 o                         
   1   0   9       2742.39       2520.90        56.35 o                         
   3   0   9        929.74        966.60        38.21 o                         
   5   0   9        754.38        811.81        38.76 o                         
   7   0   9        509.35        485.23        33.64 o                         
   9   0   9        246.98        249.46        27.58 o                         
 -10   1   9          1.18         14.26         5.83 o                         
  -9   1   9         12.49          5.98         4.74 o                         
  -8   1   9        156.11        145.52         8.43 o                         
  -7   1   9          0.18         -0.97         2.41 o                         
  -6   1   9         29.32         30.01         2.50 o                         
  -5   1   9          1.61          0.72         2.28 o                         
  -4   1   9         40.75         33.48         3.12 o                         
  -3   1   9        260.45        261.16         6.44 o                         
  -2   1   9        479.22        479.45         8.29 o                         
  -1   1   9        382.48        405.17         9.00 o                         
   0   1   9        718.34        766.39        16.32 o                         
   1   1   9         26.85         24.41         5.38 o                         
   2   1   9         25.32         23.67         6.00 o                         
   3   1   9         14.89         14.03         5.36 o                         
   4   1   9         84.69         70.78         8.81 o                         
   5   1   9         51.33         40.51         9.90 o                         
   6   1   9        504.39        497.60        18.89 o                         
   7   1   9          0.19         -2.62         5.23 o                         
   8   1   9         85.53         82.64        17.08 o                         
   9   1   9          0.55          1.42         6.06 o                         
 -10   2   9         31.79         20.18         6.64 o                         
  -9   2   9        260.67        265.44        12.73 o                         
  -8   2   9         99.06        101.15         6.72 o                         
  -7   2   9        502.39        493.35        10.36 o                         
  -6   2   9          6.16          3.64         1.77 o                         
  -5   2   9         43.78         37.76         3.26 o                         
  -4   2   9         39.12         40.24         4.19 o                         
  -3   2   9        467.98        472.16        10.66 o                         
  -2   2   9        169.82        143.83         5.38 o                         
  -1   2   9       1717.95       1592.20        31.10 o                         
   0   2   9          4.01          2.18         2.68 o                         
   1   2   9        146.60        140.81        11.03 o                         
   2   2   9         10.02         10.75         4.35 o                         
   3   2   9         24.01         20.52         6.00 o                         
   4   2   9          0.26          1.01         4.61 o                         
   5   2   9        611.25        599.71        32.73 o                         
   6   2   9          5.04          2.21         5.23 o                         
   7   2   9        359.74        358.32        17.16 o                         
   8   2   9          6.03         -2.18         5.26 o                         
   9   2   9          1.08          7.89         6.49 o                         
 -10   3   9         14.28         12.81         6.11 o                         
  -9   3   9         83.60        108.24        16.36 o                         
  -8   3   9        206.67        221.40        11.55 o                         
  -7   3   9        116.19        118.70         5.66 o                         
  -6   3   9        310.67        297.06         6.48 o                         
  -5   3   9        113.67        112.52         4.54 o                         
  -4   3   9         19.51         16.99         3.45 o                         
  -3   3   9        857.42        810.58        35.61 o                         
  -2   3   9        778.37        782.83        16.69 o                         
  -1   3   9        609.81        565.42        12.81 o                         
   0   3   9       1820.84       1741.04        26.86 o                         
   1   3   9        269.34        283.31         9.68 o                         
   2   3   9        101.17         97.23         6.59 o                         
   3   3   9        328.16        329.47        13.41 o                         
   4   3   9        257.95        279.86        13.06 o                         
   5   3   9         37.61         50.53         7.15 o                         
   6   3   9        600.94        638.19        21.55 o                         
   7   3   9         54.77         75.09        11.50 o                         
   8   3   9         31.58         36.63         7.40 o                         
  -9   4   9         39.19         43.35         8.41 o                         
  -8   4   9        175.18        164.91         9.34 o                         
  -7   4   9        663.39        701.33        14.97 o                         
  -6   4   9        105.94        103.83         5.71 o                         
  -5   4   9        266.25        260.24         6.58 o                         
  -4   4   9        969.13        948.15        13.65 o                         
  -3   4   9         30.98         31.53         5.54 o                         
  -2   4   9         68.13         68.61         6.94 o                         
  -1   4   9       1786.52       1829.16        26.91 o                         
   0   4   9        204.17        190.63         7.45 o                         
   1   4   9        463.48        476.22        12.31 o                         
   2   4   9        284.05        266.73        10.09 o                         
   3   4   9          8.88          7.32         4.39 o                         
   4   4   9         69.29         78.50         6.81 o                         
   5   4   9        350.21        358.40        16.95 o                         
   6   4   9        218.33        220.35        13.42 o                         
   7   4   9        299.88        303.81        16.02 o                         
   8   4   9         36.42         21.72        14.72 o                         
  -9   5   9          0.25          6.93         5.76 o                         
  -8   5   9        280.10        288.70        11.86 o                         
  -7   5   9         75.18         80.60         6.06 o                         
  -6   5   9        666.85        692.66        13.96 o                         
  -5   5   9        104.82        112.45         5.26 o                         
  -4   5   9        758.92        730.30        17.14 o                         
  -3   5   9          0.81          4.79         4.14 o                         
  -2   5   9        375.06        321.05         8.84 o                         
  -1   5   9        563.55        551.59        11.11 o                         
   0   5   9       1226.67       1132.36        16.95 o                         
   1   5   9        117.48        118.21         6.48 o                         
   2   5   9       1339.53       1357.80        22.11 o                         
   3   5   9          1.97          2.76         3.84 o                         
   4   5   9         26.31         31.95         5.12 o                         
   5   5   9        208.97        243.67        11.72 o                         
   6   5   9        586.54        570.44        21.67 o                         
   7   5   9         15.11         23.68        10.04 o                         
  -8   6   9          3.73         11.09         4.67 o                         
  -7   6   9        120.25        123.36         6.48 o                         
  -6   6   9          6.15          6.39         3.24 o                         
  -5   6   9        114.22        124.21         6.97 o                         
  -4   6   9         21.37         17.14         3.87 o                         
  -3   6   9        168.32        186.67         9.11 o                         
  -2   6   9         20.97         25.87         3.67 o                         
  -1   6   9        595.21        607.37        13.50 o                         
   0   6   9         13.16         22.36         3.57 o                         
   1   6   9        522.65        514.44        12.47 o                         
   2   6   9        309.79        284.19        10.35 o                         
   3   6   9         71.69         70.77         6.30 o                         
   4   6   9         15.54         19.77         4.86 o                         
   5   6   9        178.08        213.43        13.66 o                         
   6   6   9          0.16         10.37         6.15 o                         
   7   6   9        277.89        239.15        15.57 o                         
  -8   7   9        228.58        243.50        11.87 o                         
  -7   7   9          6.84          6.68         3.91 o                         
  -6   7   9         13.73         17.48         3.58 o                         
  -5   7   9          3.98          0.73         3.93 o                         
  -4   7   9          5.91          1.82         4.14 o                         
  -3   7   9         14.62         17.57         4.84 o                         
  -2   7   9        999.33       1008.78        35.98 o                         
  -1   7   9          0.20          1.36         4.53 o                         
   0   7   9        259.61        281.58        12.98 o                         
   1   7   9         48.05         51.53         6.84 o                         
   2   7   9          1.94          2.16         4.36 o                         
   3   7   9          1.71          7.73         3.56 o                         
   4   7   9        366.01        362.14        13.44 o                         
   5   7   9          5.75         13.29         5.21 o                         
   6   7   9        176.90        187.80        13.42 o                         
  -7   8   9        107.69        120.01         8.11 o                         
  -6   8   9         18.74         19.88         4.58 o                         
  -5   8   9        120.25        124.95         7.97 o                         
  -4   8   9         56.60         73.55         7.09 o                         
  -3   8   9        796.34        840.35        21.40 o                         
  -2   8   9          8.68          8.29         4.50 o                         
  -1   8   9        276.72        294.25        11.97 o                         
   0   8   9         21.35         26.38         5.98 o                         
   1   8   9        226.73        248.27        13.41 o                         
   2   8   9          0.01          7.91         5.51 o                         
   3   8   9        226.16        254.66        14.41 o                         
   4   8   9         73.55         80.60         9.00 o                         
   5   8   9         74.99         84.06        15.08 o                         
  -5   9   9         13.47          4.94         4.16 o                         
  -4   9   9        284.95        286.55        13.30 o                         
  -3   9   9        110.60        110.57         8.62 o                         
  -2   9   9         64.89         87.23         7.57 o                         
  -1   9   9        129.09        130.22         8.97 o                         
   0   9   9        318.05        334.39        13.72 o                         
   1   9   9         12.60         14.05         6.78 o                         
   2   9   9        265.04        272.26        14.97 o                         
   3   9   9         36.63         27.83         7.69 o                         
   4   9   9         13.50         25.97         6.66 o                         
  -3  10   9         11.67         17.79         5.06 o                         
  -2  10   9         12.97         21.12         5.18 o                         
  -1  10   9        192.54        211.70        14.26 o                         
   0  10   9         21.77         31.31         7.50 o                         
   1  10   9        189.48        179.95        11.07 o                         
  -8   0  10        857.77        802.03        21.57 o                         
  -6   0  10        605.72        573.07        17.49 o                         
  -4   0  10       1589.77       1614.89        31.38 o                         
  -2   0  10       3668.54       3615.43        52.24 o                         
   0   0  10        814.49        785.78        32.22 o                         
   2   0  10       1456.14       1468.91        46.65 o                         
   4   0  10       1420.56       1442.00        50.94 o                         
   6   0  10        846.31        915.03        45.16 o                         
   8   0  10        294.20        280.87        28.85 o                         
  -9   1  10         13.72         21.71         8.88 o                         
  -8   1  10        115.83        112.06         7.25 o                         
  -7   1  10         67.31         65.46         4.76 o                         
  -6   1  10        110.93        109.06         5.38 o                         
  -5   1  10        373.61        365.33        11.95 o                         
  -4   1  10          0.44         -1.31         2.62 o                         
  -3   1  10        339.10        352.09         9.01 o                         
  -2   1  10          2.17          6.71         2.74 o                         
  -1   1  10        266.40        250.22         9.29 o                         
   0   1  10         22.71         30.53         6.02 o                         
   1   1  10        268.90        252.31        13.72 o                         
   2   1  10        393.39        423.39        18.11 o                         
   3   1  10        170.04        194.86        13.21 o                         
   4   1  10         14.30         21.09         6.54 o                         
   5   1  10        170.55        174.78        13.75 o                         
   6   1  10          7.05         -2.88         5.76 o                         
   7   1  10         69.24         56.37         8.55 o                         
   8   1  10         38.89         15.92         8.04 o                         
  -9   2  10          1.95          3.64         6.72 o                         
  -8   2  10          2.07          3.22         3.48 o                         
  -7   2  10         23.08         22.98         3.97 o                         
  -6   2  10        190.96        186.45         5.86 o                         
  -5   2  10        255.44        237.04         7.05 o                         
  -4   2  10         16.82         11.84         3.27 o                         
  -3   2  10         78.93         81.52         5.14 o                         
  -2   2  10         46.37         38.99         5.07 o                         
  -1   2  10         47.11         39.46         4.22 o                         
   0   2  10        284.40        287.25        14.37 o                         
   1   2  10         97.76         93.14         5.81 o                         
   2   2  10         33.36         39.63         4.54 o                         
   3   2  10         85.99         82.73         7.13 o                         
   4   2  10         32.88         29.17         5.63 o                         
   5   2  10          2.77          0.61         4.94 o                         
   6   2  10         69.06         56.87         7.87 o                         
   7   2  10          1.73          3.46         5.95 o                         
   8   2  10         76.76         80.06         9.85 o                         
  -9   3  10        104.33         94.69        10.77 o                         
  -8   3  10          0.59          6.05         4.47 o                         
  -7   3  10        237.74        254.19        10.89 o                         
  -6   3  10         41.47         42.96         3.33 o                         
  -5   3  10        341.00        347.77         8.70 o                         
  -4   3  10        150.07        148.81         9.13 o                         
  -3   3  10        668.61        651.94        16.75 o                         
  -2   3  10         32.80         31.04         4.33 o                         
  -1   3  10        460.69        478.63        14.43 o                         
   0   3  10        592.72        597.05        19.71 o                         
   1   3  10        522.11        537.45        15.63 o                         
   2   3  10        214.79        220.85         9.50 o                         
   3   3  10        553.16        575.14        15.84 o                         
   4   3  10          6.88          9.71         6.37 o                         
   5   3  10         62.17         66.72         7.69 o                         
   6   3  10        137.00        146.37        11.28 o                         
   7   3  10        203.41        220.79        14.43 o                         
  -9   4  10          4.12         13.43         6.92 o                         
  -8   4  10         52.73         58.17         6.57 o                         
  -7   4  10        366.74        360.21        13.21 o                         
  -6   4  10          9.55         13.02         3.15 o                         
  -5   4  10        298.59        295.05         8.41 o                         
  -4   4  10        615.96        640.75        12.58 o                         
  -3   4  10         16.76         14.98         5.07 o                         
  -2   4  10        327.13        313.90         9.94 o                         
  -1   4  10        459.19        447.16        15.54 o                         
   0   4  10          7.03          3.42         4.32 o                         
   1   4  10        315.30        304.16        10.40 o                         
   2   4  10        418.10        437.60        13.37 o                         
   3   4  10         95.60         87.87         6.94 o                         
   4   4  10        177.57        208.40        10.58 o                         
   5   4  10         53.24         63.35         7.01 o                         
   6   4  10         62.14         62.80         8.15 o                         
   7   4  10          7.22         13.12         5.99 o                         
  -8   5  10          0.38          6.91         4.17 o                         
  -7   5  10        192.43        177.40         9.71 o                         
  -6   5  10         13.51         11.93         3.61 o                         
  -5   5  10        647.52        627.80        14.56 o                         
  -4   5  10         23.13         37.59         4.82 o                         
  -3   5  10       1356.15       1337.86        27.63 o                         
  -2   5  10         81.12         84.68         7.81 o                         
  -1   5  10       1048.95        983.32        20.96 o                         
   0   5  10          0.25          1.45         2.61 o                         
   1   5  10        421.51        382.12        12.36 o                         
   2   5  10         60.03         63.98         5.68 o                         
   3   5  10        678.12        673.89        25.29 o                         
   4   5  10        156.39        160.63         9.53 o                         
   5   5  10        831.00        927.64        22.48 o                         
   6   5  10          3.89         13.65         6.55 o                         
  -7   6  10         10.08         14.06         4.52 o                         
  -6   6  10         93.52         94.74         6.02 o                         
  -5   6  10        138.78        135.95        10.61 o                         
  -4   6  10         86.44        104.82         7.40 o                         
  -3   6  10         19.59         23.40         5.08 o                         
  -2   6  10        154.63        159.86         9.81 o                         
  -1   6  10          6.69          4.15         3.63 o                         
   0   6  10        129.58        146.04         9.53 o                         
   1   6  10         22.23         23.74         5.56 o                         
   2   6  10         62.05         66.92         5.75 o                         
   3   6  10         12.80         14.28         3.86 o                         
   4   6  10        120.93        111.28         8.30 o                         
   5   6  10         24.55         22.20         5.25 o                         
   6   6  10        112.80        117.11         9.27 o                         
  -7   7  10        161.25        193.54         9.79 o                         
  -6   7  10          9.03          9.04         3.36 o                         
  -5   7  10        129.42        121.30         8.38 o                         
  -4   7  10          9.59          4.72         4.23 o                         
  -3   7  10         15.53         21.89         5.50 o                         
  -2   7  10          0.15          2.23         5.70 o                         
  -1   7  10        144.53        172.78        14.69 o                         
   0   7  10          2.71         10.50         4.82 o                         
   1   7  10        390.27        393.44        16.48 o                         
   2   7  10         14.83         12.84         5.42 o                         
   3   7  10         17.35         22.10         5.88 o                         
   4   7  10          5.28         11.10         5.70 o                         
   5   7  10         94.22         82.67        11.11 o                         
  -5   8  10          5.38          6.29         3.80 o                         
  -4   8  10        140.79        146.22         9.87 o                         
  -3   8  10          2.68          2.25         4.88 o                         
  -2   8  10        555.58        590.08        21.95 o                         
  -1   8  10         15.37         15.11         7.43 o                         
   0   8  10        902.16        983.97        34.81 o                         
   1   8  10          3.60          6.17         5.14 o                         
   2   8  10         42.43         46.57         7.67 o                         
   3   8  10          7.25          9.73         7.14 o                         
   4   8  10        203.01        210.39        14.66 o                         
  -3   9  10        233.05        240.98        12.54 o                         
  -2   9  10          4.28         11.20         4.75 o                         
  -1   9  10        324.67        336.34        17.84 o                         
   0   9  10         32.64         27.48         7.84 o                         
   1   9  10          3.55          7.64         7.61 o                         
   2   9  10         16.18         16.04         6.15 o                         
  -9   0  11        281.37        270.08        30.33 o                         
  -7   0  11        788.95        787.79        21.77 o                         
  -5   0  11       1486.64       1448.58        35.45 o                         
  -3   0  11       1424.39       1440.08        32.92 o                         
  -1   0  11       2081.47       2070.84        31.73 o                         
   1   0  11       2561.99       2501.90        62.51 o                         
   3   0  11       1199.74       1221.23        47.06 o                         
   5   0  11       1111.65       1078.40        48.40 o                         
   7   0  11        453.12        470.61        35.60 o                         
  -9   1  11         93.61         95.69        10.51 o                         
  -8   1  11         93.60         93.86         6.94 o                         
  -7   1  11         28.85         22.16         3.58 o                         
  -6   1  11         46.84         57.05         4.42 o                         
  -5   1  11         81.37         75.27         6.43 o                         
  -4   1  11         95.30         84.09         6.25 o                         
  -3   1  11        353.23        349.07         9.56 o                         
  -2   1  11        119.15        109.12         5.66 o                         
  -1   1  11          6.43         11.53         3.11 o                         
   0   1  11         13.03         23.35         3.93 o                         
   1   1  11          0.24          3.53         3.75 o                         
   2   1  11         50.35         51.26         7.86 o                         
   3   1  11          8.42          6.11         4.87 o                         
   4   1  11         95.73         95.97        10.76 o                         
   5   1  11         96.37        107.40        11.65 o                         
   6   1  11         12.96          5.13         6.11 o                         
   7   1  11          6.30         -1.59         5.87 o                         
  -8   2  11          5.51          5.45         4.38 o                         
  -7   2  11          1.23          4.68         7.21 o                         
  -6   2  11         27.22         28.68         3.71 o                         
  -5   2  11        113.35        145.26         7.10 o                         
  -4   2  11         40.94         36.03         4.51 o                         
  -3   2  11        381.04        385.57        10.84 o                         
  -2   2  11        146.95        128.65         7.45 o                         
  -1   2  11          8.93         11.88         3.09 o                         
   0   2  11        149.59        138.68         7.17 o                         
   1   2  11         26.64         36.57         4.36 o                         
   2   2  11          0.65          9.12         4.81 o                         
   3   2  11        422.75        466.30        20.69 o                         
   4   2  11         65.73         54.64         8.39 o                         
   5   2  11         48.53         30.77        13.66 o                         
   6   2  11         47.47         37.19         8.29 o                         
   7   2  11         21.69         13.52         6.35 o                         
  -8   3  11         10.43          6.75         4.58 o                         
  -7   3  11          0.17          2.57         3.79 o                         
  -6   3  11        220.72        205.94        10.88 o                         
  -5   3  11         27.95         25.48         4.68 o                         
  -4   3  11        389.07        423.51        12.29 o                         
  -3   3  11         24.08         21.54         3.96 o                         
  -2   3  11         64.25         70.25         6.31 o                         
  -1   3  11         40.68         33.13         4.83 o                         
   0   3  11        183.66        187.09        10.07 o                         
   1   3  11          5.51          8.11         3.48 o                         
   2   3  11        200.92        212.82        13.66 o                         
   3   3  11        139.94        135.92         8.49 o                         
   4   3  11        177.62        188.03        11.57 o                         
   5   3  11        123.96        115.21         9.99 o                         
   6   3  11        133.27        113.10        10.55 o                         
  -8   4  11         12.20         18.67         4.96 o                         
  -7   4  11        323.82        344.31        13.21 o                         
  -6   4  11         13.64          8.21         5.13 o                         
  -5   4  11        185.38        180.45         7.90 o                         
  -4   4  11         97.41         82.42         6.25 o                         
  -3   4  11         63.48         74.66         7.69 o                         
  -2   4  11        454.86        456.96        21.96 o                         
  -1   4  11        696.32        701.90        19.77 o                         
   0   4  11          0.49         -1.48         4.80 o                         
   1   4  11        261.04        269.04        10.29 o                         
   2   4  11        145.39        144.39         8.28 o                         
   3   4  11         72.33         67.57         6.46 o                         
   4   4  11        129.02        131.91         9.08 o                         
   5   4  11        380.62        400.35        15.41 o                         
   6   4  11          6.17          3.58         5.44 o                         
  -7   5  11         14.25         19.47         4.91 o                         
  -6   5  11        569.39        540.57        17.93 o                         
  -5   5  11          8.25          6.39         3.40 o                         
  -4   5  11        242.92        219.85         9.25 o                         
  -3   5  11          0.22          2.33         4.50 o                         
  -2   5  11        798.39        773.77        21.66 o                         
  -1   5  11          3.87          3.11         4.05 o                         
   0   5  11        735.49        679.63        19.09 o                         
   1   5  11         40.75         49.80         6.70 o                         
   2   5  11        424.89        410.75        13.33 o                         
   3   5  11          1.14          1.44         4.37 o                         
   4   5  11        396.42        412.98        15.04 o                         
   5   5  11         28.66         40.08         6.25 o                         
  -6   6  11         22.28         17.12         5.44 o                         
  -5   6  11         68.77         67.91         5.80 o                         
  -4   6  11         61.71         67.92         6.47 o                         
  -3   6  11        134.51        166.94        14.55 o                         
  -2   6  11        115.17        131.21        13.12 o                         
  -1   6  11         38.85         46.47         9.03 o                         
   0   6  11         52.13         61.29         9.52 o                         
   1   6  11         74.16         70.15        11.00 o                         
   2   6  11          0.11         -2.24         4.47 o                         
   3   6  11        132.78        138.72        11.25 o                         
   4   6  11         34.11         31.52         6.69 o                         
  -5   7  11          0.42          2.89         3.94 o                         
  -4   7  11        339.69        351.03        16.78 o                         
  -3   7  11         30.05         36.81         6.88 o                         
  -2   7  11         38.35         41.87         8.67 o                         
  -1   7  11          9.56          8.01        13.65 o                         
   0   7  11         30.03         38.03         8.86 o                         
   1   7  11          2.21          7.34         6.29 o                         
   2   7  11        167.69        177.90        12.32 o                         
   3   7  11          0.08         -0.86         5.40 o                         
  -3   8  11        176.69        177.91        12.81 o                         
  -2   8  11         58.80         63.57         8.46 o                         
  -1   8  11         80.80         96.40        12.68 o                         
   0   8  11          0.75          6.23         8.28 o                         
   1   8  11        447.31        478.96        25.77 o                         
  -6   0  12       1266.91       1258.36        28.35 o                         
  -4   0  12       1129.64       1121.38        25.03 o                         
  -2   0  12        344.77        319.66        13.49 o                         
   0   0  12       1049.24       1025.85        29.30 o                         
   2   0  12       1500.06       1548.87        53.06 o                         
   4   0  12        605.09        557.72        34.96 o                         
  -7   1  12         74.11         68.64         6.18 o                         
  -6   1  12        144.15        141.35         7.08 o                         
  -5   1  12        422.97        443.96        14.52 o                         
  -4   1  12         99.87        109.87         7.65 o                         
  -3   1  12          1.45          0.40         2.69 o                         
  -2   1  12         34.15         38.11         3.90 o                         
  -1   1  12         11.16         13.06         3.19 o                         
   0   1  12        254.12        265.58        10.47 o                         
   1   1  12        438.18        433.48        13.26 o                         
   2   1  12         19.66         24.75         6.70 o                         
   3   1  12        133.17        149.57        12.86 o                         
   4   1  12          1.11          1.19         5.37 o                         
   5   1  12         17.64         26.89         7.66 o                         
  -7   2  12          6.89          7.96         4.90 o                         
  -6   2  12        333.51        336.82        12.62 o                         
  -5   2  12          5.86          6.92         3.55 o                         
  -4   2  12         89.02        102.26         6.76 o                         
  -3   2  12          1.82          2.56         2.91 o                         
  -2   2  12         14.94         31.50         4.07 o                         
  -1   2  12          0.65          5.16         4.28 o                         
   0   2  12        186.72        186.13        10.85 o                         
   1   2  12        110.80         98.40         9.37 o                         
   2   2  12        108.13        123.90        16.88 o                         
   3   2  12         54.64         45.20         7.91 o                         
   4   2  12         15.64         15.65         6.32 o                         
   5   2  12          0.15         -6.54        13.08 o                         
  -7   3  12         41.74         42.60         5.80 o                         
  -6   3  12         10.39         18.66         5.38 o                         
  -5   3  12         85.33         86.38         6.95 o                         
  -4   3  12          0.00          4.93         4.12 o                         
  -3   3  12         76.75         80.06         6.20 o                         
  -2   3  12          9.94          5.00         5.16 o                         
  -1   3  12         45.33         47.47         5.73 o                         
   0   3  12          4.11          5.71         3.63 o                         
   1   3  12        173.64        181.94        10.91 o                         
   2   3  12          6.46          5.16         4.08 o                         
   3   3  12        302.55        303.93        14.95 o                         
   4   3  12         15.01         19.86         5.94 o                         
   5   3  12         25.35         21.46         8.69 o                         
  -6   4  12        367.20        390.07        15.57 o                         
  -5   4  12         25.71         33.60        12.77 o                         
  -4   4  12        632.02        661.39        16.12 o                         
  -3   4  12          0.16          6.95         4.45 o                         
  -2   4  12          7.95          4.48         5.74 o                         
  -1   4  12         43.82         38.60        15.87 o                         
   0   4  12         86.22         83.64        10.78 o                         
   1   4  12         65.97         65.48        10.44 o                         
   2   4  12        834.05        867.81        20.03 o                         
   3   4  12         14.37         19.48         4.73 o                         
   4   4  12         69.96         75.65         7.14 o                         
  -6   5  12          0.62          1.27         4.90 o                         
  -5   5  12        950.53        929.72        26.68 o                         
  -4   5  12          0.97         14.08         5.36 o                         
  -3   5  12        194.30        161.86        11.14 o                         
  -2   5  12         36.79         37.44         6.61 o                         
  -1   5  12         46.50         43.32         8.89 o                         
   0   5  12          5.70         11.78         6.83 o                         
   1   5  12       1007.28        956.25        34.39 o                         
   2   5  12          4.99          1.99         5.19 o                         
   3   5  12        465.87        459.16        19.42 o                         
   4   5  12          0.00          7.10         5.70 o                         
  -4   6  12        148.84        175.71        10.71 o                         
  -3   6  12          5.58          4.31         5.75 o                         
  -2   6  12          2.04          1.80         5.56 o                         
  -1   6  12          4.19          9.56         8.34 o                         
   0   6  12        142.15        162.68        15.28 o                         
   1   6  12        212.02        223.76        17.51 o                         
   2   6  12        173.56        202.80        17.31 o                         
  -2   7  12         31.53         31.26         8.65 o                         
  -1   7  12         88.02        103.50        12.99 o                         
   0   7  12          3.75          5.84         6.74 o                         
  -5   0  13        248.76        251.78        16.99 o                         
  -3   0  13        493.59        468.76        17.03 o                         
  -1   0  13         36.77         41.90         6.10 o                         
   1   0  13        379.48        384.95        27.89 o                         
   3   0  13        816.12        783.45        41.25 o                         
  -6   1  13        100.82        119.58         7.72 o                         
  -5   1  13          0.14          3.17         3.88 o                         
  -4   1  13        563.69        564.01        16.56 o                         
  -3   1  13        102.49         87.82         6.22 o                         
  -2   1  13        130.98        129.19         6.69 o                         
  -1   1  13         61.76         66.48         5.11 o                         
   0   1  13         22.51         42.47         5.97 o                         
   1   1  13          0.37          2.15         4.12 o                         
   2   1  13        456.87        466.06        27.96 o                         
   3   1  13         90.00         87.98        13.89 o                         
   4   1  13        122.55        129.17        12.93 o                         
  -6   2  13          0.00          0.80         4.18 o                         
  -5   2  13        320.28        345.16        13.65 o                         
  -4   2  13          1.99          5.32         3.35 o                         
  -3   2  13         65.59         66.99         6.60 o                         
  -2   2  13          2.67         12.88         3.88 o                         
  -1   2  13          7.90          3.13         3.25 o                         
   0   2  13          0.10          8.14         5.36 o                         
   1   2  13        220.72        246.69        13.27 o                         
   2   2  13          4.29          2.68         4.46 o                         
   3   2  13        258.39        272.87        14.91 o                         
  -5   3  13         11.40         15.52         5.59 o                         
  -4   3  13        173.99        174.57         9.06 o                         
  -3   3  13          3.83          9.27         4.24 o                         
  -2   3  13          4.08          9.88         4.94 o                         
  -1   3  13         40.09         44.94         8.40 o                         
   0   3  13         90.06         88.90        11.25 o                         
   1   3  13          4.29          6.32         4.04 o                         
   2   3  13        277.79        287.92        14.63 o                         
   3   3  13          0.12          1.78         4.35 o                         
  -4   4  13         60.24         77.57         9.10 o                         
  -3   4  13        177.52        178.02         9.23 o                         
  -2   4  13         41.59         42.35        11.76 o                         
  -1   4  13         64.61         68.86        12.21 o                         
   0   4  13         31.35         23.63         7.86 o                         
   1   4  13        113.79        125.88        13.82 o                         
   2   4  13          1.93          9.60         7.40 o                         
  -3   5  13         17.92         18.42         6.00 o                         
  -2   5  13        316.11        292.06        20.00 o                         
  -1   5  13         15.09         12.90         6.09 o                         
   0   5  13         90.46         65.86        14.16 o                         
   1   5  13          3.79         -3.35         6.71 o                         
  -2   0  14        149.08        160.72        11.49 o                         
   0   0  14        337.42        337.51        31.05 o                         
  -3   1  14         48.86         55.15         6.14 o                         
  -2   1  14          0.28          4.52         4.33 o                         
  -1   1  14        160.22        160.41         8.49 o                         
   0   1  14         15.28         16.68         4.39 o                         
   1   1  14        121.40        124.44        10.38 o                         
  -2   2  14        266.81        282.52        12.98 o                         
  -1   2  14          0.04          7.37         5.34 o                         
   0   2  14        154.91        190.34        16.09 o                         
                                                                                
